# Supplementary material for: Single-cell analysis of human embryos reveals diverse patterns of aneuploidy and mosaicism
Source: Genome Res. 2020 Jun;30(6):814–25. doi: 10.1101/gr.262774.120 (PMC7370883; doi:10.1101/gr.262774.120)
Supplement: Supplemental Material [file supp_gr.262774.120_Supplemental_Code.zip]

Archive with 24 entries (20 files):
- aneuploidy_scrnaseq-master/
- aneuploidy_scrnaseq-master/.here
- aneuploidy_scrnaseq-master/README.md
- aneuploidy_scrnaseq-master/results/
- aneuploidy_scrnaseq-master/results/aneuploidy_results.txt
- aneuploidy_scrnaseq-master/results/ase_by_chr.txt
- aneuploidy_scrnaseq-master/results/dge_celltype_interaction_results.txt
- aneuploidy_scrnaseq-master/results/dge_results.txt
- aneuploidy_scrnaseq-master/results/README.md
- aneuploidy_scrnaseq-master/scripts/
- aneuploidy_scrnaseq-master/scripts/00_get_data.sh
- aneuploidy_scrnaseq-master/scripts/01_data_prep.R
- aneuploidy_scrnaseq-master/scripts/02_detect_aneuploidy.R
- aneuploidy_scrnaseq-master/scripts/03_scdna.R
- aneuploidy_scrnaseq-master/scripts/04_dge.R
- aneuploidy_scrnaseq-master/scripts/05_simulation.R
- aneuploidy_scrnaseq-master/scripts/README.md
- aneuploidy_scrnaseq-master/scripts/genotyping/
- aneuploidy_scrnaseq-master/scripts/genotyping/00_download.sh
- aneuploidy_scrnaseq-master/scripts/genotyping/01_index.sh
- aneuploidy_scrnaseq-master/scripts/genotyping/02_map.sh
- aneuploidy_scrnaseq-master/scripts/genotyping/03_allelic_imbalance_embryo.sh
- aneuploidy_scrnaseq-master/scripts/genotyping/04_allelic_imbalance_cell.sh
- aneuploidy_scrnaseq-master/scripts/genotyping/run_list.txt
