# Supplementary material for: Single-cell analysis of human embryos reveals diverse patterns of aneuploidy and mosaicism
Source: Genome Res. 2020 Jun;30(6):814–25. doi: 10.1101/gr.262774.120 (PMC7370883; doi:10.1101/gr.262774.120)
Supplement: Supplemental Material [file supp_gr.262774.120_Supplemental_Code.zip › aneuploidy_scrnaseq-master/README.md]

[![DOI](https://zenodo.org/badge/159724955.svg)](https://zenodo.org/badge/latestdoi/159724955)

## Code associated with "Single-cell analysis of human embryos reveals diverse patterns of aneuploidy and mosaicism". 

https://biorxiv.org/cgi/content/short/2020.01.06.894287v1

### Authors: Margaret R. Starostik, Olukayode A. Sosina, Rajiv C. McCoy

Analysis code to reproduce all results and figures is available within the `scripts` directory. Scripts should be run in numerical order (00, 01, 02, etc.). 

Code to perform genotyping and allele-specific expression analysis are provided within the `scripts/genotyping` directory. We also provide the summarized output of this analysis (chromosome-wide measurements of allelic imbalance) in the `results` directory. 
