# Supplementary material for: Single-cell analysis of human embryos reveals diverse patterns of aneuploidy and mosaicism
Source: Genome Res. 2020 Jun;30(6):814–25. doi: 10.1101/gr.262774.120 (PMC7370883; doi:10.1101/gr.262774.120)
Supplement: Supplemental Material [file supp_gr.262774.120_Supplemental_Code.zip › aneuploidy_scrnaseq-master/results/aneuploidy_results.txt]

chrom	cell	chr	scploid_z	scploid_score	scploid_p	embryo	EStage	stage	lineage	allelic_ratio	total_reads	mapped_reads	resid_allelic_ratio	ase_z	ase_p	scploid_effect_p	fisher_p	sig_embryo	sig_cell	sig_chrom	cluster	ploidy	chr_num	log_fisher_p	monosomy	num_estage	is_trophectoderm
E4.1.1.chr1	E4.1.1	chr1	-1.06266247708648	0.947374995330316	0.289546363447429	E4.1	E4	morula	Undefined	0.271767130345183	3882	14634045	0.0396774790683086	0.759146074028531	0.776117409850904	1	0.972825507408373	1	1	0		2	1	0.0119650507548577	TRUE	-1.71929012819288	FALSE
E4.1.1.chr10	E4.1.1	chr10	-0.607696046971676	0.929616861230389	0.544256053489438	E4.1	E4	morula	Undefined	0.240558717020176	1933	14634045	0.00846906574334183	0.0434214794602887	0.517317222143134	1	0.85828049119463	1	1	0		2	10	0.0663707589219013	TRUE	-1.71929012819288	FALSE
E4.1.1.chr11	E4.1.1	chr11	1.31232222242175	1.11375588593244	0.191302730598527	E4.1	E4	morula	Undefined	0.267076255872786	2767	14634045	0.0349866045959111	0.651566935192871	0.742659708109782	1	0.963613846271839	1	1	0		2	11	0.0160969682043593	FALSE	-1.71929012819288	FALSE
E4.1.1.chr12	E4.1.1	chr12	-1.03703187486936	0.957422705314209	0.301295552696468	E4.1	E4	morula	Undefined	0.284561049445005	1982	14634045	0.0524713981681301	1.05255806089596	0.853728206461498	1	0.988738829933716	1	1	0		2	12	0.00491840981593759	TRUE	-1.71929012819288	FALSE
E4.1.1.chr13	E4.1.1	chr13	0.438516427624629	1.02044718653334	0.66160720577495	E4.1	E4	morula	Undefined	0.262605042016807	476	14634045	0.0305153907399321	0.549025428485181	0.708506000362048	1	0.952654865995392	1	1	0		2	13	0.0210644098988877	FALSE	-1.71929012819288	FALSE
E4.1.1.chr14	E4.1.1	chr14	7.76695370594548	2.15266959922796	9.30002057159849e-13	E4.1	E4	morula	Undefined	0.305510534846029	1234	14634045	0.0734208835691541	1.53300741245162	0.937362985720232	9.30002057159849e-13	2.50787288615375e-11	1	1	1	1	3	14	10.6006944798991	FALSE	-1.71929012819288	FALSE
E4.1.1.chr15	E4.1.1	chr15	1.45248039316243	1.07334505998988	0.148338631492058	E4.1	E4	morula	Undefined	0.28698553948832	899	14634045	0.0548958882114451	1.10816060419791	0.866103769285523	1	0.990606663892129	1	1	0		2	15	0.00409875480920046	FALSE	-1.71929012819288	FALSE
E4.1.1.chr16	E4.1.1	chr16	-0.360544457767614	0.979552813466663	0.718918545508383	E4.1	E4	morula	Undefined	0.236842105263158	1330	14634045	0.00475245398628307	-0.0418142041129093	0.483323405836006	1	0.834733002704253	1	1	0		2	16	0.0784524155283462	TRUE	-1.71929012819288	FALSE
E4.1.1.chr17	E4.1.1	chr17	-0.543517201703947	0.965726560189924	0.587534976499285	E4.1	E4	morula	Undefined	0.279918032786885	2440	14634045	0.0478283815100101	0.946076479131343	0.827945210216084	1	0.984268136213198	1	1	0		2	17	0.00688657411482409	TRUE	-1.71929012819288	FALSE
E4.1.1.chr18	E4.1.1	chr18	1.25276318946531	1.11858296845863	0.212131234759501	E4.1	E4	morula	Undefined	0.256410256410256	546	14634045	0.0243206051333811	0.406956032950134	0.657979859675693	1	0.933397698710212	1	1	0		2	18	0.0299332742015465	FALSE	-1.71929012819288	FALSE
E4.1.1.chr19	E4.1.1	chr19	0.130844357910949	1.06980923428822	0.89606383544696	E4.1	E4	morula	Undefined	0.256006628003314	3621	14634045	0.0239169767264391	0.397699337490911	0.654574087079341	1	0.931963277594066	1	1	0		2	19	0.0306011999340699	FALSE	-1.71929012819288	FALSE
E4.1.1.chr2	E4.1.1	chr2	1.14478812434859	1.09120933363374	0.254017259894823	E4.1	E4	morula	Undefined	0.28314121037464	2776	14634045	0.0510515590977651	1.01999588824055	0.846134794595676	1	0.987504119552204	1	1	0		2	2	0.005461083959671	FALSE	-1.71929012819288	FALSE
E4.1.1.chr20	E4.1.1	chr20	-1.15453673750963	0.89721752401	0.250012461223246	E4.1	E4	morula	Undefined	0.256497175141243	885	14634045	0.0244075238643681	0.408949401624417	0.658711603076169	1	0.933703585825321	1	1	0		2	20	0.0297909733114281	TRUE	-1.71929012819288	FALSE
E4.1.1.chr21	E4.1.1	chr21	0.435853596241792	1.18309864302856	0.663534115274732	E4.1	E4	morula	Undefined	0.217391304347826	368	14634045	-0.0146983469290489	-0.487893165391483	0.312812757913951	1	0.676348256229327	1	1	0		2	21	0.169829625340502	FALSE	-1.71929012819288	FALSE
E4.1.1.chr22	E4.1.1	chr22	-0.176447370491375	1.02532169941344	0.860167035756917	E4.1	E4	morula	Undefined	0.278278972935462	1441	14634045	0.0461893216585871	0.908486761403069	0.818189447474935	1	0.982368463590836	1	1	0		2	22	0.00772558788482459	TRUE	-1.71929012819288	FALSE
E4.1.1.chr3	E4.1.1	chr3	-0.404423258367427	0.965098805965112	0.686444997891336	E4.1	E4	morula	Undefined	0.242985706723134	1889	14634045	0.0108960554462591	0.099081349222142	0.539463159811503	1	0.872409454867717	1	1	0		2	3	0.0592796363365448	TRUE	-1.71929012819288	FALSE
E4.1.1.chr4	E4.1.1	chr4	-0.271261156498392	0.973900667266916	0.786542034757729	E4.1	E4	morula	Undefined	0.259715025906736	1544	14634045	0.0276253746298611	0.482746646954769	0.685362181157802	1	0.944297392491834	1	1	0		2	4	0.0248912095386312	TRUE	-1.71929012819288	FALSE
E4.1.1.chr5	E4.1.1	chr5	1.73085764885504	1.17767209692464	0.085417132954346	E4.1	E4	morula	Undefined	0.238331678252234	2014	14634045	0.00624202697535908	-0.00765277422588164	0.496947014598617	1	0.84444808230804	1	1	0		2	5	0.0734270462235147	FALSE	-1.71929012819288	FALSE
E4.1.1.chr6	E4.1.1	chr6	-0.113959065725962	0.977314900026448	0.909414012802432	E4.1	E4	morula	Undefined	0.269247128881327	2351	14634045	0.0371574776044521	0.701353099831179	0.758458658361048	1	0.968147437755177	1	1	0		2	6	0.0140584995845548	TRUE	-1.71929012819288	FALSE
E4.1.1.chr7	E4.1.1	chr7	1.14459977539886	1.06314229748079	0.254095076263615	E4.1	E4	morula	Undefined	0.275146354443853	1879	14634045	0.0430567031669781	0.836644208034611	0.798603705794581	1	0.978202047770706	1	1	0		2	7	0.00957143236058932	FALSE	-1.71929012819288	FALSE
E4.1.1.chr8	E4.1.1	chr8	-0.589729115937059	0.957460655227712	0.556209361325101	E4.1	E4	morula	Undefined	0.281733746130031	1292	14634045	0.0496440948531561	0.987717516208216	0.838354493246441	1	0.986168332750396	1	1	0		2	8	0.00604894738647724	TRUE	-1.71929012819288	FALSE
E4.1.1.chr9	E4.1.1	chr9	-1.2814033998285	0.881456950419229	0.20191762166953	E4.1	E4	morula	Undefined	0.274881516587678	1477	14634045	0.0427918653108031	0.830570494345183	0.796891845589809	1	0.977815230713665	1	1	0		2	9	0.00974320233155696	TRUE	-1.71929012819288	FALSE
E4.1.2.chr1	E4.1.2	chr1	0.186327472590453	1.01470483529256	0.852425479206996	E4.1	E4	morula	Undefined	0.24962852897474	2692	6761734	0.032247724550015	0.588754263814548	0.721986934644522	1	0.957172905246196	1	0	0		2	1	0.0190096034858988	FALSE	-1.71929012819288	FALSE
E4.1.2.chr10	E4.1.2	chr10	4.06370972466558	1.27170225560057	7.57160116707153e-05	E4.1	E4	morula	Undefined	0.227109515260323	1114	6761734	0.00972871083559799	0.0723098104230699	0.52882232122618	7.57160116707153e-05	0.000445473499691497	1	0	0		2	10	3.35117812615026	FALSE	-1.71929012819288	FALSE
E4.1.2.chr11	E4.1.2	chr11	-2.37572632367084	0.793096551504035	0.0187054246593876	E4.1	E4	morula	Undefined	0.240207373271889	1736	6761734	0.022826568847164	0.372692243116016	0.645311244849278	0.0187054246593876	0.065387204975418	1	0	0		2	11	1.18450722648027	TRUE	-1.71929012819288	FALSE
E4.1.2.chr12	E4.1.2	chr12	-0.113437155300862	1.00074655413264	0.909827087431106	E4.1	E4	morula	Undefined	0.229577464788732	1420	6761734	0.012196660364007	0.128909040805036	0.551285188583007	1	0.879577183317393	1	0	0		2	12	0.0557260449864116	TRUE	-1.71929012819288	FALSE
E4.1.2.chr13	E4.1.2	chr13	0.837980115239643	1.08015968692229	0.403299778519777	E4.1	E4	morula	Undefined	0.193548387096774	372	6761734	-0.023832417327951	-0.697371255960797	0.242785242624301	1	0.586466691198755	1	0	0		2	13	0.231756648918222	FALSE	-1.71929012819288	FALSE
E4.1.2.chr14	E4.1.2	chr14	0.543705713645252	1.08460149965757	0.587405532326661	E4.1	E4	morula	Undefined	0.254901960784314	867	6761734	0.037521156359589	0.709693601697232	0.761052919632228	1	0.96886023364432	1	0	0		2	14	0.0137388691154327	FALSE	-1.71929012819288	FALSE
E4.1.2.chr15	E4.1.2	chr15	3.15994251968591	1.1598926235877	0.00188941135075041	E4.1	E4	morula	Undefined	0.259361997226075	721	6761734	0.04198119280135	0.811978768866729	0.791598092921585	1	0.97659573437011	1	0	0		2	15	0.0102851769836678	FALSE	-1.71929012819288	FALSE
E4.1.2.chr16	E4.1.2	chr16	-2.33019826299934	0.810500391636143	0.0210523685111471	E4.1	E4	morula	Undefined	0.251168224299065	856	6761734	0.03378741987434	0.624065184632157	0.733707611445381	1	0.960896269461512	1	0	0		2	16	0.0173234926977156	TRUE	-1.71929012819288	FALSE
E4.1.2.chr17	E4.1.2	chr17	-2.39935176329268	0.837253239968161	0.0175810992261153	E4.1	E4	morula	Undefined	0.256210078069553	1409	6761734	0.038829273644828	0.739693579712019	0.770257027664257	1	0.971318003464916	1	0	0		2	17	0.0126385615030549	TRUE	-1.71929012819288	FALSE
E4.1.2.chr18	E4.1.2	chr18	-2.20626734961621	0.742568482731003	0.0287991757705403	E4.1	E4	morula	Undefined	0.175675675675676	296	6761734	-0.041705128749049	-1.10725877579401	0.134091031097649	0.0287991757705403	0.0253198688131605	1	0	0		2	18	1.59653854880745	TRUE	-1.71929012819288	FALSE
E4.1.2.chr19	E4.1.2	chr19	-2.67859496039511	0.596530607605729	0.00817036209081947	E4.1	E4	morula	Undefined	0.265545361875637	1962	6761734	0.048164557450912	0.953786239525126	0.82990407191963	0.00817036209081947	0.0406408960159314	1	0	0		2	19	1.39103672566299	TRUE	-1.71929012819288	FALSE
E4.1.2.chr2	E4.1.2	chr2	1.14583259544458	1.09128964052006	0.253586040521373	E4.1	E4	morula	Undefined	0.250511247443763	1956	6761734	0.033130443019038	0.608998270191315	0.728737207263365	1	0.959340336436974	1	0	0		2	2	0.0180272947943718	FALSE	-1.71929012819288	FALSE
E4.1.2.chr20	E4.1.2	chr20	-3.00056840393785	0.754897081391371	0.00312954294045271	E4.1	E4	morula	Undefined	0.259896729776248	581	6761734	0.042515925351523	0.824242168280528	0.795099014332297	0.00312954294045271	0.0174085128687715	1	0	0		2	20	1.75923832712918	TRUE	-1.71929012819288	FALSE
E4.1.2.chr21	E4.1.2	chr21	-0.219051032511366	0.975556496371242	0.826891230436995	E4.1	E4	morula	Undefined	0.251572327044025	318	6761734	0.0341915226193	0.633332758420313	0.736741817283061	1	0.961829529893231	1	0	0		2	21	0.0169018934372902	TRUE	-1.71929012819288	FALSE
E4.1.2.chr22	E4.1.2	chr22	-2.0339660592921	0.72613171573588	0.0436172343831642	E4.1	E4	morula	Undefined	0.25	728	6761734	0.032619195575275	0.597273471317332	0.724837593380647	0.0436172343831642	0.140818537551592	1	0	0		2	22	0.851340170290252	TRUE	-1.71929012819288	FALSE
E4.1.2.chr3	E4.1.2	chr3	0.128079553560943	0.999253445867357	0.89824786901651	E4.1	E4	morula	Undefined	0.223087818696884	1412	6761734	0.00570701427215898	-0.0199225985870072	0.492052558828047	1	0.841001344682633	1	0	0		2	3	0.0752033098052023	FALSE	-1.71929012819288	FALSE
E4.1.2.chr4	E4.1.2	chr4	2.44486501445921	1.24958729720636	0.0155825176947639	E4.1	E4	morula	Undefined	0.199148029818956	939	6761734	-0.018232774605769	-0.568950692719459	0.284694801029614	0.0155825176947639	0.0284716760892307	1	0	0		2	4	1.54558696576917	FALSE	-1.71929012819288	FALSE
E4.1.2.chr5	E4.1.2	chr5	1.78266676224693	1.18169561478043	0.0765486953906565	E4.1	E4	morula	Undefined	0.234276729559748	1272	6761734	0.016895925135023	0.236680600287476	0.593547706934617	1	0.903164559189653	1	0	0		2	5	0.0442331127686014	FALSE	-1.71929012819288	FALSE
E4.1.2.chr6	E4.1.2	chr6	0.64646782661003	1.03922961625483	0.518908479111932	E4.1	E4	morula	Undefined	0.251023192360164	1466	6761734	0.033642387935439	0.620739064698136	0.732614339022204	1	0.96055692854405	1	0	0		2	6	0.0174768910626853	FALSE	-1.71929012819288	FALSE
E4.1.2.chr7	E4.1.2	chr7	-1.21115016822178	0.908784746260299	0.227634922612674	E4.1	E4	morula	Undefined	0.234685759745426	1257	6761734	0.017304955320701	0.246061178555336	0.597182562845955	1	0.905049529829463	1	0	0		2	7	0.043327652901956	TRUE	-1.71929012819288	FALSE
E4.1.2.chr8	E4.1.2	chr8	2.53218990718821	1.2085742432556	0.0123048859751997	E4.1	E4	morula	Undefined	0.24015009380863	1066	6761734	0.022769289383905	0.371378612711572	0.64482222351869	0.0123048859751997	0.0463098120418893	1	0	0		2	8	1.33432698167801	FALSE	-1.71929012819288	FALSE
E4.1.2.chr9	E4.1.2	chr9	-1.91938580100532	0.828002340886118	0.0567264589175565	E4.1	E4	morula	Undefined	0.250268528464017	931	6761734	0.032887724039292	0.603431824324175	0.726889271756329	1	0.958753226867077	1	0	0		2	9	0.0182931613394872	TRUE	-1.71929012819288	FALSE
E4.1.3.chr1	E4.1.3	chr1	-8.03315003342682	0.571613915948825	2.00711318337508e-13	E4.1	E4	morula	Undefined	0.155930162552679	1661	6845971	-0.0616080326474212	-1.56370613423748	0.058943298254472	2.00711318337508e-13	3.91214896374353e-13	1	1	1	2	1	1	12.4075846168445	TRUE	-1.71929012819288	FALSE
E4.1.3.chr10	E4.1.3	chr10	13.9385862488147	1.99483597492558	2.30897396579344e-29	E4.1	E4	morula	Undefined	0.23750855578371	1461	6845971	0.0199703605836098	0.307188800818315	0.620650165323563	2.30897396579344e-29	9.66102999606127e-28	1	1	1	1	3	10	27.0149765694686	FALSE	-1.71929012819288	FALSE
E4.1.3.chr11	E4.1.3	chr11	1.46042555260861	1.12663280842703	0.1461463105967	E4.1	E4	morula	Undefined	0.251382604323781	1989	6845971	0.0338444091236808	0.625372159355752	0.734136584920738	1	0.961028973437152	1	1	0		2	11	0.0172635188723533	FALSE	-1.71929012819288	FALSE
E4.1.3.chr12	E4.1.3	chr12	3.05107583657101	1.14918707630007	0.00267264504387548	E4.1	E4	morula	Undefined	0.177386594448206	1477	6845971	-0.0401516007518942	-1.07163062051627	0.141942987137525	1	0.419062510974	1	1	0		2	12	0.377721189095427	FALSE	-1.71929012819288	FALSE
E4.1.3.chr13	E4.1.3	chr13	4.27608557364687	1.59409344332485	3.27022104708326e-05	E4.1	E4	morula	Undefined	0.194285714285714	350	6845971	-0.0232524809143862	-0.684071164406896	0.246965114676624	3.27022104708326e-05	0.000102783711990543	1	1	1	1	3	13	3.98807570200501	FALSE	-1.71929012819288	FALSE
E4.1.3.chr14	E4.1.3	chr14	3.11694069126822	1.46509379276831	0.00216913854290888	E4.1	E4	morula	Undefined	0.248175182481752	959	6845971	0.0306369872816518	0.551814087896251	0.709462132905624	0.00216913854290888	0.0115060145121288	1	1	0		2	14	1.93907508254992	FALSE	-1.71929012819288	FALSE
E4.1.3.chr15	E4.1.3	chr15	-4.22938613345806	0.785343530159036	3.94350971858276e-05	E4.1	E4	morula	Undefined	0.18895966029724	471	6845971	-0.0285785349028602	-0.806217323900993	0.21005877573606	3.94350971858276e-05	0.000105212965330643	1	1	1	2	1	15	3.97793073903588	TRUE	-1.71929012819288	FALSE
E4.1.3.chr16	E4.1.3	chr16	-2.01913961695324	0.837198087091934	0.0451528620973278	E4.1	E4	morula	Undefined	0.223214285714286	784	6845971	0.00567609051418582	-0.0206317949792557	0.49176968856711	1	0.84080066032931	1	1	0		2	16	0.0753069559031454	TRUE	-1.71929012819288	FALSE
E4.1.3.chr17	E4.1.3	chr17	-5.44458540468759	0.626441735075133	1.93428470646264e-07	E4.1	E4	morula	Undefined	0.231382978723404	1128	6845971	0.0138447835233038	0.166706613776891	0.566199549338285	1.93428470646264e-07	1.86480019845137e-06	1	1	1	2	1	17	5.72936769327002	TRUE	-1.71929012819288	FALSE
E4.1.3.chr18	E4.1.3	chr18	2.54933872492755	1.25952742606475	0.0117389131766565	E4.1	E4	morula	Undefined	0.211031175059952	417	6845971	-0.00650702014014818	-0.300035680170606	0.382074969901558	0.0117389131766565	0.0287362537409503	1	1	0		2	18	1.54156985017816	FALSE	-1.71929012819288	FALSE
E4.1.3.chr19	E4.1.3	chr19	-3.12713938083779	0.520968738043371	0.00209952816237495	E4.1	E4	morula	Undefined	0.266666666666667	1665	6845971	0.0491284714665668	0.97589236074537	0.835441095911342	0.00209952816237495	0.0128848358573381	1	1	0		2	19	1.88992110964752	TRUE	-1.71929012819288	FALSE
E4.1.3.chr2	E4.1.3	chr2	7.56278908176537	1.584674088452	2.97039969961055e-12	E4.1	E4	morula	Undefined	0.232536764705882	2176	6845971	0.0149985695057818	0.193167202975348	0.5765859883976	2.97039969961055e-12	4.81145475501607e-11	1	1	1	1	3	2	10.3177235937812	FALSE	-1.71929012819288	FALSE
E4.1.3.chr20	E4.1.3	chr20	-1.0120661861934	0.908201339884988	0.313044044105454	E4.1	E4	morula	Undefined	0.275229357798165	654	6845971	0.0576911625980648	1.17226660684014	0.879454982980257	1	0.992423526755936	1	1	0		2	20	0.00330294873359651	TRUE	-1.71929012819288	FALSE
E4.1.3.chr21	E4.1.3	chr21	-0.482837917403457	0.891961276629427	0.629874953194082	E4.1	E4	morula	Undefined	0.173770491803279	305	6845971	-0.0437677033968212	-1.15456125760146	0.124135069806693	1	0.383128621592476	1	1	0		2	21	0.416655402871097	TRUE	-1.71929012819288	FALSE
E4.1.3.chr22	E4.1.3	chr22	-2.4616862799558	0.657238946790683	0.0148965771792442	E4.1	E4	morula	Undefined	0.283395755305868	801	6845971	0.0658575601057678	1.35955237124035	0.913014190525703	0.0148965771792442	0.0720519020962218	1	1	0		2	22	1.14235454977033	TRUE	-1.71929012819288	FALSE
E4.1.3.chr3	E4.1.3	chr3	0.96523482462935	1.05294844274834	0.335892997971538	E4.1	E4	morula	Undefined	0.0934182590233546	1413	6845971	-0.124119936176746	-2.99733578863012	0.00136175271050954	1	0.0103479352224438	1	1	0		2	3	1.98514629860869	FALSE	-1.71929012819288	FALSE
E4.1.3.chr4	E4.1.3	chr4	-1.07442038191902	0.892380058052021	0.284262091005507	E4.1	E4	morula	Undefined	0.186513629842181	697	6845971	-0.0310245653579192	-0.862313868685862	0.19425741150047	1	0.512561998943036	1	1	0		2	4	0.290253595305728	TRUE	-1.71929012819288	FALSE
E4.1.3.chr5	E4.1.3	chr5	-1.23874410729034	0.947051557251662	0.217265902236615	E4.1	E4	morula	Undefined	0.11317254174397	1078	6845971	-0.10436565345613	-2.5442968646715	0.0054748989954017	1	0.0339858814542147	1	1	0		2	5	1.46870146178006	TRUE	-1.71929012819288	FALSE
E4.1.3.chr6	E4.1.3	chr6	12.9261005490728	2.03904956352739	1.39506442815983e-26	E4.1	E4	morula	Undefined	0.26709296606001	2033	6845971	0.0495547708599098	0.985668985954989	0.837852213342606	1.39506442815983e-26	7.09627437126176e-25	1	1	1	1	3	6	24.1489696012342	FALSE	-1.71929012819288	FALSE
E4.1.3.chr7	E4.1.3	chr7	1.11395044112144	1.06113403841305	0.266981529729596	E4.1	E4	morula	Undefined	0.182038834951456	1236	6845971	-0.0354993602486442	-0.964937501793733	0.167288058177421	1	0.466405472049546	1	1	0		2	7	0.331236362908172	FALSE	-1.71929012819288	FALSE
E4.1.3.chr8	E4.1.3	chr8	6.66381130750406	1.54090389899648	4.14884698738759e-10	E4.1	E4	morula	Undefined	0.102260495156082	929	6845971	-0.115277700044018	-2.79455053949636	0.00259859582246018	4.14884698738759e-10	3.07865167151613e-11	1	1	1	1	3	8	10.5116394457821	FALSE	-1.71929012819288	FALSE
E4.1.3.chr9	E4.1.3	chr9	-0.932655185945562	0.910677505036558	0.352412111175057	E4.1	E4	morula	Undefined	0.151447661469933	898	6845971	-0.0660905337301672	-1.66650649889215	0.0478062874315035	1	0.193165994733205	1	1	0		2	9	0.714069325123252	TRUE	-1.71929012819288	FALSE
E4.1.4.chr1	E4.1.4	chr1	-3.25032823464353	0.829443553699976	0.00140705657806074	E4.1	E4	morula	Undefined	0.215622076707203	2138	6762135	-0.00175947695717829	-0.191156917753422	0.424201327898228	1	0.787973949209791	1	1	0		2	1	0.103488140253406	TRUE	-1.71929012819288	FALSE
E4.1.4.chr10	E4.1.4	chr10	27.285386588158	2.97221744869638	7.19602880941813e-62	E4.1	E4	morula	Undefined	0.294982260516979	1973	6762135	0.0776007068525977	1.62886625326351	0.948329332269305	7.19602880941813e-62	9.6794389935812e-60	1	1	1	1	3	10	59.0141498130483	FALSE	-1.71929012819288	FALSE
E4.1.4.chr11	E4.1.4	chr11	5.09965964943038	1.44304794470619	9.57495451303162e-07	E4.1	E4	morula	Undefined	0.218675559790376	2099	6762135	0.00129400612599472	-0.121129232623508	0.4517943376805	9.57495451303162e-07	6.77155193469625e-06	1	1	1	1	3	11	5.16931178634674	FALSE	-1.71929012819288	FALSE
E4.1.4.chr12	E4.1.4	chr12	-1.47129766872569	0.937052227656174	0.143187014929359	E4.1	E4	morula	Undefined	0.236941710825132	1321	6762135	0.0195601571607507	0.297781315873174	0.617064962118091	1	0.914972185276566	1	1	0		2	12	0.0385921080805585	TRUE	-1.71929012819288	FALSE
E4.1.4.chr13	E4.1.4	chr13	0.804529130643368	1.07515937777619	0.422292769133211	E4.1	E4	morula	Undefined	0.187250996015936	251	6762135	-0.0301305576484453	-0.841810958180886	0.199946888575152	1	0.521802095893404	1	1	0		2	13	0.282494180825848	FALSE	-1.71929012819288	FALSE
E4.1.4.chr14	E4.1.4	chr14	1.34010598315737	1.20236150502661	0.182122808515786	E4.1	E4	morula	Undefined	0.288461538461538	728	6762135	0.0710799847971567	1.47932192684019	0.930472852360264	0.182122808515786	0.470275532109588	1	1	0		2	14	0.327647616504231	FALSE	-1.71929012819288	FALSE
E4.1.4.chr15	E4.1.4	chr15	0.433128496995808	1.02167631624933	0.665508412265165	E4.1	E4	morula	Undefined	0.220994475138122	543	6762135	0.00361292147374073	-0.0679479084138653	0.47291355072444	1	0.82705139919613	1	1	0		2	15	0.08246749928228	FALSE	-1.71929012819288	FALSE
E4.1.4.chr16	E4.1.4	chr16	5.14324125023582	1.45193445774487	7.85223282164563e-07	E4.1	E4	morula	Undefined	0.168367346938776	1176	6762135	-0.0490142067256053	-1.27488302560659	0.101175323994973	7.85223282164563e-07	1.3782314151006e-06	1	1	1	1	3	16	5.8606778550966	FALSE	-1.71929012819288	FALSE
E4.1.4.chr17	E4.1.4	chr17	-4.83601444000761	0.668571100505242	3.1037301902073e-06	E4.1	E4	morula	Undefined	0.237819983484723	1211	6762135	0.0204384298203417	0.317923363360839	0.624728465027221	3.1037301902073e-06	2.74431727544939e-05	1	1	1	2	1	17	4.56156568049755	TRUE	-1.71929012819288	FALSE
E4.1.4.chr18	E4.1.4	chr18	1.07397298481059	1.09914754974902	0.284461947904099	E4.1	E4	morula	Undefined	0.215151515151515	330	6762135	-0.00223003851286627	-0.201948638407632	0.419978438697612	1	0.784331533440472	1	1	0		2	18	0.10550032416638	FALSE	-1.71929012819288	FALSE
E4.1.4.chr19	E4.1.4	chr19	-3.6737034070958	0.428894468969136	0.000326238121605244	E4.1	E4	morula	Undefined	0.233860342555995	1518	6762135	0.0164787888916137	0.227114120069946	0.589832497655033	0.000326238121605244	0.00183878284115872	1	1	1	2	1	19	2.73546955757827	TRUE	-1.71929012819288	FALSE
E4.1.4.chr2	E4.1.4	chr2	-0.178545181604297	0.989461398459279	0.858522134000003	E4.1	E4	morula	Undefined	0.247985120892746	1613	6762135	0.0306035672283647	0.551047642199692	0.70919949211063	1	0.952893501711493	1	1	0		2	2	0.020955634727409	TRUE	-1.71929012819288	FALSE
E4.1.4.chr20	E4.1.4	chr20	-4.91376077476821	0.607398861299624	2.2036663656311e-06	E4.1	E4	morula	Undefined	0.169133192389006	473	6762135	-0.0482483612753753	-1.25731935075199	0.104319009843073	2.2036663656311e-06	3.74382427364711e-06	1	1	1	2	1	20	5.42668454422251	TRUE	-1.71929012819288	FALSE
E4.1.4.chr21	E4.1.4	chr21	-0.357411418547684	0.931709483738298	0.721257789853245	E4.1	E4	morula	Undefined	0.284444444444444	225	6762135	0.0670628907800627	1.38719507127759	0.917308856018579	1	0.996482748456776	1	1	0		2	21	0.00153021559357962	TRUE	-1.71929012819288	FALSE
E4.1.4.chr22	E4.1.4	chr22	-2.79656224903251	0.603300573881629	0.00580252342916369	E4.1	E4	morula	Undefined	0.266756032171582	746	6762135	0.0493744785072007	0.981534214036187	0.836835314589006	0.00580252342916369	0.0307252381741212	1	1	0		2	22	1.51250474188966	TRUE	-1.71929012819288	FALSE
E4.1.4.chr3	E4.1.4	chr3	-0.120159745419633	0.983331419398494	0.904508304880259	E4.1	E4	morula	Undefined	0.239147592738753	1267	6762135	0.0217660390743717	0.348370364468886	0.636218972018395	1	0.923925130714555	1	1	0		2	3	0.0343632199432257	TRUE	-1.71929012819288	FALSE
E4.1.4.chr4	E4.1.4	chr4	13.4027968456242	2.36181666635048	6.81187403788876e-28	E4.1	E4	morula	Undefined	0.182748538011696	1368	6762135	-0.0346330156526853	-0.945069009017683	0.172311822964699	6.81187403788876e-28	7.66612267874539e-27	1	1	1	1	3	4	26.115424235137	FALSE	-1.71929012819288	FALSE
E4.1.4.chr5	E4.1.4	chr5	-0.21677317075061	1.02641825631397	0.828663010455385	E4.1	E4	morula	Undefined	0.231155778894472	995	6762135	0.0137742252300907	0.165088450582322	0.565562818309532	1	0.887896243900655	1	1	0		2	5	0.0516377812192771	TRUE	-1.71929012819288	FALSE
E4.1.4.chr6	E4.1.4	chr6	0.294089256763434	1.01053860154072	0.769073264990317	E4.1	E4	morula	Undefined	0.249807247494217	1297	6762135	0.0324256938298357	0.592835759061325	0.723354463075422	1	0.957617080907515	1	1	0		2	6	0.0188081160710267	FALSE	-1.71929012819288	FALSE
E4.1.4.chr7	E4.1.4	chr7	-3.03568790048079	0.789234206856255	0.0028048720880246	E4.1	E4	morula	Undefined	0.225422045680238	1007	6762135	0.00804049201585671	0.0335926953387487	0.513399026371171	0.0028048720880246	0.0108622032139633	1	1	0		2	7	1.96408207653167	TRUE	-1.71929012819288	FALSE
E4.1.4.chr8	E4.1.4	chr8	0.534770945309927	1.04791054935553	0.593555300774659	E4.1	E4	morula	Undefined	0.210268948655257	818	6762135	-0.00711260500912428	-0.313923985875588	0.376789386252663	1	0.744561789831025	1	1	0		2	8	0.128099255105723	FALSE	-1.71929012819288	FALSE
E4.1.4.chr9	E4.1.4	chr9	-4.50908823784071	0.611019031765632	1.25770839823117e-05	E4.1	E4	morula	Undefined	0.177101967799642	559	6762135	-0.0402795858647393	-1.0745657935431	0.141284586693555	1.25770839823117e-05	2.53048307587662e-05	1	1	1	2	1	9	4.59679656295032	TRUE	-1.71929012819288	FALSE
E4.1.7.chr1	E4.1.7	chr1	0.105626613849901	1.01035445929056	0.916011747089231	E4.1	E4	morula	Undefined	0.260118043844857	2372	5386901	0.0453060159895894	0.88822928835437	0.812791286356483	1	0.981267414188596	1	1	0		2	1	0.00821262291532199	FALSE	-1.71929012819288	FALSE
E4.1.7.chr10	E4.1.7	chr10	3.77854328812866	1.25081961819489	0.000222633789940359	E4.1	E4	morula	Undefined	0.239881539980257	1013	5386901	0.0250695121249894	0.424131246164495	0.664264950495187	0.000222633789940359	0.0014521188972894	1	1	1	1	3	10	2.83799782280763	FALSE	-1.71929012819288	FALSE
E4.1.7.chr11	E4.1.7	chr11	-2.9052300107448	0.747058572949112	0.00419307403957857	E4.1	E4	morula	Undefined	0.249667110519308	1502	5386901	0.0348550826640404	0.648550649796213	0.741685568740279	0.00419307403957857	0.0210641103055508	1	1	0		2	11	1.67645687964417	TRUE	-1.71929012819288	FALSE
E4.1.7.chr12	E4.1.7	chr12	-0.866038601977655	0.965443633267533	0.387773914156158	E4.1	E4	morula	Undefined	0.261562998405104	1254	5386901	0.0467509705498364	0.921367452285791	0.821570692168937	1	0.983039971735146	1	1	0		2	12	0.00742882280767031	TRUE	-1.71929012819288	FALSE
E4.1.7.chr13	E4.1.7	chr13	2.72610603374836	1.36239990834637	0.00712776005735144	E4.1	E4	morula	Undefined	0.184615384615385	325	5386901	-0.0301966432398826	-0.843326545745232	0.19952292020144	0.00712776005735144	0.0107451857140571	1	1	0		2	13	1.96878607399355	FALSE	-1.71929012819288	FALSE
E4.1.7.chr14	E4.1.7	chr14	1.06434669348659	1.16158626087446	0.288785366906856	E4.1	E4	morula	Undefined	0.282749675745785	771	5386901	0.0679376478905174	1.40725649419283	0.920324327521194	1	0.996738066013607	1	1	0		2	14	0.00141895546036568	FALSE	-1.71929012819288	FALSE
E4.1.7.chr15	E4.1.7	chr15	4.75470807687799	1.24072784174022	4.42304004077107e-06	E4.1	E4	morula	Undefined	0.25944170771757	609	5386901	0.0446296798623024	0.872718394049882	0.808591705364635	4.42304004077107e-06	4.84290026257977e-05	1	1	1	1	3	15	4.31489447496694	FALSE	-1.71929012819288	FALSE
E4.1.7.chr16	E4.1.7	chr16	-3.88794359921001	0.676801453791262	0.000148188075248866	E4.1	E4	morula	Undefined	0.233190271816881	699	5386901	0.0183782439616134	0.270675665340449	0.606679752700687	0.000148188075248866	0.000927506654717093	1	1	1	2	1	16	3.03268296570586	TRUE	-1.71929012819288	FALSE
E4.1.7.chr17	E4.1.7	chr17	-4.64433024972578	0.681840766276768	7.10754876965404e-06	E4.1	E4	morula	Undefined	0.232456140350877	1140	5386901	0.0176441124956094	0.253839309695122	0.600190148465536	7.10754876965404e-06	5.70129070869172e-05	1	1	1	2	1	17	4.2440268137649	TRUE	-1.71929012819288	FALSE
E4.1.7.chr18	E4.1.7	chr18	4.66842715052931	1.48988328316441	6.41253214149575e-06	E4.1	E4	morula	Undefined	0.215584415584416	385	5386901	0.00077238772914839	-0.133091875892639	0.447060360043474	6.41253214149575e-06	3.94536608512084e-05	1	1	1	1	3	18	4.40391269299411	FALSE	-1.71929012819288	FALSE
E4.1.7.chr19	E4.1.7	chr19	-3.94436128904218	0.383299396018562	0.000119735170396786	E4.1	E4	morula	Undefined	0.242171189979123	1437	5386901	0.0273591621238554	0.47664140744945	0.683191253802308	0.000119735170396786	0.000851657906957517	1	1	1	2	1	19	3.06973481715254	TRUE	-1.71929012819288	FALSE
E4.1.7.chr2	E4.1.7	chr2	2.82801179588059	1.22062837889221	0.0052868386019919	E4.1	E4	morula	Undefined	0.272727272727273	1672	5386901	0.0579152448720054	1.1774056439644	0.880483180878417	0.0052868386019919	0.029651333393195	1	1	0		2	2	1.52795577203712	FALSE	-1.71929012819288	FALSE
E4.1.7.chr20	E4.1.7	chr20	-3.57583829052017	0.710546452757802	0.000462743218011066	E4.1	E4	morula	Undefined	0.252723311546841	459	5386901	0.0379112836915734	0.718640667464628	0.763818825265029	0.000462743218011066	0.00316260453124304	1	1	0		2	20	2.4999551111626	TRUE	-1.71929012819288	FALSE
E4.1.7.chr21	E4.1.7	chr21	-0.317613070927137	0.944321754496421	0.751195176895158	E4.1	E4	morula	Undefined	0.283387622149837	307	5386901	0.0685755942945694	1.42188696984829	0.922470466768	1	0.996913757723082	1	1	0		2	21	0.00134241055996719	TRUE	-1.71929012819288	FALSE
E4.1.7.chr22	E4.1.7	chr22	-3.07630632122634	0.558242279233944	0.00246822648793729	E4.1	E4	morula	Undefined	0.287112561174551	613	5386901	0.0723005333192834	1.50731362853465	0.934134857046696	0.00246822648793729	0.0163065009536213	1	1	0		2	22	1.78763921980351	TRUE	-1.71929012819288	FALSE
E4.1.7.chr3	E4.1.7	chr3	-0.0217166828501512	0.989645540709438	0.982701185093865	E4.1	E4	morula	Undefined	0.23482428115016	1252	5386901	0.0200122532948924	0.308149555967443	0.621015732793794	1	0.916866921651577	1	1	0		2	3	0.0376936952858242	TRUE	-1.71929012819288	FALSE
E4.1.7.chr4	E4.1.7	chr4	4.04489350974582	1.41199008555589	8.14423271801255e-05	E4.1	E4	morula	Undefined	0.21379980563654	1029	5386901	-0.0010122222187276	-0.174019596828203	0.430925030582743	8.14423271801255e-05	0.000395085785642681	1	1	1	1	3	4	3.4033085950414	FALSE	-1.71929012819288	FALSE
E4.1.7.chr5	E4.1.7	chr5	2.64752444228121	1.24886083129374	0.00892476210645524	E4.1	E4	morula	Undefined	0.272566371681416	1130	5386901	0.0577543438261484	1.17371558658748	0.879745517503043	0.00892476210645524	0.0459082127483153	1	1	0		2	5	1.3381096144144	FALSE	-1.71929012819288	FALSE
E4.1.7.chr6	E4.1.7	chr6	1.14743905332427	1.08001919333739	0.252923804486096	E4.1	E4	morula	Undefined	0.260127931769723	1407	5386901	0.0453159039144554	0.888456055122104	0.812852257893531	1	0.981280050138224	1	1	0		2	6	0.00820703046642924	FALSE	-1.71929012819288	FALSE
E4.1.7.chr7	E4.1.7	chr7	-1.7931780713952	0.870648100170533	0.0748452259867643	E4.1	E4	morula	Undefined	0.282913165266106	1071	5386901	0.0681011374108384	1.41100591488364	0.920878565019909	1	0.996783917024221	1	1	0		2	7	0.00139897791201445	TRUE	-1.71929012819288	FALSE
E4.1.7.chr8	E4.1.7	chr8	6.05190635075696	1.49168492563983	9.9105021914449e-09	E4.1	E4	morula	Undefined	0.233846153846154	975	5386901	0.0190341259908864	0.285717471362368	0.61245273896249	9.9105021914449e-09	1.20908429801573e-07	1	1	1	1	3	8	6.91754341883584	FALSE	-1.71929012819288	FALSE
E4.1.7.chr9	E4.1.7	chr9	-3.18035110113182	0.722349884597779	0.00176870717117135	E4.1	E4	morula	Undefined	0.247619047619048	735	5386901	0.0328070197637804	0.601580976148428	0.726273452391822	0.00176870717117135	0.00983634513586159	1	1	0		2	9	2.0071662412214	TRUE	-1.71929012819288	FALSE
E4.10.1219.chr1	E4.10.1219	chr1	-3.70400237900693	0.804987145909906	0.000292366499514732	E4.10	E4	morula	Undefined	0.110878661087866	1912	4080123	-0.101491746070282	-2.47838751589609	0.00659888589660337	1	0.0397309315007171	1	1	0		2	1	1.40087125269246	TRUE	-1.71929012819288	FALSE
E4.10.1219.chr10	E4.10.1219	chr10	6.84740151494471	1.47555102199641	1.55138469121438e-10	E4.10	E4	morula	Undefined	0.272296015180266	1054	4080123	0.0599256080221176	1.22351072260349	0.88943157161856	1.55138469121438e-10	3.27078053801122e-09	1	1	1	1	3	10	8.48534859507656	FALSE	-1.71929012819288	FALSE
E4.10.1219.chr11	E4.10.1219	chr11	-4.36161758917496	0.620432183482524	2.31223181318942e-05	E4.10	E4	morula	Undefined	0.101827676240209	1149	4080123	-0.110542730917939	-2.68596014681065	0.0036160857281276	2.31223181318942e-05	1.44624798961077e-06	1	1	1	2	1	11	5.83975723174049	TRUE	-1.71929012819288	FALSE
E4.10.1219.chr12	E4.10.1219	chr12	6.3796905340316	1.30532525776886	1.84890426326692e-09	E4.10	E4	morula	Undefined	0.287388392857143	1792	4080123	0.0750179856989946	1.56963488410362	0.941749960983099	1.84890426326692e-09	3.68590365891003e-08	1	1	1	1	3	12	7.43345602043289	FALSE	-1.71929012819288	FALSE
E4.10.1219.chr13	E4.10.1219	chr13	2.3380181719157	1.30438788542888	0.0206317068324189	E4.10	E4	morula	Undefined	0.294561933534743	662	4080123	0.0821915263765946	1.73415076126892	0.958554331584246	0.0206317068324189	0.0973653086999689	1	1	0		2	13	1.01159575486583	FALSE	-1.71929012819288	FALSE
E4.10.1219.chr14	E4.10.1219	chr14	1.72519190725272	1.259302370349	0.086435892339943	E4.10	E4	morula	Undefined	0.267723102585488	1199	4080123	0.0553526954273395	1.11863688685885	0.868352459877079	0.086435892339943	0.26941719418473	1	1	0		2	14	0.569574691087935	FALSE	-1.71929012819288	FALSE
E4.10.1219.chr15	E4.10.1219	chr15	7.58728318815831	1.38430494999988	2.58592481324236e-12	E4.10	E4	morula	Undefined	0.273684210526316	665	4080123	0.0613138033681675	1.25534718736982	0.895323623858495	2.58592481324236e-12	6.43439990397528e-11	1	1	1	1	3	15	10.1914919507868	FALSE	-1.71929012819288	FALSE
E4.10.1219.chr16	E4.10.1219	chr16	-3.8052291373919	0.683900711566216	0.000201747727396866	E4.10	E4	morula	Undefined	0.0946969696969697	264	4080123	-0.117673437461179	-2.84949367850616	0.00218944379619535	0.000201747727396866	6.905158870938e-06	1	1	1	2	1	16	5.16082632490896	TRUE	-1.71929012819288	FALSE
E4.10.1219.chr17	E4.10.1219	chr17	4.19061825172209	1.29345518033187	4.60148361191375e-05	E4.10	E4	morula	Undefined	0.301437556154537	2226	4080123	0.0890671489963885	1.8918342731064	0.970743467362517	4.60148361191375e-05	0.000492080023193324	1	1	1	1	3	17	3.3079642655146	FALSE	-1.71929012819288	FALSE
E4.10.1219.chr18	E4.10.1219	chr18	-2.63596570665169	0.695858051899824	0.00922106632594385	E4.10	E4	morula	Undefined	0.0616113744075829	211	4080123	-0.150759032750566	-3.60826901347653	0.000154123391040829	0.00922106632594385	2.05560073502182e-05	1	1	1	2	1	18	4.68706123569602	TRUE	-1.71929012819288	FALSE
E4.10.1219.chr19	E4.10.1219	chr19	-2.7859929113024	0.578438330480284	0.00598585220882852	E4.10	E4	morula	Undefined	0.0995475113122172	1547	4080123	-0.112822895845931	-2.73825278026312	0.00308832899428125	0.00598585220882852	0.000219958674857054	1	1	1	2	1	19	3.65765890539315	TRUE	-1.71929012819288	FALSE
E4.10.1219.chr2	E4.10.1219	chr2	-4.6199332587381	0.647973683970422	7.88506162597541e-06	E4.10	E4	morula	Undefined	0.0922671353251318	1138	4080123	-0.120103271833017	-2.90521878707041	0.00183498233547458	7.88506162597541e-06	2.7565171916035e-07	1	1	1	2	1	2	6.55963929460671	TRUE	-1.71929012819288	FALSE
E4.10.1219.chr20	E4.10.1219	chr20	4.15250689829162	1.30636586798451	5.3499480220929e-05	E4.10	E4	morula	Undefined	0.288753799392097	987	4080123	0.0763833922339486	1.60094871696256	0.945305860933764	5.3499480220929e-05	0.000550849487107232	1	1	1	1	3	20	3.25896705060071	FALSE	-1.71929012819288	FALSE
E4.10.1219.chr21	E4.10.1219	chr21	2.64244440900353	1.88237694091873	0.00905391332602968	E4.10	E4	morula	Undefined	0.247058823529412	255	4080123	0.0346884163712635	0.644728373937976	0.740448387247125	0.00905391332602968	0.040257638717399	1	1	0		2	21	1.39515170192819	FALSE	-1.71929012819288	FALSE
E4.10.1219.chr22	E4.10.1219	chr22	-2.3757091209736	0.671087262259926	0.0187062659454423	E4.10	E4	morula	Undefined	0.0979166666666667	480	4080123	-0.114453740491482	-2.77565409287028	0.00275453931430228	0.0187062659454423	0.000560275350992341	1	1	1	2	1	22	3.25159848366037	TRUE	-1.71929012819288	FALSE
E4.10.1219.chr3	E4.10.1219	chr3	6.55032058440448	1.41117489465661	7.56791240880823e-10	E4.10	E4	morula	Undefined	0.266398929049531	1494	4080123	0.0540285218913826	1.08826867950104	0.861761743458633	7.56791240880823e-10	1.44461114432944e-08	1	1	1	1	3	3	7.84024903913507	FALSE	-1.71929012819288	FALSE
E4.10.1219.chr4	E4.10.1219	chr4	5.30199384361316	1.53958568779459	3.77746984526348e-07	E4.10	E4	morula	Undefined	0.268199233716475	1044	4080123	0.0558288265583266	1.12955633851884	0.870668391264417	3.77746984526348e-07	5.23844466795196e-06	1	1	1	1	3	4	5.28079763904535	FALSE	-1.71929012819288	FALSE
E4.10.1219.chr5	E4.10.1219	chr5	-3.84642472307261	0.744537967790731	0.000173114938061051	E4.10	E4	morula	Undefined	0.025990099009901	808	4080123	-0.186380308148247	-4.42519689207565	4.81771803163102e-06	0.000173114938061051	1.82689892792758e-08	1	1	1	2	1	5	7.738285479061	TRUE	-1.71929012819288	FALSE
E4.10.1219.chr6	E4.10.1219	chr6	-1.84901181027576	0.836045174556761	0.0663129880668892	E4.10	E4	morula	Undefined	0.204615384615385	1300	4080123	-0.00775502254276344	-0.328657001105157	0.371207479248519	1	0.739071911986341	1	1	0		2	6	0.131313302526138	TRUE	-1.71929012819288	FALSE
E4.10.1219.chr7	E4.10.1219	chr7	-3.45913846914851	0.761488141099371	0.000695669256257084	E4.10	E4	morula	Undefined	0.0744297719087635	833	4080123	-0.137940635249385	-3.31429564613435	0.000459371544179275	0.000695669256257084	5.09916131225357e-06	1	1	1	2	1	7	5.29250124888496	TRUE	-1.71929012819288	FALSE
E4.10.1219.chr8	E4.10.1219	chr8	-5.90886270749606	0.529612683681383	2.02936082629608e-08	E4.10	E4	morula	Undefined	0.0905511811023622	508	4080123	-0.121819226055786	-2.94457197775015	0.00161700856740816	2.02936082629608e-08	8.24972056324378e-10	1	1	1	2	1	8	9.08356076174057	TRUE	-1.71929012819288	FALSE
E4.10.1219.chr9	E4.10.1219	chr9	2.09021738665449	1.16395482544324	0.0381895771009062	E4.10	E4	morula	Undefined	0.281663516068053	1058	4080123	0.0692931089099046	1.4383422395158	0.924831513705645	1	0.997101275062662	1	1	0		2	9	0.00126072838130595	FALSE	-1.71929012819288	FALSE
E4.10.1221.chr1	E4.10.1221	chr1	-11.2027326681713	0.400749857675443	7.69672577523264e-22	E4.10	E4	morula	Undefined	0.0273794002607562	1534	3607314	-0.184107597289805	-4.37307520806717	6.12542481253773e-06	7.69672577523264e-22	2.90507839078331e-25	1	1	1	2	1	1	24.5368421440911	TRUE	-1.71929012819288	FALSE
E4.10.1221.chr10	E4.10.1221	chr10	4.05054856791749	1.2707384687414	7.96792756987283e-05	E4.10	E4	morula	Undefined	0.303359683794466	1012	3607314	0.0918726862439052	1.9561756411893	0.974777766516346	7.96792756987283e-05	0.000812660517520293	1	1	1	1	3	10	3.09009083959453	FALSE	-1.71929012819288	FALSE
E4.10.1221.chr11	E4.10.1221	chr11	-7.56753256093658	0.341692208064282	2.89176857933926e-12	E4.10	E4	morula	Undefined	0.0284090909090909	880	3607314	-0.18307790664147	-4.34946058485208	6.82364046384421e-06	2.89176857933926e-12	7.7872433616175e-16	1	1	1	2	1	11	15.1086162528169	TRUE	-1.71929012819288	FALSE
E4.10.1221.chr12	E4.10.1221	chr12	2.0270329149342	1.10115141760628	0.0443296925090192	E4.10	E4	morula	Undefined	0.301466275659824	1705	3607314	0.0899792781092632	1.9127527745601	0.9721101452431	1	0.999607411061623	1	1	0		2	12	0.000170532686407034	FALSE	-1.71929012819288	FALSE
E4.10.1221.chr13	E4.10.1221	chr13	2.06572652550859	1.26368527453809	0.0404770123876555	E4.10	E4	morula	Undefined	0.322638146167558	561	3607314	0.111151148616997	2.3983022409047	0.991764366011303	0.0404770123876555	0.169217194295834	1	1	0		2	13	0.771555510041651	FALSE	-1.71929012819288	FALSE
E4.10.1221.chr14	E4.10.1221	chr14	0.671329524767844	1.10347263928215	0.502984772453416	E4.10	E4	morula	Undefined	0.306849315068493	1095	3607314	0.0953623175179322	2.03620582096129	0.979135154000525	1	0.999780799216729	1	1	0		2	14	9.52081258328388e-05	FALSE	-1.71929012819288	FALSE
E4.10.1221.chr15	E4.10.1221	chr15	3.40677440474064	1.17240399818155	0.000832605041267276	E4.10	E4	morula	Undefined	0.328859060402685	596	3607314	0.117372062852124	2.5409708627413	0.99447274342345	1	0.999984696495863	1	1	0		2	15	6.64627825644433e-06	FALSE	-1.71929012819288	FALSE
E4.10.1221.chr16	E4.10.1221	chr16	-6.79842262028114	0.426999419600228	2.01964027878175e-10	E4.10	E4	morula	Undefined	0.0401606425702811	249	3607314	-0.17132635498028	-4.079953946989	2.25223119724416e-05	2.01964027878175e-10	1.54764568503403e-13	1	1	1	2	1	16	12.8103284588	TRUE	-1.71929012819288	FALSE
E4.10.1221.chr17	E4.10.1221	chr17	0.676306683375316	1.05017095401983	0.499828545549995	E4.10	E4	morula	Undefined	0.306561679790026	1905	3607314	0.0950746822394652	2.02960927787783	0.978801864457749	1	0.999773714878178	1	1	0		2	17	9.82855004365617e-05	FALSE	-1.71929012819288	FALSE
E4.10.1221.chr18	E4.10.1221	chr18	-4.72768635367479	0.468477213688118	4.97114211849175e-06	E4.10	E4	morula	Undefined	0.0229885057471264	174	3607314	-0.188498491803434	-4.47377469454332	3.84253595260737e-06	4.97114211849175e-06	4.90557692773973e-10	1	1	1	2	1	18	9.30930990942579	TRUE	-1.71929012819288	FALSE
E4.10.1221.chr19	E4.10.1221	chr19	-4.6271033396077	0.268284553745739	7.64842138712538e-06	E4.10	E4	morula	Undefined	0.0356859635210151	1261	3607314	-0.175801034029546	-4.18257492342284	1.44112993228286e-05	7.64842138712538e-06	2.63748858690131e-09	1	1	1	2	1	19	8.5788094109953	TRUE	-1.71929012819288	FALSE
E4.10.1221.chr2	E4.10.1221	chr2	-6.97815592071176	0.46665557956084	7.63629262676493e-11	E4.10	E4	morula	Undefined	0.0365093499554764	1123	3607314	-0.174977647595084	-4.16369162051854	1.56571493501929e-05	7.63629262676493e-11	4.22774538051049e-14	1	1	1	2	1	2	13.3738911763242	TRUE	-1.71929012819288	FALSE
E4.10.1221.chr20	E4.10.1221	chr20	1.07415920422396	1.06903959979464	0.284378750115224	E4.10	E4	morula	Undefined	0.283298097251586	946	3607314	0.0718110997010252	1.49608910153457	0.932684781211344	1	0.997681709197007	1	1	0		2	20	0.00100798976185926	FALSE	-1.71929012819288	FALSE
E4.10.1221.chr21	E4.10.1221	chr21	1.67651785639148	1.5762705836861	0.0956018771170611	E4.10	E4	morula	Undefined	0.275700934579439	214	3607314	0.0642139370288782	1.32185800183808	0.906892280114732	0.0956018771170611	0.298709108710639	1	1	0		2	21	0.524751533999645	FALSE	-1.71929012819288	FALSE
E4.10.1221.chr22	E4.10.1221	chr22	-4.01718014798962	0.406696011317957	9.06340991677648e-05	E4.10	E4	morula	Undefined	0.0262529832935561	419	3607314	-0.185234014257005	-4.39890812429938	5.43984350518049e-06	9.06340991677648e-05	1.10589992197365e-08	1	1	1	2	1	22	7.95628417258028	TRUE	-1.71929012819288	FALSE
E4.10.1221.chr3	E4.10.1221	chr3	3.61861783591012	1.22313597836875	0.000397513680302608	E4.10	E4	morula	Undefined	0.31338818249813	1337	3607314	0.101901184947569	2.18616628807252	0.985598279152186	0.000397513680302608	0.00346528872937264	1	1	1	1	3	3	2.4602605739384	FALSE	-1.71929012819288	FALSE
E4.10.1221.chr4	E4.10.1221	chr4	3.8635551907276	1.39358425795349	0.000162382564613341	E4.10	E4	morula	Undefined	0.272727272727273	924	3607314	0.0612402751767122	1.25366091340033	0.895017359712852	0.000162382564613341	0.00142958513495906	1	1	1	1	3	4	2.84478997633818	FALSE	-1.71929012819288	FALSE
E4.10.1221.chr5	E4.10.1221	chr5	-6.92317216652465	0.505596448316615	1.02964168604764e-10	E4.10	E4	morula	Undefined	0.0264623955431755	718	3607314	-0.185024602007385	-4.39410552520869	5.56148896640035e-06	1.02964168604764e-10	2.06699630856146e-14	1	1	1	2	1	5	13.6846602989764	TRUE	-1.71929012819288	FALSE
E4.10.1221.chr6	E4.10.1221	chr6	3.489006574336	1.27067195700764	0.000627333121108396	E4.10	E4	morula	Undefined	0.311290322580645	1860	3607314	0.0998033250300842	2.13805458424226	0.983743843325011	0.000627333121108396	0.00517802425490927	1	1	0		2	6	2.28583591957349	FALSE	-1.71929012819288	FALSE
E4.10.1221.chr7	E4.10.1221	chr7	-8.55393621390535	0.427657928782488	9.44342456317396e-15	E4.10	E4	morula	Undefined	0.0494350282485876	708	3607314	-0.162051969301973	-3.86725790697068	5.50330030705145e-05	9.44342456317396e-15	2.23996085560056e-17	1	1	1	2	1	7	16.6497595711057	TRUE	-1.71929012819288	FALSE
E4.10.1221.chr8	E4.10.1221	chr8	-7.86092400116488	0.372597363337544	5.42570553588893e-13	E4.10	E4	morula	Undefined	0.0495867768595041	484	3607314	-0.161900220691057	-3.86377774885134	5.58234059195919e-05	5.42570553588893e-13	1.18232088953488e-15	1	1	1	2	1	8	14.9272646371257	TRUE	-1.71929012819288	FALSE
E4.10.1221.chr9	E4.10.1221	chr9	-0.465380346242381	0.949829045980174	0.642295886261484	E4.10	E4	morula	Undefined	0.310669456066946	956	3607314	0.0991824585163852	2.12381581378088	0.983157225933369	1	0.999857357382522	1	1	0		2	9	6.19533203519152e-05	TRUE	-1.71929012819288	FALSE
E4.10.1223.chr1	E4.10.1223	chr1	2.78931491648263	1.15502520221492	0.00592767095205254	E4.10	E4	morula	Undefined	0.246065808297568	1398	2271849	0.037074031040185	0.699439360809707	0.757861251637962	1	0.96798203918078	1	1	0		2	1	0.0141327009116933	FALSE	-1.71929012819288	FALSE
E4.10.1223.chr10	E4.10.1223	chr10	-1.10248438455377	0.893383686065173	0.271917098973199	E4.10	E4	morula	Undefined	0.239373601789709	447	2271849	0.030381824532326	0.545962260268602	0.707454060251614	1	0.952291589541029	1	1	0		2	10	0.0212300512595561	TRUE	-1.71929012819288	FALSE
E4.10.1223.chr11	E4.10.1223	chr11	2.3967642735678	1.20804327450683	0.0177012505608881	E4.10	E4	morula	Undefined	0.244796828543112	1009	2271849	0.035805051285729	0.670336951442848	0.748678491719213	0.0177012505608881	0.0705507960665863	1	1	0		2	11	1.15149808147909	FALSE	-1.71929012819288	FALSE
E4.10.1223.chr12	E4.10.1223	chr12	-1.83851513720905	0.919826843241358	0.0678522632195963	E4.10	E4	morula	Undefined	0.275682704811443	769	2271849	0.06669092755406	1.37866457578738	0.91600090182415	1	0.996368924630762	1	1	0		2	12	0.00157982596877028	TRUE	-1.71929012819288	FALSE
E4.10.1223.chr13	E4.10.1223	chr13	2.15339115218801	1.27678952961055	0.0327950730841661	E4.10	E4	morula	Undefined	0.257731958762887	291	2271849	0.048740181505504	0.966987432703601	0.833224841917813	0.0327950730841661	0.12569613288837	1	1	0		2	13	0.900678083420456	FALSE	-1.71929012819288	FALSE
E4.10.1223.chr14	E4.10.1223	chr14	-0.313603922539045	0.957835109407809	0.754232913401003	E4.10	E4	morula	Undefined	0.257142857142857	525	2271849	0.048151079885474	0.953477148993722	0.82982581564774	1	0.984621075923554	1	1	0		2	14	0.00673087234211968	TRUE	-1.71929012819288	FALSE
E4.10.1223.chr15	E4.10.1223	chr15	-3.06214148871398	0.844508637575438	0.00258113987554753	E4.10	E4	morula	Undefined	0.224615384615385	325	2271849	0.015623607358002	0.207501637690495	0.582190943093037	1	0.897131095068832	1	1	0		2	15	0.0471440901721747	TRUE	-1.71929012819288	FALSE
E4.10.1223.chr16	E4.10.1223	chr16	-6.20790587558533	0.477682583086695	4.48503835887204e-09	E4.10	E4	morula	Undefined	0.219178082191781	146	2271849	0.010186304934398	0.0828041392256955	0.532996361096432	4.48503835887204e-09	4.98463212801428e-08	1	1	1	2	1	16	7.30236688763692	TRUE	-1.71929012819288	FALSE
E4.10.1223.chr17	E4.10.1223	chr17	-0.706174406687384	0.954466337099605	0.481113144848981	E4.10	E4	morula	Undefined	0.292044310171198	993	2271849	0.0830525329138149	1.75389683257206	0.960275906778404	1	0.999200338160036	1	1	0		2	17	0.000347427655325457	TRUE	-1.71929012819288	FALSE
E4.10.1223.chr18	E4.10.1223	chr18	0.175320228646781	1.00145935355102	0.861051085493188	E4.10	E4	morula	Undefined	0.263513513513514	148	2271849	0.054521736256131	1.09957991303185	0.864242401047726	1	0.990337089587041	1	1	0		2	18	0.00421695567550946	FALSE	-1.71929012819288	FALSE
E4.10.1223.chr19	E4.10.1223	chr19	0.178421491641577	1.07782408635027	0.858619102651102	E4.10	E4	morula	Undefined	0.24981684981685	1365	2271849	0.040825072559467	0.785464646447955	0.783909404664996	1	0.974761415496867	1	1	0		2	19	0.0111016700581429	FALSE	-1.71929012819288	FALSE
E4.10.1223.chr2	E4.10.1223	chr2	-0.0604605124936152	0.998540646448976	0.951864792510746	E4.10	E4	morula	Undefined	0.226455026455026	945	2271849	0.017463249197643	0.249691443885304	0.598587012271218	1	0.90577191883547	1	1	0		2	2	0.0429811476449409	TRUE	-1.71929012819288	FALSE
E4.10.1223.chr20	E4.10.1223	chr20	-0.261767318544315	0.966045887669308	0.79383963437702	E4.10	E4	morula	Undefined	0.256997455470738	393	2271849	0.048005678213355	0.950142549706559	0.828980087283226	1	0.98446288309607	1	1	0		2	20	0.00680065328963709	TRUE	-1.71929012819288	FALSE
E4.10.1223.chr21	E4.10.1223	chr21	1.73839265602524	1.59587897882668	0.0840774631523713	E4.10	E4	morula	Undefined	0.280373831775701	107	2271849	0.071382054518318	1.48624950519729	0.931393431260499	0.0840774631523713	0.27776978689661	1	1	0		2	21	0.556314994371139	FALSE	-1.71929012819288	FALSE
E4.10.1223.chr22	E4.10.1223	chr22	0.691964982168893	1.16519661921065	0.489968555267539	E4.10	E4	morula	Undefined	0.223642172523962	313	2271849	0.014650395266579	0.185182277128663	0.573456965260225	1	0.892340547058066	1	1	0		2	22	0.049469372660654	FALSE	-1.71929012819288	FALSE
E4.10.1223.chr3	E4.10.1223	chr3	-0.359644753086493	0.967970891687425	0.719590027799471	E4.10	E4	morula	Undefined	0.19009900990099	505	2271849	-0.018892767356393	-0.584086772818746	0.279580966738359	1	0.635896660560422	1	1	0		2	3	0.196613455727174	TRUE	-1.71929012819288	FALSE
E4.10.1223.chr4	E4.10.1223	chr4	0.621995635528903	1.06456617364054	0.5348356201291	E4.10	E4	morula	Undefined	0.174563591022444	401	2271849	-0.034428186234939	-0.940371511248554	0.173513515005281	1	0.477422399464991	1	1	0		2	4	0.321097208840296	FALSE	-1.71929012819288	FALSE
E4.10.1223.chr5	E4.10.1223	chr5	2.16523359349109	1.21140591815694	0.0318607107631515	E4.10	E4	morula	Undefined	0.258706467661692	603	2271849	0.049714690404309	0.989336533865445	0.838750742517093	0.0318607107631515	0.123520575603381	1	1	0		2	5	0.908260693200132	FALSE	-1.71929012819288	FALSE
E4.10.1223.chr6	E4.10.1223	chr6	-0.664345421192483	0.932501893860925	0.507431551534459	E4.10	E4	morula	Undefined	0.272271016311167	797	2271849	0.063279239053784	1.30042191272	0.903271798176165	1	0.995163242593254	1	1	0		2	6	0.00210567348296963	TRUE	-1.71929012819288	FALSE
E4.10.1223.chr7	E4.10.1223	chr7	4.46383704036555	1.280631143242	1.51837234765628e-05	E4.10	E4	morula	Undefined	0.229370629370629	715	2271849	0.020378852113246	0.316557025706553	0.624210125792809	1.51837234765628e-05	0.000119103719182329	1	1	1	1	3	7	3.92407467684515	FALSE	-1.71929012819288	FALSE
E4.10.1223.chr8	E4.10.1223	chr8	2.4434490738637	1.20143631658433	0.0156415177325786	E4.10	E4	morula	Undefined	0.208144796380091	442	2271849	-0.000846980877292021	-0.170230000385943	0.432414629568726	0.0156415177325786	0.040556003628268	1	1	0		2	8	1.39194484676399	FALSE	-1.71929012819288	FALSE
E4.10.1223.chr9	E4.10.1223	chr9	-0.401805224858054	0.955155812491837	0.688366946852192	E4.10	E4	morula	Undefined	0.263713080168776	474	2271849	0.054721302911393	1.10415671615027	0.865237419007114	1	0.990481692118725	1	1	0		2	9	0.00415354747050749	TRUE	-1.71929012819288	FALSE
E4.10.1225.chr1	E4.10.1225	chr1	7.39754513840351	1.40344305652302	7.52780628505832e-12	E4.10	E4	morula	Undefined	0.245700245700246	2035	2697868	0.0359124825846943	0.672800749332706	0.749462969511453	7.52780628505832e-12	1.51769346888439e-10	1	1	1	1	3	1	9.81881593477443	FALSE	-1.71929012819288	FALSE
E4.10.1225.chr10	E4.10.1225	chr10	-0.73350036932587	0.920404255147804	0.464333436482698	E4.10	E4	morula	Undefined	0.257201646090535	486	2697868	0.0474138829749832	0.936570491343945	0.825510231588229	1	0.983804807903425	1	1	0		2	10	0.00709105935259251	TRUE	-1.71929012819288	FALSE
E4.10.1225.chr11	E4.10.1225	chr11	4.36885515275022	1.37950776062943	2.24489644162699e-05	E4.10	E4	morula	Undefined	0.264341085271318	1290	2697868	0.0545533221557663	1.10030429478671	0.864400219240926	2.24489644162699e-05	0.000229947661818099	1	1	1	1	3	11	3.63837100211369	FALSE	-1.71929012819288	FALSE
E4.10.1225.chr12	E4.10.1225	chr12	-2.73506070039717	0.877771812376146	0.00694532381277814	E4.10	E4	morula	Undefined	0.279951100244499	818	2697868	0.0701633371289472	1.45829979816419	0.927621037077918	1	0.997315056028241	1	1	0		2	12	0.00116762455679816	TRUE	-1.71929012819288	FALSE
E4.10.1225.chr13	E4.10.1225	chr13	-0.364968458559155	0.900340921392647	0.71561994757007	E4.10	E4	morula	Undefined	0.281456953642384	302	2697868	0.0716691905268322	1.49283459817013	0.932259755838653	1	0.997651993176004	1	1	0		2	13	0.00102092544668373	TRUE	-1.71929012819288	FALSE
E4.10.1225.chr14	E4.10.1225	chr14	-0.841295021724728	0.879807879819643	0.401446164789734	E4.10	E4	morula	Undefined	0.25938566552901	586	2697868	0.0495979024134582	0.986658152349164	0.8380948741795	1	0.986122518007455	1	1	0		2	14	0.00606912401513766	TRUE	-1.71929012819288	FALSE
E4.10.1225.chr15	E4.10.1225	chr15	-1.34123371292892	0.931737732064338	0.181757288309414	E4.10	E4	morula	Undefined	0.26510067114094	298	2697868	0.0553129080253882	1.11772441425622	0.868157643871435	1	0.990899476145079	1	1	0		2	15	0.00397040118561474	TRUE	-1.71929012819288	FALSE
E4.10.1225.chr16	E4.10.1225	chr16	-7.14804268582345	0.396992055542909	3.01060062188012e-11	E4.10	E4	morula	Undefined	0.0446428571428571	112	2697868	-0.165144905972695	-3.93819040910164	4.1049217402197e-05	3.01060062188012e-11	4.36581390695939e-14	1	1	1	2	1	16	13.3599347800568	TRUE	-1.71929012819288	FALSE
E4.10.1225.chr17	E4.10.1225	chr17	-1.24286894751647	0.917312739988998	0.21574584425664	E4.10	E4	morula	Undefined	0.284054910242872	947	2697868	0.0742671471273202	1.55241537259876	0.939718566240277	1	0.998145423532996	1	1	0		2	17	0.000806180118508305	TRUE	-1.71929012819288	FALSE
E4.10.1225.chr18	E4.10.1225	chr18	3.0854257220605	1.31780285157913	0.00239796508828475	E4.10	E4	morula	Undefined	0.228571428571429	210	2697868	0.0187836654558773	0.279973482938216	0.610251075406286	0.00239796508828475	0.0110147452104791	1	1	0		2	18	1.95802554435641	FALSE	-1.71929012819288	FALSE
E4.10.1225.chr19	E4.10.1225	chr19	0.549410851040118	1.14032101710292	0.583494344590512	E4.10	E4	morula	Undefined	0.233830845771144	1809	2697868	0.0240430826555922	0.400591413870315	0.655639515906663	1	0.932413908292987	1	1	0		2	19	0.0303912569770219	FALSE	-1.71929012819288	FALSE
E4.10.1225.chr2	E4.10.1225	chr2	4.55064394533121	1.35307744783296	1.05671628420467e-05	E4.10	E4	morula	Undefined	0.269230769230769	1378	2697868	0.0594430061152172	1.21244287206725	0.887328550891367	1.05671628420467e-05	0.000117931615301027	1	1	1	1	3	2	3.92836975291858	FALSE	-1.71929012819288	FALSE
E4.10.1225.chr20	E4.10.1225	chr20	-1.67288880652229	0.857254993986394	0.0963156247452486	E4.10	E4	morula	Undefined	0.257995735607676	469	2697868	0.0482079724921243	0.954781907342207	0.830156000617287	1	0.984682602768718	1	1	0		2	20	0.00670373506548619	TRUE	-1.71929012819288	FALSE
E4.10.1225.chr21	E4.10.1225	chr21	0.682520725471075	1.26126853718172	0.495902901333717	E4.10	E4	morula	Undefined	0.22962962962963	135	2697868	0.0198418665140782	0.304241955528159	0.619528218515837	0.495902901333717	0.669805226451483	1	1	0		2	21	0.17405146800818	FALSE	-1.71929012819288	FALSE
E4.10.1225.chr22	E4.10.1225	chr22	1.96256330136676	1.3698515132225	0.0514421825535327	E4.10	E4	morula	Undefined	0.252699784017279	463	2697868	0.0429120209017272	0.833326107413487	0.797669581957608	0.0514421825535327	0.17206966634874	1	1	0		2	22	0.764295683411367	FALSE	-1.71929012819288	FALSE
E4.10.1225.chr3	E4.10.1225	chr3	-0.602643277223681	0.95238500762678	0.547604569545534	E4.10	E4	morula	Undefined	0.25982905982906	585	2697868	0.0500412967135083	0.996826827133514	0.840575712928297	1	0.986557025456827	1	1	0		2	3	0.0058778063819363	TRUE	-1.71929012819288	FALSE
E4.10.1225.chr4	E4.10.1225	chr4	0.454988816667473	1.04761499237322	0.649737917445241	E4.10	E4	morula	Undefined	0.225877192982456	456	2697868	0.0160894298669043	0.218184674436171	0.586357387262905	1	0.899370088269374	1	1	0		2	4	0.0460615605256655	FALSE	-1.71929012819288	FALSE
E4.10.1225.chr5	E4.10.1225	chr5	7.03826856228717	1.58984789342295	5.50036875869809e-11	E4.10	E4	morula	Undefined	0.253869969040248	969	2697868	0.0440822059246963	0.860162787395045	0.805150342783982	5.50036875869809e-11	1.10008552349751e-09	1	1	1	1	3	5	8.95857355035157	FALSE	-1.71929012819288	FALSE
E4.10.1225.chr6	E4.10.1225	chr6	-1.05009114304515	0.901094092341109	0.29526964473477	E4.10	E4	morula	Undefined	0.277711561382598	839	2697868	0.0679237982670463	1.40693887099166	0.920277242011448	1	0.996734155339661	1	1	0		2	6	0.00142065940597106	TRUE	-1.71929012819288	FALSE
E4.10.1225.chr7	E4.10.1225	chr7	4.83640056476573	1.30504289944567	3.09848354187803e-06	E4.10	E4	morula	Undefined	0.229404309252218	789	2697868	0.0196165461366663	0.299074524102155	0.617558408004752	3.09848354187803e-06	2.7107672612075e-05	1	1	1	1	3	7	4.56690776811198	FALSE	-1.71929012819288	FALSE
E4.10.1225.chr8	E4.10.1225	chr8	5.4243641070298	1.44120815692991	2.12833035966094e-07	E4.10	E4	morula	Undefined	0.268918918918919	740	2697868	0.0591311558033673	1.20529098851294	0.885954506393851	2.12833035966094e-07	3.10820067374842e-06	1	1	1	1	3	8	5.50749094975266	FALSE	-1.71929012819288	FALSE
E4.10.1225.chr9	E4.10.1225	chr9	-1.7451292631269	0.842602767439736	0.082894325167517	E4.10	E4	morula	Undefined	0.290513833992095	506	2697868	0.0807260708765433	1.70054243479905	0.955485529216882	1	0.998994193543796	1	1	0		2	9	0.000437036017478455	TRUE	-1.71929012819288	FALSE
E4.10.1229.chr1	E4.10.1229	chr1	-6.94615945535677	0.630210785908314	9.08825823669807e-11	E4.10	E4	morula	Undefined	0.270381231671554	1705	3050114	0.0599353222418789	1.22373350566932	0.889473612160111	9.08825823669807e-11	1.95938991356776e-09	1	1	1	2	1	1	8.70787913191699	TRUE	-1.71929012819288	FALSE
E4.10.1229.chr10	E4.10.1229	chr10	-3.12628183707217	0.745181713572538	0.00210530064524811	E4.10	E4	morula	Undefined	0.245827010622155	659	3050114	0.0353811011924799	0.660614204392293	0.745570121334455	0.00210530064524811	0.0117047223946089	1	1	0		2	10	1.93163888217404	TRUE	-1.71929012819288	FALSE
E4.10.1229.chr11	E4.10.1229	chr11	-0.554954299111049	0.951404539656677	0.579705779163787	E4.10	E4	morula	Undefined	0.282089552238806	1340	3050114	0.0716436428091309	1.49224869430814	0.932183019381293	1	0.997646607431394	1	1	0		2	11	0.00102326995708863	TRUE	-1.71929012819288	FALSE
E4.10.1229.chr12	E4.10.1229	chr12	-2.45545093875404	0.89088770702661	0.015147646525903	E4.10	E4	morula	Undefined	0.251304347826087	1150	3050114	0.040858438396412	0.786229848762831	0.784133578942054	1	0.974815961324026	1	1	0		2	12	0.0110773684304838	TRUE	-1.71929012819288	FALSE
E4.10.1229.chr13	E4.10.1229	chr13	4.43651419480029	1.61807458203665	1.70016118700733e-05	E4.10	E4	morula	Undefined	0.305555555555556	504	3050114	0.095109646125881	2.0304111293904	0.978842616839313	1.70016118700733e-05	0.000199762518398609	1	1	1	1	3	13	3.69948599548788	FALSE	-1.71929012819288	FALSE
E4.10.1229.chr14	E4.10.1229	chr14	0.0792456434614802	1.01592394836537	0.936936888303691	E4.10	E4	morula	Undefined	0.250329380764163	759	3050114	0.0398834713344879	0.763870240222441	0.777527713193618	1	0.97318167028795	1	1	0		2	14	0.0118060795272497	FALSE	-1.71929012819288	FALSE
E4.10.1229.chr15	E4.10.1229	chr15	-4.52779593120829	0.770217782683989	1.16304316524263e-05	E4.10	E4	morula	Undefined	0.229314420803783	423	3050114	0.0188685113741079	0.281919314332913	0.610997310357809	1.16304316524263e-05	9.13465078222087e-05	1	1	1	2	1	15	4.03930805107592	TRUE	-1.71929012819288	FALSE
E4.10.1229.chr16	E4.10.1229	chr16	-5.75408848708845	0.516633046559221	4.35685106955654e-08	E4.10	E4	morula	Undefined	0.212355212355212	259	3050114	0.00190930292553693	-0.107018196352427	0.457387272027674	4.35685106955654e-08	3.73268525082653e-07	1	1	1	2	1	16	6.42797862930548	TRUE	-1.71929012819288	FALSE
E4.10.1229.chr17	E4.10.1229	chr17	-0.0993492304809022	0.996474847338073	0.920986139256105	E4.10	E4	morula	Undefined	0.237370242214533	1445	3050114	0.026924332784858	0.466669158968898	0.67963170080265	1	0.942108348013552	1	1	0		2	17	0.0258991479093422	TRUE	-1.71929012819288	FALSE
E4.10.1229.chr18	E4.10.1229	chr18	1.46387975121855	1.1415324291527	0.145201029819634	E4.10	E4	morula	Undefined	0.291989664082687	387	3050114	0.0815437546530119	1.71929495461812	0.957219660899577	1	0.999071585669047	1	1	0		2	18	0.000403392507534162	FALSE	-1.71929012819288	FALSE
E4.10.1229.chr19	E4.10.1229	chr19	-1.01324437782421	0.877075850753844	0.312482848806752	E4.10	E4	morula	Undefined	0.255144032921811	1701	3050114	0.0446981234921359	0.874288060174951	0.809019300035045	1	0.980476787331227	1	1	0		2	19	0.00856268374356297	TRUE	-1.71929012819288	FALSE
E4.10.1229.chr2	E4.10.1229	chr2	-4.41975153074888	0.663365178608193	1.82186492108703e-05	E4.10	E4	morula	Undefined	0.236619718309859	1065	3050114	0.026173808880184	0.449456863944696	0.673448940597822	1.82186492108703e-05	0.000151015918481853	1	1	1	2	1	2	3.82097727161774	TRUE	-1.71929012819288	FALSE
E4.10.1229.chr20	E4.10.1229	chr20	1.31532070589895	1.0876320282373	0.190295774356666	E4.10	E4	morula	Undefined	0.242283950617284	648	3050114	0.0318380411876089	0.579358705783251	0.718826419349566	1	0.95613644523073	1	1	0		2	20	0.0194801274075511	FALSE	-1.71929012819288	FALSE
E4.10.1229.chr21	E4.10.1229	chr21	1.9480126657617	1.66230847847132	0.0531744990921722	E4.10	E4	morula	Undefined	0.247126436781609	174	3050114	0.0366805273519339	0.690414862678325	0.755033333612695	0.0531744990921722	0.169232822835852	1	1	0		2	21	0.771515401379506	FALSE	-1.71929012819288	FALSE
E4.10.1229.chr22	E4.10.1229	chr22	-2.08947288457052	0.717191247869166	0.038257442767711	E4.10	E4	morula	Undefined	0.270935960591133	406	3050114	0.060490051161458	1.2364554959521	0.891855350702803	0.038257442767711	0.149373332302903	1	1	0		2	22	0.825726930415334	TRUE	-1.71929012819288	FALSE
E4.10.1229.chr3	E4.10.1229	chr3	0.941633583747778	1.05143466316727	0.347808726899175	E4.10	E4	morula	Undefined	0.234791889007471	937	3050114	0.0243459795777959	0.40753796301342	0.658193541193227	1	0.933487107031016	1	1	0		2	3	0.0298916759837329	FALSE	-1.71929012819288	FALSE
E4.10.1229.chr4	E4.10.1229	chr4	6.36778199226664	1.64776311565984	1.96689332692153e-09	E4.10	E4	morula	Undefined	0.257142857142857	875	3050114	0.046696947713182	0.920128508400394	0.821247195885338	1.96689332692153e-09	3.43151354819533e-08	1	1	1	1	3	4	7.46451428210192	FALSE	-1.71929012819288	FALSE
E4.10.1229.chr5	E4.10.1229	chr5	1.50312584518315	1.15998634786593	0.134790187130311	E4.10	E4	morula	Undefined	0.199771689497717	876	3050114	-0.010674219931958	-0.395605017529129	0.346198217509166	1	0.713425825104813	1	1	0		2	5	0.146651173806867	FALSE	-1.71929012819288	FALSE
E4.10.1229.chr6	E4.10.1229	chr6	-1.84812087479005	0.836117715412867	0.0664425007932339	E4.10	E4	morula	Undefined	0.296331138287865	1063	3050114	0.0858852288581899	1.81886105024028	0.965533684263536	1	0.999399092542345	1	1	0		2	6	0.000261049234067579	TRUE	-1.71929012819288	FALSE
E4.10.1229.chr7	E4.10.1229	chr7	9.05453927288086	1.58143113133599	4.70450166597585e-16	E4.10	E4	morula	Undefined	0.295471987720645	1303	3050114	0.0850260782909699	1.79915754320858	0.964003118342195	4.70450166597585e-16	1.64759898099323e-14	1	1	1	1	3	7	13.7831484853179	FALSE	-1.71929012819288	FALSE
E4.10.1229.chr8	E4.10.1229	chr8	2.51951409382637	1.20755465595981	0.0127387901319713	E4.10	E4	morula	Undefined	0.278393351800554	722	3050114	0.067947442370879	1.40748111793172	0.920357613781936	0.0127387901319713	0.0638513568399497	1	1	0		2	8	1.19482986955418	FALSE	-1.71929012819288	FALSE
E4.10.1229.chr9	E4.10.1229	chr9	0.175484330796419	1.00352515266193	0.860922364502845	E4.10	E4	morula	Undefined	0.258642765685019	781	3050114	0.0481968562553439	0.954526970829418	0.830091518143527	1	0.984670597390681	1	1	0		2	9	0.00670903007242983	FALSE	-1.71929012819288	FALSE
E4.10.1233.chr1	E4.10.1233	chr1	-2.9807355035678	0.843976605341432	0.00332783525061452	E4.10	E4	morula	Undefined	0.204569055036345	963	1468266	-0.00292128518685693	-0.217801486815431	0.413791893031608	1	0.778918592711441	1	1	0		2	1	0.108507929469492	TRUE	-1.71929012819288	FALSE
E4.10.1233.chr10	E4.10.1233	chr10	0.926857445985626	1.0419916714016	0.35540530389913	E4.10	E4	morula	Undefined	0.211656441717791	326	1468266	0.00416610149458906	-0.0552614401201318	0.477965090763164	1	0.830807323884979	1	1	0		2	10	0.0804996836477562	FALSE	-1.71929012819288	FALSE
E4.10.1233.chr11	E4.10.1233	chr11	-2.169537539755	0.811023744541421	0.0315268859090684	E4.10	E4	morula	Undefined	0.210909090909091	550	1468266	0.00341875068588905	-0.0724009642922607	0.471141408708137	1	0.825721019111639	1	1	0		2	11	0.0831666600958485	TRUE	-1.71929012819288	FALSE
E4.10.1233.chr12	E4.10.1233	chr12	-0.836804731039258	0.966814931498325	0.403958265165902	E4.10	E4	morula	Undefined	0.17515923566879	628	1468266	-0.0323311045544119	-0.892277655276358	0.186122063964532	1	0.499058873174797	1	1	0		2	12	0.301848218330995	TRUE	-1.71929012819288	FALSE
E4.10.1233.chr13	E4.10.1233	chr13	2.71125190447218	1.36017948824893	0.00743998431094927	E4.10	E4	morula	Undefined	0.256198347107438	242	1468266	0.0487080068842361	0.966249549379557	0.833040337847179	0.00743998431094927	0.0377047294838837	1	1	0		2	13	1.42360417075106	FALSE	-1.71929012819288	FALSE
E4.10.1233.chr14	E4.10.1233	chr14	1.05919005397015	1.1608237725625	0.29111964305981	E4.10	E4	morula	Undefined	0.200934579439252	428	1468266	-0.00655576078394994	-0.301153483794929	0.381648729351977	1	0.749273642604025	1	1	0		2	14	0.125359544424402	FALSE	-1.71929012819288	FALSE
E4.10.1233.chr15	E4.10.1233	chr15	0.639513784352933	1.03213754025292	0.523409073814113	E4.10	E4	morula	Undefined	0.211618257261411	241	1468266	0.00412791703820907	-0.0561371512393353	0.477616274089746	1	0.830549693970746	1	1	0		2	15	0.0806343774550702	FALSE	-1.71929012819288	FALSE
E4.10.1233.chr16	E4.10.1233	chr16	-5.15929424668895	0.567683341064428	7.29696849429452e-07	E4.10	E4	morula	Undefined	0.127906976744186	86	1468266	-0.0795833634790159	-1.97594709752224	0.0240803845948826	7.29696849429452e-07	3.31343427954413e-07	1	1	1	2	1	16	6.47972163902019	TRUE	-1.71929012819288	FALSE
E4.10.1233.chr17	E4.10.1233	chr17	-0.0387864004639206	1.00066741278294	0.969109344387632	E4.10	E4	morula	Undefined	0.250327653997379	763	1468266	0.0428373137741771	0.831612796069509	0.797186231502418	1	0.97788201263638	1	1	0		2	17	0.00971354230044966	TRUE	-1.71929012819288	FALSE
E4.10.1233.chr18	E4.10.1233	chr18	1.82736819283384	1.18104550019896	0.0695192582630874	E4.10	E4	morula	Undefined	0.176923076923077	130	1468266	-0.0305672633001249	-0.851826237465977	0.197155270812479	1	0.517288839662868	1	1	0		2	18	0.286266891250915	FALSE	-1.71929012819288	FALSE
E4.10.1233.chr19	E4.10.1233	chr19	-1.53044596470896	0.789947983223887	0.127893505499681	E4.10	E4	morula	Undefined	0.232911392405063	790	1468266	0.0254210521818611	0.432193362686058	0.667199558522967	0.127893505499681	0.295347893481837	1	1	0		2	19	0.529666122326013	TRUE	-1.71929012819288	FALSE
E4.10.1233.chr2	E4.10.1233	chr2	-2.44337519559078	0.815324031548275	0.0156446015636618	E4.10	E4	morula	Undefined	0.172248803827751	627	1468266	-0.0352415363954509	-0.959024645190762	0.168773164890975	1	0.469054326739025	1	1	0		2	2	0.328776853582173	TRUE	-1.71929012819288	FALSE
E4.10.1233.chr20	E4.10.1233	chr20	-0.17268308091909	0.972913867433543	0.863120161073445	E4.10	E4	morula	Undefined	0.198606271777004	287	1468266	-0.00888406844619795	-0.354550208589632	0.361463291734978	1	0.729286453038833	1	1	0		2	20	0.137101853659167	TRUE	-1.71929012819288	FALSE
E4.10.1233.chr21	E4.10.1233	chr21	1.78908859640483	1.61194474448362	0.0755042175198662	E4.10	E4	morula	Undefined	0.21505376344086	93	1468266	0.00756342321765806	0.0226517394940398	0.509035963874733	0.0755042175198662	0.163684391093464	1	1	0		2	21	0.785992732837185	FALSE	-1.71929012819288	FALSE
E4.10.1233.chr22	E4.10.1233	chr22	-0.873956430192806	0.912974122269138	0.383460075132926	E4.10	E4	morula	Undefined	0.198275862068966	232	1468266	-0.00921447815423594	-0.36212772789074	0.358628291980485	1	0.726390425267053	1	1	0		2	22	0.138829888992877	TRUE	-1.71929012819288	FALSE
E4.10.1233.chr3	E4.10.1233	chr3	2.38720342641044	1.14415326732054	0.0181515377574387	E4.10	E4	morula	Undefined	0.129098360655738	488	1468266	-0.078391979567464	-1.94862424844973	0.0256701570779772	1	0.119685212019798	1	1	0		2	3	0.921959506527151	FALSE	-1.71929012819288	FALSE
E4.10.1233.chr4	E4.10.1233	chr4	6.30778648545853	1.64167357561553	2.68356850006366e-09	E4.10	E4	morula	Undefined	0.150641025641026	312	1468266	-0.0568493145821759	-1.45457109034894	0.0728940196454492	2.68356850006366e-09	4.56858789592183e-09	1	1	1	1	3	4	8.34021801519861	FALSE	-1.71929012819288	FALSE
E4.10.1233.chr5	E4.10.1233	chr5	-0.565543712310412	0.99933258721706	0.572501198382656	E4.10	E4	morula	Undefined	0.180645161290323	310	1468266	-0.026845178932879	-0.766465046656422	0.221699820964531	1	0.555675297290681	1	1	0		2	5	0.255178909474843	TRUE	-1.71929012819288	FALSE
E4.10.1233.chr6	E4.10.1233	chr6	1.91974564552158	1.14290116658049	0.0566806026992932	E4.10	E4	morula	Undefined	0.21259842519685	635	1468266	0.00510808497364805	-0.0336582673917022	0.486574828949218	1	0.837086100462347	1	1	0		2	6	0.0772298693274684	FALSE	-1.71929012819288	FALSE
E4.10.1233.chr7	E4.10.1233	chr7	3.85294422735175	1.24060316025069	0.000168953369501774	E4.10	E4	morula	Undefined	0.187739463601533	522	1468266	-0.0197508766216689	-0.603766398937178	0.272999480967927	0.000168953369501774	0.000506636005158091	1	1	1	1	3	7	3.29530394939381	FALSE	-1.71929012819288	FALSE
E4.10.1233.chr8	E4.10.1233	chr8	-1.09837522556592	0.916547374428563	0.273701142475153	E4.10	E4	morula	Undefined	0.10377358490566	212	1468266	-0.103716755317542	-2.52941522514946	0.00571263856108988	1	0.0352188409912771	1	1	0		2	8	1.45322494023061	TRUE	-1.71929012819288	FALSE
E4.10.1233.chr9	E4.10.1233	chr9	-0.686538015947033	0.931298915905256	0.49337389464921	E4.10	E4	morula	Undefined	0.195512820512821	312	1468266	-0.0119775197103809	-0.425494512256064	0.335238110620311	1	0.701624609362702	1	1	0		2	9	0.153895186570483	TRUE	-1.71929012819288	FALSE
E4.11.1258.chr1	E4.11.1258	chr1	0.310456227641724	1.02139629763338	0.756620621136914	E4.11	E4	morula	Undefined	0.338394793926247	461	1435309	0.130966031486965	2.85273095090833	0.997832734857193	1	0.999997649782438	1	1	0		2	1	1.02068771772722e-06	FALSE	-1.71929012819288	FALSE
E4.11.1258.chr10	E4.11.1258	chr10	-1.60523652895249	0.856567324140182	0.110426101828768	E4.11	E4	morula	Undefined	0.35632183908046	87	1435309	0.148893076641178	3.26386454463515	0.999450481520246	1	0.999999848987056	1	1	0		2	10	6.55840931474846e-08	TRUE	-1.71929012819288	FALSE
E4.11.1258.chr11	E4.11.1258	chr11	2.6106439717733	1.22663915816107	0.00990136639129819	E4.11	E4	morula	Undefined	0.355329949238579	394	1435309	0.147901186799297	3.24111683402441	0.999404688122744	0.00990136639129819	0.0555697843672127	1	1	0		2	11	1.25516128844606	FALSE	-1.71929012819288	FALSE
E4.11.1258.chr12	E4.11.1258	chr12	-1.00942218001657	0.958717816925809	0.314305872006826	E4.11	E4	morula	Undefined	0.329588014981273	267	1435309	0.122159252541991	2.65075886651527	0.995984442175756	1	0.999991926834347	1	1	0		2	12	3.50614544769046e-06	TRUE	-1.71929012819288	FALSE
E4.11.1258.chr13	E4.11.1258	chr13	-0.0703529903977119	0.944380534510464	0.94400111431683	E4.11	E4	morula	Undefined	0.239130434782609	46	1435309	0.0317016723433267	0.576231262719443	0.717770561639894	1	0.955787093419883	1	1	0		2	13	0.0196388383207391	TRUE	-1.71929012819288	FALSE
E4.11.1258.chr14	E4.11.1258	chr14	-1.00278659339973	0.855928871894203	0.31748749559021	E4.11	E4	morula	Undefined	0.31304347826087	115	1435309	0.105614715821588	2.27133131557801	0.988436535565925	1	0.999932883945822	1	1	0		2	14	2.9149110173992e-05	TRUE	-1.71929012819288	FALSE
E4.11.1258.chr15	E4.11.1258	chr15	-0.416633805232083	0.978603702366624	0.677508182339431	E4.11	E4	morula	Undefined	0.366666666666667	150	1435309	0.159237904227385	3.50110978529892	0.999768337532696	1	0.999999973164178	1	1	0		2	15	1.16546494275868e-08	TRUE	-1.71929012819288	FALSE
E4.11.1258.chr16	E4.11.1258	chr16	1.25515426986022	1.11822580367869	0.211264379068462	E4.11	E4	morula	Undefined	0.343511450381679	131	1435309	0.136082687942397	2.9700748488174	0.998511364009121	1	0.999998891431222	1	1	0		2	16	4.81445570096611e-07	FALSE	-1.71929012819288	FALSE
E4.11.1258.chr17	E4.11.1258	chr17	0.917333158303328	1.06685642380052	0.360357430417025	E4.11	E4	morula	Undefined	0.333333333333333	255	1435309	0.125904570894051	2.73665289871564	0.996896612800983	1	0.999995179504742	1	1	0		2	17	2.0935195363337e-06	FALSE	-1.71929012819288	FALSE
E4.11.1258.chr18	E4.11.1258	chr18	-3.15668768251943	0.639252883558359	0.00190935345450273	E4.11	E4	morula	Undefined	0.333333333333333	30	1435309	0.125904570894051	2.73665289871564	0.996896612800983	0.00190935345450273	0.0138266890120937	1	1	0		2	18	1.85928180513517	TRUE	-1.71929012819288	FALSE
E4.11.1258.chr19	E4.11.1258	chr19	3.24301328077626	1.59408574178215	0.00144135658755723	E4.11	E4	morula	Undefined	0.316358024691358	648	1435309	0.108929262252076	2.34734615091861	0.990546160068327	0.00144135658755723	0.0107817466346284	1	1	0		2	19	1.96731087807923	FALSE	-1.71929012819288	FALSE
E4.11.1258.chr2	E4.11.1258	chr2	-1.84437053587565	0.861380068233612	0.0669899848803377	E4.11	E4	morula	Undefined	0.352941176470588	136	1435309	0.145512414031306	3.18633342023521	0.999279557815542	1	0.999999740419184	1	1	0		2	2	1.12734530463692e-07	TRUE	-1.71929012819288	FALSE
E4.11.1258.chr20	E4.11.1258	chr20	1.80534540378371	1.12541064989657	0.0729125348325822	E4.11	E4	morula	Undefined	0.275280898876405	178	1435309	0.0678521364371227	1.40529539960995	0.920033272111306	1	0.996713853904459	1	1	0		2	20	0.00142950518598864	FALSE	-1.71929012819288	FALSE
E4.11.1258.chr21	E4.11.1258	chr21	2.73556045244391	1.91188582312138	0.00693526805335494	E4.11	E4	morula	Undefined	0.414634146341463	41	1435309	0.207205383902181	4.60118189038216	0.999997899498149	0.00693526805335494	0.0414113533693687	1	1	0		2	21	1.38288057603603	FALSE	-1.71929012819288	FALSE
E4.11.1258.chr22	E4.11.1258	chr22	1.0183245867757	1.21776326382318	0.310070713789067	E4.11	E4	morula	Undefined	0.338983050847458	118	1435309	0.131554288408176	2.86622186254333	0.99792298496167	0.310070713789067	0.672394745531145	1	1	0		2	22	0.172375689039445	FALSE	-1.71929012819288	FALSE
E4.11.1258.chr3	E4.11.1258	chr3	-1.98687224827998	0.863600796558534	0.0486545133915833	E4.11	E4	morula	Undefined	0.351485148514851	202	1435309	0.144056386075569	3.15294130230058	0.999191828477601	1	0.999999673341385	1	1	0		2	3	1.41866057248097e-07	TRUE	-1.71929012819288	FALSE
E4.11.1258.chr4	E4.11.1258	chr4	-4.51684992004236	0.542973683518756	1.21756467011487e-05	E4.11	E4	morula	Undefined	0.347826086956522	46	1435309	0.14039732451724	3.06902545809968	0.99892620855197	1.21756467011487e-05	0.000149808196283971	1	1	1	2	1	4	3.82446442493079	TRUE	-1.71929012819288	FALSE
E4.11.1258.chr5	E4.11.1258	chr5	-0.19525316970695	1.02808950877878	0.845444042676531	E4.11	E4	morula	Undefined	0.318627450980392	204	1435309	0.11119868854111	2.39939250757596	0.991788849646364	1	0.999966195854185	1	1	0		2	5	1.4681202137005e-05	TRUE	-1.71929012819288	FALSE
E4.11.1258.chr6	E4.11.1258	chr6	-0.639133805600946	0.934554648755237	0.523655574001752	E4.11	E4	morula	Undefined	0.305803571428571	448	1435309	0.0983748089892887	2.10529341649284	0.982367112579672	1	0.999843618766036	1	1	0		2	6	6.79208178929192e-05	TRUE	-1.71929012819288	FALSE
E4.11.1258.chr7	E4.11.1258	chr7	7.97017916211385	1.51037979934193	2.89012804723789e-13	E4.11	E4	morula	Undefined	0.336734693877551	196	1435309	0.129305931438269	2.81465870346904	0.997558546949987	2.89012804723789e-13	8.61310528350857e-12	1	1	1	1	3	7	11.0648402440915	FALSE	-1.71929012819288	FALSE
E4.11.1258.chr8	E4.11.1258	chr8	-5.512303995473	0.561510141719913	1.40208987002884e-07	E4.11	E4	morula	Undefined	0.40650406504065	123	1435309	0.199075302601368	4.4147289912155	0.999994943169513	1.40208987002884e-07	2.35271408795697e-06	1	1	1	2	1	8	5.62843084697066	TRUE	-1.71929012819288	FALSE
E4.11.1258.chr9	E4.11.1258	chr9	3.38325943597874	1.27229489521479	0.000901977656917668	E4.11	E4	morula	Undefined	0.253246753246753	154	1435309	0.0458179908074707	0.899970768612968	0.815932096510004	0.000901977656917668	0.00604536787214019	1	1	0		2	9	2.21857726635334	FALSE	-1.71929012819288	FALSE
E4.2.10.chr1	E4.2.10	chr1	-1.54257113023008	0.921504352559319	0.124922778249573	E4.2	E4	morula	Undefined	0.202898550724638	276	7820659	-0.0164607788946471	-0.528312262988564	0.29864131081791	1	0.659552935090515	1	1	0		2	1	0.180750342657221	TRUE	-1.71929012819288	FALSE
E4.2.10.chr10	E4.2.10	chr10	1.75919552911075	1.10294349518534	0.0804677873511519	E4.2	E4	morula	Undefined	0.111111111111111	63	7820659	-0.108248218508174	-2.63333847242078	0.00422750209614227	1	0.0273356372351432	1	1	0		2	10	1.56327079759168	FALSE	-1.71929012819288	FALSE
E4.2.10.chr11	E4.2.10	chr11	-3.47496226506985	0.697522900305156	0.000658640369217804	E4.2	E4	morula	Undefined	0.243697478991597	119	7820659	0.0243381493723119	0.407358387378249	0.658127607410725	0.000658640369217804	0.00379012185745159	1	1	0		2	11	2.42134682666305	TRUE	-1.71929012819288	FALSE
E4.2.10.chr12	E4.2.10	chr12	21.0574411074082	1.99382707936085	7.50669877521407e-48	E4.2	E4	morula	Undefined	0.328747072599532	3416	7820659	0.109387742980247	2.35786081341909	0.990809708400452	7.50669877521407e-48	8.1455956718382e-46	1	1	1	1	3	12	45.089077151069	FALSE	-1.71929012819288	FALSE
E4.2.10.chr13	E4.2.10	chr13	8.16630067739781	2.17560930596243	9.25023531974314e-14	E4.2	E4	morula	Undefined	0.335341365461847	498	7820659	0.115982035842562	2.5090923911414	0.993947908961292	9.25023531974314e-14	2.85183750087051e-12	1	1	1	1	3	13	11.5448752244323	FALSE	-1.71929012819288	FALSE
E4.2.10.chr14	E4.2.10	chr14	1.61307193370893	1.2427237111095	0.108711885005395	E4.2	E4	morula	Undefined	0.201923076923077	104	7820659	-0.0174362526962081	-0.55068349294711	0.290925331152811	0.108711885005395	0.140858706529648	1	1	0		2	14	0.851216303943231	FALSE	-1.71929012819288	FALSE
E4.2.10.chr15	E4.2.10	chr15	2.80002861658082	1.14164936598635	0.00574352018103181	E4.2	E4	morula	Undefined	0.305084745762712	177	7820659	0.0857254161434268	1.81519595232935	0.965253099238986	1	0.999389210448783	1	1	0		2	15	0.000265343574490873	FALSE	-1.71929012819288	FALSE
E4.2.10.chr16	E4.2.10	chr16	-1.85205604899561	0.851538618273757	0.0658720390768753	E4.2	E4	morula	Undefined	0.304347826086957	92	7820659	0.0849884964676718	1.79829565269966	0.96393491585102	1	0.999341692492876	1	1	0		2	16	0.000285993463893376	TRUE	-1.71929012819288	FALSE
E4.2.10.chr17	E4.2.10	chr17	8.83430728110323	1.614922492144	1.77211829766533e-15	E4.2	E4	morula	Undefined	0.328460877042132	2326	7820659	0.109101547422847	2.35129728847617	0.990645959944332	1.77211829766533e-15	6.14018291004775e-14	1	1	1	1	3	17	13.211818691458	FALSE	-1.71929012819288	FALSE
E4.2.10.chr18	E4.2.10	chr18	0.313859927599808	1.01651933439424	0.754038822719212	E4.2	E4	morula	Undefined	0.304347826086957	23	7820659	0.0849884964676718	1.79829565269966	0.96393491585102	1	0.999341692492876	1	1	0		2	18	0.000285993463893376	FALSE	-1.71929012819288	FALSE
E4.2.10.chr19	E4.2.10	chr19	-2.4066415694817	0.642343922217825	0.0172464653711235	E4.2	E4	morula	Undefined	0.272727272727273	99	7820659	0.0533679431079878	1.07311915949813	0.858391172186437	0.0172464653711235	0.0771720477998367	1	1	0		2	19	1.1125399753705	TRUE	-1.71929012819288	FALSE
E4.2.10.chr2	E4.2.10	chr2	12.1571231506226	1.93792145470891	1.83171407949356e-24	E4.2	E4	morula	Undefined	0.321247034903423	2951	7820659	0.101887705284138	2.18585714942635	0.985586970956622	1.83171407949356e-24	1.0050416555199e-22	1	1	1	1	3	2	21.9978159378579	FALSE	-1.71929012819288	FALSE
E4.2.10.chr20	E4.2.10	chr20	-3.52104294571692	0.714770918604007	0.000561070617232409	E4.2	E4	morula	Undefined	0.215686274509804	102	7820659	-0.00367305510948115	-0.235042357649718	0.407087928654792	0.000561070617232409	0.00214344227328731	1	1	1	2	1	20	2.66888820831867	TRUE	-1.71929012819288	FALSE
E4.2.10.chr21	E4.2.10	chr21	-1.20717793302631	0.662414751605816	0.229156413477572	E4.2	E4	morula	Undefined	0.319587628865979	97	7820659	0.100228299246694	2.14780081823749	0.984135208998807	0.229156413477572	0.561398740155799	1	1	0		2	21	0.250728566307918	TRUE	-1.71929012819288	FALSE
E4.2.10.chr22	E4.2.10	chr22	-1.91867922890983	0.744700931275014	0.0568165904936933	E4.2	E4	morula	Undefined	0.104166666666667	48	7820659	-0.115192662952618	-2.79260032379228	0.00261431255578783	0.0568165904936933	0.00145783665726344	1	1	1	2	1	22	2.8362911336471	TRUE	-1.71929012819288	FALSE
E4.2.10.chr3	E4.2.10	chr3	-0.117832857322911	0.983480665605755	0.906348816578302	E4.2	E4	morula	Undefined	0.228571428571429	140	7820659	0.00921209895214387	0.0604619850631523	0.524106154021117	1	0.862710716329861	1	1	0		2	3	0.0641348072547831	TRUE	-1.71929012819288	FALSE
E4.2.10.chr4	E4.2.10	chr4	0.5741199832372	1.05970679804246	0.566697909553072	E4.2	E4	morula	Undefined	0.295081967213115	61	7820659	0.0757226375938299	1.58579516391315	0.943607108449548	1	0.998379158754474	1	1	0		2	4	0.000704493499391444	FALSE	-1.71929012819288	FALSE
E4.2.10.chr5	E4.2.10	chr5	0.246404622249432	1.06238884138153	0.805686852429775	E4.2	E4	morula	Undefined	0.298136645962733	161	7820659	0.0787773163434478	1.6558502701065	0.951123927708396	1	0.998785615035818	1	1	0		2	5	0.000527721182078086	FALSE	-1.71929012819288	FALSE
E4.2.10.chr6	E4.2.10	chr6	-0.363682089500448	0.956982202289795	0.71657853341913	E4.2	E4	morula	Undefined	0.296803652968037	219	7820659	0.0774443233487519	1.62527979986962	0.947948523202161	1	0.998621186038686	1	1	0		2	6	0.00059922449952183	TRUE	-1.71929012819288	FALSE
E4.2.10.chr7	E4.2.10	chr7	-1.53341176784288	0.887668960391507	0.127161794010433	E4.2	E4	morula	Undefined	0.217391304347826	207	7820659	-0.00196802527145914	-0.195939703604542	0.422328680284253	1	0.786363926145706	1	1	0		2	7	0.104376417652019	TRUE	-1.71929012819288	FALSE
E4.2.10.chr8	E4.2.10	chr8	2.5190844465263	1.20752009699966	0.0127537339392455	E4.2	E4	morula	Undefined	0.228571428571429	35	7820659	0.00921209895214387	0.0604619850631523	0.524106154021117	0.0127537339392455	0.0401592851684583	1	1	0		2	8	1.39621402619563	FALSE	-1.71929012819288	FALSE
E4.2.10.chr9	E4.2.10	chr9	-2.34618390123674	0.792242223122274	0.0202003556319825	E4.2	E4	morula	Undefined	0.291139240506329	79	7820659	0.0717799108870439	1.4953738264256	0.932591546282593	0.0202003556319825	0.0936629642706299	1	1	0		2	9	1.02843210166812	TRUE	-1.71929012819288	FALSE
E4.2.13.chr1	E4.2.13	chr1	-2.23128571465337	0.884377518383527	0.0270607993170686	E4.2	E4	morula	Undefined	0.189349112426036	169	4199824	-0.02324494744058	-0.683898393928966	0.247019664139922	1	0.592424131661966	1	1	0		2	1	0.227367259343641	TRUE	-1.71929012819288	FALSE
E4.2.13.chr10	E4.2.13	chr10	0.628652072391374	1.02015419724154	0.530478913260652	E4.2	E4	morula	Undefined	0.113636363636364	44	4199824	-0.098957696230252	-2.42027236036139	0.00775444310088213	1	0.0454370763503467	1	1	0		2	10	1.34258962108579	FALSE	-1.71929012819288	FALSE
E4.2.13.chr11	E4.2.13	chr11	-3.47345517096559	0.69765393540037	0.000662085723337057	E4.2	E4	morula	Undefined	0.192307692307692	78	4199824	-0.020286367558924	-0.616047190977806	0.268931687161814	0.000662085723337057	0.00171528542496658	1	1	1	2	1	11	2.76566360263345	TRUE	-1.71929012819288	FALSE
E4.2.13.chr12	E4.2.13	chr12	17.9808335115229	1.84951001091762	3.73853821662145e-40	E4.2	E4	morula	Undefined	0.311060948081264	2215	4199824	0.098466888214648	2.10740513443095	0.98245876153302	3.73853821662145e-40	3.37186530628291e-38	1	1	1	1	3	12	37.4721297821809	FALSE	-1.71929012819288	FALSE
E4.2.13.chr13	E4.2.13	chr13	8.20031088517784	2.18069320872571	7.58372038209183e-14	E4.2	E4	morula	Undefined	0.249240121580547	329	4199824	0.036646061713931	0.689624437848669	0.754784802396967	7.58372038209183e-14	1.80259824665501e-12	1	1	1	1	3	13	11.7441010556974	FALSE	-1.71929012819288	FALSE
E4.2.13.chr14	E4.2.13	chr14	0.594521021623295	1.09211532300671	0.553008725441284	E4.2	E4	morula	Undefined	0.15625	96	4199824	-0.056344059866616	-1.44298372694528	0.0745125276943926	1	0.268005766262741	1	1	0		2	14	0.571855861832594	FALSE	-1.71929012819288	FALSE
E4.2.13.chr15	E4.2.13	chr15	0.332220993121999	1.01656153304369	0.740159951652219	E4.2	E4	morula	Undefined	0.0631578947368421	95	4199824	-0.149436165129774	-3.57793075559396	0.000173162583430611	1	0.00167297213758238	1	1	1	2	1	15	2.77651129190968	TRUE	-1.71929012819288	FALSE
E4.2.13.chr16	E4.2.13	chr16	-1.60643150658936	0.872620203090589	0.110163282329424	E4.2	E4	morula	Undefined	0.285714285714286	42	4199824	0.0731202258476699	1.52611221648083	0.936509039925645	1	0.997940384549807	1	1	0		2	16	0.000895402033645126	TRUE	-1.71929012819288	FALSE
E4.2.13.chr17	E4.2.13	chr17	7.33516435643955	1.5111417602809	1.06678066884782e-11	E4.2	E4	morula	Undefined	0.303152246814219	1491	4199824	0.0905581869476029	1.92602930000528	0.972949642285136	1.06678066884782e-11	2.72882781537929e-10	1	1	1	1	3	17	9.56402386674483	FALSE	-1.71929012819288	FALSE
E4.2.13.chr18	E4.2.13	chr18	0.608043268575333	1.04849858303537	0.544026324456644	E4.2	E4	morula	Undefined	0	10	4199824	-0.212594059866616	-5.02637538280438	2.49918515019431e-07	1	4.04921249771155e-06	1	1	1	2	1	18	5.39262943139114	TRUE	-1.71929012819288	FALSE
E4.2.13.chr19	E4.2.13	chr19	-2.45813318302085	0.633669636219661	0.0150391870867074	E4.2	E4	morula	Undefined	0.30188679245283	53	4199824	0.089292732586214	1.89700774096866	0.971086541780929	0.0150391870867074	0.0763287076081211	1	1	0		2	19	1.11731209099733	TRUE	-1.71929012819288	FALSE
E4.2.13.chr2	E4.2.13	chr2	11.8680946820535	1.91569874652854	1.14457286527712e-23	E4.2	E4	morula	Undefined	0.272637308263236	2021	4199824	0.06004324839662	1.22620865243635	0.889939916959086	1.14457286527712e-23	5.49443883364796e-22	1	1	1	1	3	2	21.2600766569976	FALSE	-1.71929012819288	FALSE
E4.2.13.chr20	E4.2.13	chr20	-3.64555007129838	0.70517199917907	0.000361005157428606	E4.2	E4	morula	Undefined	0.0508474576271187	59	4199824	-0.161746602239497	-3.86025470835532	5.66344471892156e-05	0.000361005157428606	3.82440308364965e-07	1	1	1	2	1	20	6.41743634030306	TRUE	-1.71929012819288	FALSE
E4.2.13.chr21	E4.2.13	chr21	-1.19388844980764	0.666626247072598	0.234299777528336	E4.2	E4	morula	Undefined	0.181818181818182	66	4199824	-0.0307758780484341	-0.856610546895608	0.195830077463057	0.234299777528336	0.187278659492407	1	1	0		2	21	0.727511707903562	TRUE	-1.71929012819288	FALSE
E4.2.13.chr22	E4.2.13	chr22	-1.84391156386847	0.756743736883486	0.0670572435383802	E4.2	E4	morula	Undefined	0.181818181818182	33	4199824	-0.0307758780484341	-0.856610546895608	0.195830077463057	0.0670572435383802	0.0700283020918154	1	1	0		2	22	1.15472640344059	TRUE	-1.71929012819288	FALSE
E4.2.13.chr3	E4.2.13	chr3	-0.118490773774482	0.98343846695631	0.905828368797728	E4.2	E4	morula	Undefined	0.191011235955056	89	4199824	-0.02158282391156	-0.645779740585622	0.259211005110233	1	0.609175115893885	1	1	0		2	3	0.215257845406083	TRUE	-1.71929012819288	FALSE
E4.2.13.chr4	E4.2.13	chr4	0.352685377226535	1.03723119991459	0.724791408545828	E4.2	E4	morula	Undefined	0.0909090909090909	33	4199824	-0.121684968957525	-2.94149296485	0.00163317131022147	1	0.0121136097936806	1	1	0		2	4	1.9167264200388	FALSE	-1.71929012819288	FALSE
E4.2.13.chr5	E4.2.13	chr5	0.0616510963613033	1.04804080371667	0.950918113789565	E4.2	E4	morula	Undefined	0.217821782178218	101	4199824	0.00522772231160195	-0.0309145397849618	0.487668847197052	1	0.8378729634778	1	1	0		2	5	0.0768218231869732	FALSE	-1.71929012819288	FALSE
E4.2.13.chr6	E4.2.13	chr6	-0.612962314269695	0.936685557689915	0.540777020468893	E4.2	E4	morula	Undefined	0.266129032258065	124	4199824	0.053534972391449	1.07694976007822	0.859248644504543	1	0.989594035251002	1	1	0		2	6	0.00454293106828754	TRUE	-1.71929012819288	FALSE
E4.2.13.chr7	E4.2.13	chr7	-1.48193570244812	0.891041864813014	0.140336565846728	E4.2	E4	morula	Undefined	0.132231404958678	121	4199824	-0.0803626549079381	-1.99381913850709	0.0230859116345229	1	0.110085925311031	1	1	0		2	7	0.958268202831048	TRUE	-1.71929012819288	FALSE
E4.2.13.chr8	E4.2.13	chr8	2.44956579493495	1.20192831902379	0.0153880584483066	E4.2	E4	morula	Undefined	0.291666666666667	24	4199824	0.079072606800051	1.66262237479928	0.951805975296451	0.0153880584483066	0.0765065537427324	1	1	0		2	8	1.11630136050138	FALSE	-1.71929012819288	FALSE
E4.2.13.chr9	E4.2.13	chr9	-2.22484168597756	0.802409119144166	0.0274995828869349	E4.2	E4	morula	Undefined	0.184210526315789	38	4199824	-0.0283835335508271	-0.80174522010735	0.211350176088996	1	0.539838845263165	1	1	0		2	9	0.267735868063205	TRUE	-1.71929012819288	FALSE
E4.24.5.0.4.1.chr1	E4.24.5.0.4.1	chr1	-0.462836046288243	0.979710097467222	0.644114709008615	E4.24.5.0.4	E4	morula	Undefined	0.249459709786971	3239	5808483	0.0338599862888835	0.62572940149213	0.734253777479009	1	0.961065183637441	1	1	0		2	1	0.0172471555843027	TRUE	-1.71929012819288	FALSE
E4.24.5.0.4.1.chr10	E4.24.5.0.4.1	chr10	0.489342118267437	1.00995257851564	0.625273893224501	E4.24.5.0.4	E4	morula	Undefined	0.23217550274223	1094	5808483	0.0165757792441425	0.229338468357629	0.590697071653221	1	0.901670704031298	1	1	0		2	10	0.0449520406546098	FALSE	-1.71929012819288	FALSE
E4.24.5.0.4.1.chr11	E4.24.5.0.4.1	chr11	-1.76459064202502	0.846232067068117	0.0795526779898863	E4.24.5.0.4	E4	morula	Undefined	0.20773381294964	1112	5808483	-0.00786591054844749	-0.331200074092697	0.370246682128709	1	0.738118523190231	1	1	0		2	11	0.131873895853701	TRUE	-1.71929012819288	FALSE
E4.24.5.0.4.1.chr12	E4.24.5.0.4.1	chr12	-0.524533977090848	0.981462883297789	0.600637716334837	E4.24.5.0.4	E4	morula	Undefined	0.236141906873614	1804	5808483	0.0205421833755265	0.320302816953895	0.625630606030087	1	0.919048337377119	1	1	0		2	12	0.0366616462808224	TRUE	-1.71929012819288	FALSE
E4.24.5.0.4.1.chr13	E4.24.5.0.4.1	chr13	1.6092490994268	1.19545026513036	0.109545564884846	E4.24.5.0.4	E4	morula	Undefined	0.254120879120879	728	5808483	0.0385211556227915	0.732627291397233	0.768107109514456	1	0.970753804953622	1	1	0		2	13	0.0128908985237398	FALSE	-1.71929012819288	FALSE
E4.24.5.0.4.1.chr14	E4.24.5.0.4.1	chr14	4.12249372247182	1.61378024465252	6.0199538383419e-05	E4.24.5.0.4	E4	morula	Undefined	0.266326530612245	980	5808483	0.0507268071141575	1.01254812153154	0.844361974832496	6.0199538383419e-05	0.000553389409514134	1	1	1	1	3	14	3.25696915642308	FALSE	-1.71929012819288	FALSE
E4.24.5.0.4.1.chr15	E4.24.5.0.4.1	chr15	6.33003712072667	1.32057786505382	2.39195310303726e-09	E4.24.5.0.4	E4	morula	Undefined	0.253880266075388	902	5808483	0.0382805425773005	0.727109142408412	0.766420450693796	2.39195310303726e-09	3.87128965067356e-08	1	1	1	1	3	15	7.41214433346453	FALSE	-1.71929012819288	FALSE
E4.24.5.0.4.1.chr16	E4.24.5.0.4.1	chr16	-0.699575726747951	0.950454269882423	0.485214511188679	E4.24.5.0.4	E4	morula	Undefined	0.203836930455636	834	5808483	-0.0117627930424515	-0.420570033855112	0.337034539692599	1	0.703583147586849	1	1	0		2	16	0.152684571428462	TRUE	-1.71929012819288	FALSE
E4.24.5.0.4.1.chr17	E4.24.5.0.4.1	chr17	-0.59162352468045	0.962396317740316	0.554942947794074	E4.24.5.0.4	E4	morula	Undefined	0.243377483443709	1812	5808483	0.0277777599456215	0.486241407076186	0.686601991706698	1	0.944764681923934	1	1	0		2	17	0.0246763502931881	TRUE	-1.71929012819288	FALSE
E4.24.5.0.4.1.chr18	E4.24.5.0.4.1	chr18	0.886590922231641	1.07877815170551	0.376638197232532	E4.24.5.0.4	E4	morula	Undefined	0.180698151950719	487	5808483	-0.0349015715473685	-0.951227991111377	0.170744326030907	1	0.47254994963024	1	1	0		2	18	0.32555227879016	FALSE	-1.71929012819288	FALSE
E4.24.5.0.4.1.chr19	E4.24.5.0.4.1	chr19	-0.707285614962408	0.928617716123628	0.480424359884367	E4.24.5.0.4	E4	morula	Undefined	0.250680139914497	2573	5808483	0.0350804164164095	0.653718387959559	0.743353372830627	1	0.963819899701685	1	1	0		2	19	0.0160041111937488	TRUE	-1.71929012819288	FALSE
E4.24.5.0.4.1.chr2	E4.24.5.0.4.1	chr2	0.461718383294893	1.03868973375688	0.644914364922596	E4.24.5.0.4	E4	morula	Undefined	0.177215189873418	1580	5808483	-0.0383845336246695	-1.03110522148241	0.151245739744752	1	0.436926156867913	1	1	0		2	2	0.359591955191184	FALSE	-1.71929012819288	FALSE
E4.24.5.0.4.1.chr20	E4.24.5.0.4.1	chr20	-0.547243789576605	0.944036981509464	0.58497854209234	E4.24.5.0.4	E4	morula	Undefined	0.219160104986877	762	5808483	0.0035603814887895	-0.0691528450133736	0.472433978714814	1	0.826692031965136	1	1	0		2	20	0.082656248280357	TRUE	-1.71929012819288	FALSE
E4.24.5.0.4.1.chr21	E4.24.5.0.4.1	chr21	0.700012088995307	1.26681162693006	0.484942704257314	E4.24.5.0.4	E4	morula	Undefined	0.222641509433962	265	5808483	0.00704178593587451	0.0106886631232993	0.5042640784473	0.484942704257314	0.588943214394421	1	1	0		2	21	0.229926577647617	FALSE	-1.71929012819288	FALSE
E4.24.5.0.4.1.chr22	E4.24.5.0.4.1	chr22	-0.989118220700747	0.894425046865436	0.324108131530908	E4.24.5.0.4	E4	morula	Undefined	0.255847953216374	684	5808483	0.0402482297182865	0.772235501975455	0.780012520937898	1	0.973802971121584	1	1	0		2	22	0.0115289047339112	TRUE	-1.71929012819288	FALSE
E4.24.5.0.4.1.chr3	E4.24.5.0.4.1	chr3	-0.923271239631178	0.931819984582185	0.357264831824671	E4.24.5.0.4	E4	morula	Undefined	0.227081138040042	1898	5808483	0.0114814145419545	0.112505802976998	0.544788815576693	1	0.875670145531614	1	1	0		2	3	0.0576594565637612	TRUE	-1.71929012819288	FALSE
E4.24.5.0.4.1.chr4	E4.24.5.0.4.1	chr4	0.643910892739452	1.06679057082401	0.520560955522897	E4.24.5.0.4	E4	morula	Undefined	0.226120857699805	1026	5808483	0.0105211342017175	0.090483015402657	0.536048304834921	1	0.870291040939056	1	1	0		2	4	0.0603354872242641	FALSE	-1.71929012819288	FALSE
E4.24.5.0.4.1.chr5	E4.24.5.0.4.1	chr5	0.824892395355109	1.10731444871315	0.410668509557403	E4.24.5.0.4	E4	morula	Undefined	0.228252788104089	1345	5808483	0.0126530646060015	0.139376081780792	0.555423514078114	1	0.882026074811046	1	1	0		2	5	0.0545185758895321	FALSE	-1.71929012819288	FALSE
E4.24.5.0.4.1.chr6	E4.24.5.0.4.1	chr6	0.410219105124492	1.01999400965343	0.68219744399083	E4.24.5.0.4	E4	morula	Undefined	0.268833087149188	2031	5808483	0.0532333636511005	1.07003275371983	0.857697717064953	1	0.989357363762885	1	1	0		2	6	0.00464680943726053	FALSE	-1.71929012819288	FALSE
E4.24.5.0.4.1.chr7	E4.24.5.0.4.1	chr7	0.0290518242552548	0.990047421484356	0.976859691246174	E4.24.5.0.4	E4	morula	Undefined	0.21780303030303	1056	5808483	0.00220330680494251	-0.100275597643613	0.460062765045139	1	0.817251977752246	1	1	0		2	7	0.0876440197523683	FALSE	-1.71929012819288	FALSE
E4.24.5.0.4.1.chr8	E4.24.5.0.4.1	chr8	1.90752821249428	1.15832917338151	0.0582550357097293	E4.24.5.0.4	E4	morula	Undefined	0.22257053291536	957	5808483	0.00697080941727251	0.00906090847036927	0.503614730026017	1	0.84906609530687	1	1	0		2	8	0.0710585009106234	FALSE	-1.71929012819288	FALSE
E4.24.5.0.4.1.chr9	E4.24.5.0.4.1	chr9	-0.737315739901977	0.927044404492426	0.462017017664265	E4.24.5.0.4	E4	morula	Undefined	0.24	1250	5808483	0.0244002765019125	0.408783192740256	0.658650612401575	1	0.933678121257145	1	1	0		2	9	0.0298028178329862	TRUE	-1.71929012819288	FALSE
E4.24.5.0.4.10.chr1	E4.24.5.0.4.10	chr1	-0.730893665813999	0.965259799746252	0.46591978399714	E4.24.5.0.4	E4	morula	Undefined	0.223536737235367	3212	5920551	0.00772762274027408	0.0264174431691649	0.510537809316011	1	0.853767569670265	1	1	0		2	1	0.0686603458786906	TRUE	-1.71929012819288	FALSE
E4.24.5.0.4.10.chr10	E4.24.5.0.4.10	chr10	1.23635579858155	1.06465612642444	0.218149572232879	E4.24.5.0.4	E4	morula	Undefined	0.21953188054883	1239	5920551	0.00372276605373709	-0.0654287650449034	0.473916310974138	1	0.827801246494296	1	1	0		2	10	0.0820739239787632	FALSE	-1.71929012819288	FALSE
E4.24.5.0.4.10.chr11	E4.24.5.0.4.10	chr11	-1.24732343697894	0.891206138211364	0.214113005652428	E4.24.5.0.4	E4	morula	Undefined	0.18214607754734	1109	5920551	-0.0336630369477529	-0.922823801992943	0.178049517376916	1	0.485308426412546	1	1	0		2	11	0.313982167962068	TRUE	-1.71929012819288	FALSE
E4.24.5.0.4.10.chr12	E4.24.5.0.4.10	chr12	0.241310490742908	1.01738700590252	0.809625391417738	E4.24.5.0.4	E4	morula	Undefined	0.216716417910448	1675	5920551	0.000907303415355083	-0.129997759129774	0.448284099801159	1	0.807955028157753	1	1	0		2	12	0.0926128119562061	FALSE	-1.71929012819288	FALSE
E4.24.5.0.4.10.chr13	E4.24.5.0.4.10	chr13	1.32133934405452	1.15241303317996	0.188286485634301	E4.24.5.0.4	E4	morula	Undefined	0.208955223880597	603	5920551	-0.0068538906144959	-0.307990705856632	0.379044702237273	1	0.746756397335076	1	1	0		2	13	0.126821048180919	FALSE	-1.71929012819288	FALSE
E4.24.5.0.4.10.chr14	E4.24.5.0.4.10	chr14	4.86830523936067	1.72405992635946	2.6933998928459e-06	E4.24.5.0.4	E4	morula	Undefined	0.225988700564972	1062	5920551	0.0101795860698791	0.0826500507581511	0.532935098683946	2.6933998928459e-06	2.07474664963425e-05	1	1	1	1	3	14	4.68303492805234	FALSE	-1.71929012819288	FALSE
E4.24.5.0.4.10.chr15	E4.24.5.0.4.10	chr15	5.40096809110788	1.27348536462371	2.37659172581271e-07	E4.24.5.0.4	E4	morula	Undefined	0.224946695095949	938	5920551	0.00913758060085609	0.0587530030585891	0.523425579059897	2.37659172581271e-07	2.10228115101557e-06	1	1	1	1	3	15	5.67730920354587	FALSE	-1.71929012819288	FALSE
E4.24.5.0.4.10.chr16	E4.24.5.0.4.10	chr16	-0.938945610700902	0.929909512987555	0.349182832947576	E4.24.5.0.4	E4	morula	Undefined	0.19047619047619	756	5920551	-0.0253329240189029	-0.731783436158671	0.232150380275137	1	0.571175814045123	1	1	0		2	16	0.243230190673631	TRUE	-1.71929012819288	FALSE
E4.24.5.0.4.10.chr17	E4.24.5.0.4.10	chr17	-0.891625317179816	0.941628180777785	0.373941109873319	E4.24.5.0.4	E4	morula	Undefined	0.219618528610354	1835	5920551	0.00380941411526109	-0.0634416038246699	0.474707429447481	1	0.828391334117822	1	1	0		2	17	0.0817644529515645	TRUE	-1.71929012819288	FALSE
E4.24.5.0.4.10.chr18	E4.24.5.0.4.10	chr18	1.67955158810334	1.16497707178187	0.0950085003451735	E4.24.5.0.4	E4	morula	Undefined	0.154205607476636	428	5920551	-0.0616035070184569	-1.56360234479065	0.0589554919428814	1	0.225856867980367	1	1	0		2	18	0.646166698635355	FALSE	-1.71929012819288	FALSE
E4.24.5.0.4.10.chr19	E4.24.5.0.4.10	chr19	-1.22085662674919	0.842101455893832	0.22394765438997	E4.24.5.0.4	E4	morula	Undefined	0.213374395072591	2273	5920551	-0.0024347194225019	-0.206642730335325	0.418144443225439	1	0.782736436913155	1	1	0		2	19	0.106384449006234	TRUE	-1.71929012819288	FALSE
E4.24.5.0.4.10.chr2	E4.24.5.0.4.10	chr2	1.26589637708066	1.10052105774183	0.207401858361889	E4.24.5.0.4	E4	morula	Undefined	0.189123867069486	1655	5920551	-0.0266852474256069	-0.762797224392949	0.22279216834915	1	0.557318156552181	1	1	0		2	2	0.253896808079677	FALSE	-1.71929012819288	FALSE
E4.24.5.0.4.10.chr20	E4.24.5.0.4.10	chr20	-0.59852033041996	0.940083799057887	0.55034448221915	E4.24.5.0.4	E4	morula	Undefined	0.218487394957983	714	5920551	0.00267828046289009	-0.0893826911307029	0.464388889441921	1	0.820590471109887	1	1	0		2	20	0.0858735304697913	TRUE	-1.71929012819288	FALSE
E4.24.5.0.4.10.chr21	E4.24.5.0.4.10	chr21	0.919640018003377	1.33641268004678	0.359153990744721	E4.24.5.0.4	E4	morula	Undefined	0.21455938697318	261	5920551	-0.00124972752191291	-0.179466473766805	0.428785719989161	0.359153990744721	0.442103803964609	1	1	0		2	21	0.354475748306676	FALSE	-1.71929012819288	FALSE
E4.24.5.0.4.10.chr22	E4.24.5.0.4.10	chr22	-0.949442916841826	0.900815536277748	0.343836277516034	E4.24.5.0.4	E4	morula	Undefined	0.201369863013699	730	5920551	-0.0144392514813939	-0.481951146414215	0.314920325677142	1	0.678790483177631	1	1	0		2	22	0.168264255235348	TRUE	-1.71929012819288	FALSE
E4.24.5.0.4.10.chr3	E4.24.5.0.4.10	chr3	-0.401042411621528	0.965315652901098	0.688927325840314	E4.24.5.0.4	E4	morula	Undefined	0.201675977653631	1790	5920551	-0.0141331368414619	-0.474930803076816	0.317418147610454	1	0.681666675802761	1	1	0		2	3	0.166427936555634	TRUE	-1.71929012819288	FALSE
E4.24.5.0.4.10.chr4	E4.24.5.0.4.10	chr4	-0.412697401575511	0.959544897577892	0.680384283385049	E4.24.5.0.4	E4	morula	Undefined	0.171282051282051	975	5920551	-0.0445270632130419	-1.17197619282859	0.120603307262172	1	0.375709280686432	1	1	0		2	4	0.425148076959175	TRUE	-1.71929012819288	FALSE
E4.24.5.0.4.10.chr5	E4.24.5.0.4.10	chr5	1.21219804140074	1.13739277046945	0.227234768452821	E4.24.5.0.4	E4	morula	Undefined	0.179569034317638	1253	5920551	-0.0362400801774549	-0.981924955311998	0.163068410224179	1	0.458806909882952	1	1	0		2	5	0.338370050009134	FALSE	-1.71929012819288	FALSE
E4.24.5.0.4.10.chr6	E4.24.5.0.4.10	chr6	0.765865832364679	1.04895112100307	0.444891580054149	E4.24.5.0.4	E4	morula	Undefined	0.234100877192982	1824	5920551	0.0182917626978891	0.268692329412015	0.60591677248301	1	0.90948873518276	1	1	0		2	6	0.0412026756859998	FALSE	-1.71929012819288	FALSE
E4.24.5.0.4.10.chr7	E4.24.5.0.4.10	chr7	-0.084409757371385	0.982612994097476	0.932836835386882	E4.24.5.0.4	E4	morula	Undefined	0.187780772686433	1113	5920551	-0.0280283418086599	-0.793599356906635	0.213714353483996	1	0.543500167887396	1	1	0		2	7	0.264800317423945	TRUE	-1.71929012819288	FALSE
E4.24.5.0.4.10.chr8	E4.24.5.0.4.10	chr8	1.32700097541766	1.11163408732374	0.186410843144891	E4.24.5.0.4	E4	morula	Undefined	0.203007518796992	931	5920551	-0.0128015956981009	-0.444393629172478	0.328379009339482	1	0.694057546568972	1	1	0		2	8	0.158604519283995	FALSE	-1.71929012819288	FALSE
E4.24.5.0.4.10.chr9	E4.24.5.0.4.10	chr9	-0.76480107884426	0.924741491342573	0.445523629007485	E4.24.5.0.4	E4	morula	Undefined	0.200634417129263	1261	5920551	-0.0151746973658299	-0.498817646546208	0.308953927351551	1	0.671839814845683	1	1	0		2	9	0.172734262394617	TRUE	-1.71929012819288	FALSE
E4.24.5.0.4.12.chr1	E4.24.5.0.4.12	chr1	-0.949841644560049	0.95345687661397	0.343634240505862	E4.24.5.0.4	E4	morula	Undefined	0.213186174847517	3443	6250905	-0.0032401823343797	-0.225114980431497	0.410944913680835	1	0.776396624146658	1	1	0		2	1	0.109916361637185	TRUE	-1.71929012819288	FALSE
E4.24.5.0.4.12.chr10	E4.24.5.0.4.12	chr10	0.430870824927413	1.00567074636075	0.667145840275442	E4.24.5.0.4	E4	morula	Undefined	0.236349453978159	1282	6250905	0.0199230967962623	0.3061048669866	0.620237598816775	1	0.916495731804382	1	1	0		2	10	0.0378695532419944	FALSE	-1.71929012819288	FALSE
E4.24.5.0.4.12.chr11	E4.24.5.0.4.12	chr11	-1.50708786148954	0.868620782723027	0.133772394217992	E4.24.5.0.4	E4	morula	Undefined	0.212189616252822	1329	6250905	-0.0042367409290747	-0.247969762849447	0.402078901011073	1	0.768415777526596	1	1	0		2	11	0.114403726550593	TRUE	-1.71929012819288	FALSE
E4.24.5.0.4.12.chr12	E4.24.5.0.4.12	chr12	-0.532213050153283	0.981102674438455	0.595321353573349	E4.24.5.0.4	E4	morula	Undefined	0.227960354720918	1917	6250905	0.0115339975390213	0.113711726003745	0.545266841594071	1	0.875960268344033	1	1	0		2	12	0.0575155920399874	TRUE	-1.71929012819288	FALSE
E4.24.5.0.4.12.chr13	E4.24.5.0.4.12	chr13	1.11155126484673	1.12105356009222	0.268009076471211	E4.24.5.0.4	E4	morula	Undefined	0.213513513513514	740	6250905	-0.00291284366838271	-0.217607891507505	0.413867317650943	1	0.778985139926435	1	1	0		2	13	0.108470826935273	FALSE	-1.71929012819288	FALSE
E4.24.5.0.4.12.chr14	E4.24.5.0.4.12	chr14	2.3304775921247	1.34880315058353	0.021037213421588	E4.24.5.0.4	E4	morula	Undefined	0.21747042766151	1099	6250905	0.0010440704796133	-0.126861183405875	0.449525134753093	0.021037213421588	0.0535349413074679	1	1	0		2	14	1.27136266912309	FALSE	-1.71929012819288	FALSE
E4.24.5.0.4.12.chr15	E4.24.5.0.4.12	chr15	3.86537222040025	1.19564932995206	0.000161282000899601	E4.24.5.0.4	E4	morula	Undefined	0.253475935828877	935	6250905	0.0370495786469803	0.698878576798345	0.757686041568111	1	0.967933441065689	1	1	0		2	15	0.0141545054723104	FALSE	-1.71929012819288	FALSE
E4.24.5.0.4.12.chr16	E4.24.5.0.4.12	chr16	-0.812149047144035	0.940792271212447	0.41792036148375	E4.24.5.0.4	E4	morula	Undefined	0.17827626918536	847	6250905	-0.0381500879965367	-1.02572851423375	0.152509784952131	1	0.439308480323436	1	1	0		2	16	0.357230413119552	TRUE	-1.71929012819288	FALSE
E4.24.5.0.4.12.chr17	E4.24.5.0.4.12	chr17	-1.50721306909582	0.89901306625551	0.133740328032715	E4.24.5.0.4	E4	morula	Undefined	0.222601071602533	2053	6250905	0.0061747144206363	-0.00919650060622198	0.496331178791987	1	0.844017063911119	1	1	0		2	17	0.0736487729388893	TRUE	-1.71929012819288	FALSE
E4.24.5.0.4.12.chr18	E4.24.5.0.4.12	chr18	1.02911558376324	1.09427131856362	0.304988322119812	E4.24.5.0.4	E4	morula	Undefined	0.200333889816361	599	6250905	-0.0160924673655357	-0.519865514443447	0.301578656395166	1	0.663088354338134	1	1	0		2	18	0.178428599430925	FALSE	-1.71929012819288	FALSE
E4.24.5.0.4.12.chr19	E4.24.5.0.4.12	chr19	-1.09830665548936	0.862746244951886	0.273730981395493	E4.24.5.0.4	E4	morula	Undefined	0.225558403515196	2731	6250905	0.00913204633329928	0.058626081790209	0.523375031928544	1	0.862237856646051	1	1	0		2	19	0.0643729133174848	TRUE	-1.71929012819288	FALSE
E4.24.5.0.4.12.chr2	E4.24.5.0.4.12	chr2	-0.053398247423881	0.999083647131622	0.957481633619862	E4.24.5.0.4	E4	morula	Undefined	0.182156133828996	1883	6250905	-0.0342702233529007	-0.936748836858592	0.174443884315719	1	0.479049451266724	1	1	0		2	2	0.319619652965936	TRUE	-1.71929012819288	FALSE
E4.24.5.0.4.12.chr20	E4.24.5.0.4.12	chr20	-1.46872882635139	0.872994777475132	0.143882009857151	E4.24.5.0.4	E4	morula	Undefined	0.2	785	6250905	-0.0164263571818967	-0.527522845527762	0.298915277981442	1	0.65988390208294	1	1	0		2	20	0.180532466154963	TRUE	-1.71929012819288	FALSE
E4.24.5.0.4.12.chr21	E4.24.5.0.4.12	chr21	0.246210423696732	1.12299989062878	0.805836906962331	E4.24.5.0.4	E4	morula	Undefined	0.234463276836158	354	6250905	0.0180369196542613	0.262847833821041	0.603666067327408	1	0.908356918089246	1	1	0		2	21	0.0417434718541093	FALSE	-1.71929012819288	FALSE
E4.24.5.0.4.12.chr22	E4.24.5.0.4.12	chr22	-0.842289683629016	0.918074675735794	0.400890982890474	E4.24.5.0.4	E4	morula	Undefined	0.231325301204819	830	6250905	0.0148989440229223	0.190882421381814	0.57569114367482	1	0.893578565456141	1	1	0		2	22	0.0488672573228045	TRUE	-1.71929012819288	FALSE
E4.24.5.0.4.12.chr3	E4.24.5.0.4.12	chr3	-0.430309601575018	0.963438460309021	0.667553129116677	E4.24.5.0.4	E4	morula	Undefined	0.215551181102362	2032	6250905	-0.000875176079534721	-0.170876620881634	0.4321603900534	1	0.79472501676216	1	1	0		2	3	0.099783115823225	TRUE	-1.71929012819288	FALSE
E4.24.5.0.4.12.chr4	E4.24.5.0.4.12	chr4	5.29806209081009	1.53918661514044	3.8472156181726e-07	E4.24.5.0.4	E4	morula	Undefined	0.169060052219321	1532	6250905	-0.0473663049625757	-1.23709053007177	0.108026737547344	3.8472156181726e-07	7.47922723344138e-07	1	1	1	1	3	4	6.12614327186674	FALSE	-1.71929012819288	FALSE
E4.24.5.0.4.12.chr5	E4.24.5.0.4.12	chr5	0.000555425776007361	1.04329608786617	0.999557530620784	E4.24.5.0.4	E4	morula	Undefined	0.166046165301564	1343	6250905	-0.0503801918803327	-1.30621012836165	0.0957405547106042	1	0.320358743572536	1	1	0		2	5	0.494363418282128	FALSE	-1.71929012819288	FALSE
E4.24.5.0.4.12.chr6	E4.24.5.0.4.12	chr6	0.175910298659133	1.00091635286838	0.860588254634044	E4.24.5.0.4	E4	morula	Undefined	0.258916164891153	2159	6250905	0.0424898077092563	0.823643193935765	0.794928837266552	1	0.977367136787657	1	1	0		2	6	0.0099422678776476	FALSE	-1.71929012819288	FALSE
E4.24.5.0.4.12.chr7	E4.24.5.0.4.12	chr7	0.71858345639607	1.03522811416125	0.473452255191919	E4.24.5.0.4	E4	morula	Undefined	0.207337883959044	1172	6250905	-0.0090884732228527	-0.359237967764559	0.359708537775386	1	0.727496558347846	1	1	0		2	7	0.138169056904357	FALSE	-1.71929012819288	FALSE
E4.24.5.0.4.12.chr8	E4.24.5.0.4.12	chr8	1.74392257898924	1.14516944779392	0.0831052459340675	E4.24.5.0.4	E4	morula	Undefined	0.191583610188261	903	6250905	-0.0248427469936357	-0.720541860080358	0.235595718014459	1	0.576181841127319	1	1	0		2	8	0.239440433008875	FALSE	-1.71929012819288	FALSE
E4.24.5.0.4.12.chr9	E4.24.5.0.4.12	chr9	-0.844360747111231	0.918075428150312	0.399736489937876	E4.24.5.0.4	E4	morula	Undefined	0.207762557077626	1314	6250905	-0.00866380010427071	-0.349498639063155	0.363357496175592	1	0.731209031075749	1	1	0		2	9	0.135958453321623	TRUE	-1.71929012819288	FALSE
E4.24.5.0.4.2.chr1	E4.24.5.0.4.2	chr1	-1.01019649332515	0.950203301747855	0.313935988898394	E4.24.5.0.4	E4	morula	Undefined	0.209537572254335	2768	5827150	-0.00609702919054461	-0.290633068024768	0.385665983301078	1	0.753122212037155	1	1	0		2	1	0.123134543445114	TRUE	-1.71929012819288	FALSE
E4.24.5.0.4.2.chr10	E4.24.5.0.4.2	chr10	-1.22595645686992	0.88434186982895	0.222027706559788	E4.24.5.0.4	E4	morula	Undefined	0.209406494960806	893	5827150	-0.00622810648407363	-0.293639156216157	0.384516825878571	1	0.75202559991893	1	1	0		2	10	0.12376737521382	TRUE	-1.71929012819288	FALSE
E4.24.5.0.4.2.chr11	E4.24.5.0.4.2	chr11	-1.7998358065456	0.843167657569234	0.0737825255952903	E4.24.5.0.4	E4	morula	Undefined	0.197087378640777	1030	5827150	-0.0185472228041026	-0.576162155440154	0.282252791237663	1	0.639289076733543	1	1	0		2	11	0.19430271611185	TRUE	-1.71929012819288	FALSE
E4.24.5.0.4.2.chr12	E4.24.5.0.4.2	chr12	-1.86110869702678	0.918767027773519	0.0645751808102416	E4.24.5.0.4	E4	morula	Undefined	0.214854111405836	1508	5827150	-0.000780490039043624	-0.168705119010132	0.433014296055599	1	0.795440565387634	1	1	0		2	12	0.0993922649029936	TRUE	-1.71929012819288	FALSE
E4.24.5.0.4.2.chr13	E4.24.5.0.4.2	chr13	0.914250562866787	1.0915607210458	0.361969538149253	E4.24.5.0.4	E4	morula	Undefined	0.240944881889764	635	5827150	0.0253102804448844	0.429652956170939	0.66627594542788	1	0.936818200389762	1	1	0		2	13	0.028344680433495	FALSE	-1.71929012819288	FALSE
E4.24.5.0.4.2.chr14	E4.24.5.0.4.2	chr14	6.33634246649144	1.94113176619544	2.31514059618299e-09	E4.24.5.0.4	E4	morula	Undefined	0.25025641025641	975	5827150	0.0346218088115304	0.64320081570588	0.739953097953708	2.31514059618299e-09	3.62918653904731e-08	1	1	1	1	3	14	7.44019070862588	FALSE	-1.71929012819288	FALSE
E4.24.5.0.4.2.chr15	E4.24.5.0.4.2	chr15	8.33030813956232	1.42196727833939	3.53912460881168e-14	E4.24.5.0.4	E4	morula	Undefined	0.232118758434548	741	5827150	0.0164841569896684	0.227237230455718	0.589880360449574	3.53912460881168e-14	6.78492610364924e-13	1	1	1	1	3	15	12.1684548779898	FALSE	-1.71929012819288	FALSE
E4.24.5.0.4.2.chr16	E4.24.5.0.4.2	chr16	0.0523010619513949	1.01498672310347	0.958354458102527	E4.24.5.0.4	E4	morula	Undefined	0.217177914110429	815	5827150	0.00154331266554938	-0.115411709592524	0.454059399035022	1	0.81255166978956	1	1	0		2	16	0.0901490128832414	FALSE	-1.71929012819288	FALSE
E4.24.5.0.4.2.chr17	E4.24.5.0.4.2	chr17	1.41397080475543	1.10123701391745	0.159325500658255	E4.24.5.0.4	E4	morula	Undefined	0.219347581552306	1778	5827150	0.00371298010742638	-0.065653193066372	0.473826969242933	1	0.827734524410085	1	1	0		2	17	0.0821089302087933	FALSE	-1.71929012819288	FALSE
E4.24.5.0.4.2.chr18	E4.24.5.0.4.2	chr18	1.01715643338338	1.0929712971475	0.310624263137373	E4.24.5.0.4	E4	morula	Undefined	0.158620689655172	435	5827150	-0.0570139117897076	-1.45834591441323	0.0723726102593558	1	0.262417827835172	1	1	0		2	18	0.581006663704029	FALSE	-1.71929012819288	FALSE
E4.24.5.0.4.2.chr19	E4.24.5.0.4.2	chr19	0.240516602861418	1.08828463937604	0.810239628939284	E4.24.5.0.4	E4	morula	Undefined	0.250865717583686	2599	5827150	0.0352311161388064	0.657174491177333	0.744465637169168	1	0.964148947509803	1	1	0		2	19	0.0158558684989128	FALSE	-1.71929012819288	FALSE
E4.24.5.0.4.2.chr2	E4.24.5.0.4.2	chr2	0.357207942960014	1.03065417577582	0.721409803691483	E4.24.5.0.4	E4	morula	Undefined	0.169741697416974	1355	5827150	-0.0458929040279056	-1.20329998533557	0.114430127374758	1	0.362490714298856	1	1	0		2	2	0.440703114004488	FALSE	-1.71929012819288	FALSE
E4.24.5.0.4.2.chr20	E4.24.5.0.4.2	chr20	-0.85292069548163	0.920470715915077	0.394986285946574	E4.24.5.0.4	E4	morula	Undefined	0.176880222841226	718	5827150	-0.0387543786036536	-1.03958713771699	0.149265877592967	1	0.43317348005289	1	1	0		2	20	0.363338139810445	TRUE	-1.71929012819288	FALSE
E4.24.5.0.4.2.chr21	E4.24.5.0.4.2	chr21	0.898919371250292	1.32984621629243	0.370054910314566	E4.24.5.0.4	E4	morula	Undefined	0.166666666666667	252	5827150	-0.0489679347782126	-1.27382183834139	0.101363281905473	0.370054910314566	0.160660805761797	1	1	0		2	21	0.794090059250963	FALSE	-1.71929012819288	FALSE
E4.24.5.0.4.2.chr22	E4.24.5.0.4.2	chr22	-0.733786060816424	0.935551322045724	0.464159759449739	E4.24.5.0.4	E4	morula	Undefined	0.220867208672087	738	5827150	0.00523260722720739	-0.030802510563713	0.487713519115575	1	0.837905041171668	1	1	0		2	22	0.0768051966822665	TRUE	-1.71929012819288	FALSE
E4.24.5.0.4.2.chr3	E4.24.5.0.4.2	chr3	-2.23071591453292	0.847960705226147	0.02709935048404	E4.24.5.0.4	E4	morula	Undefined	0.21704475781729	1631	5827150	0.00141015637241038	-0.118465476950984	0.452849423918994	1	0.811594747856414	1	1	0		2	3	0.0906607721172006	TRUE	-1.71929012819288	FALSE
E4.24.5.0.4.2.chr4	E4.24.5.0.4.2	chr4	-0.161777247723948	0.985013276896528	0.871686664249357	E4.24.5.0.4	E4	morula	Undefined	0.196078431372549	867	5827150	-0.0195561700723306	-0.599301056062042	0.274486071890429	1	0.629356696280557	1	1	0		2	4	0.201103142600731	TRUE	-1.71929012819288	FALSE
E4.24.5.0.4.2.chr5	E4.24.5.0.4.2	chr5	0.0542559897328196	1.04746649658001	0.956799324890468	E4.24.5.0.4	E4	morula	Undefined	0.196060877350045	1117	5827150	-0.0195737240948346	-0.599703634863755	0.274351882684349	1	0.629183176320659	1	1	0		2	5	0.201222898459408	FALSE	-1.71929012819288	FALSE
E4.24.5.0.4.2.chr6	E4.24.5.0.4.2	chr6	-0.825995953683641	0.91934014623176	0.410044077724417	E4.24.5.0.4	E4	morula	Undefined	0.246509129967777	1862	5827150	0.0308745285228974	0.557261789027782	0.711325710646723	1	0.953620925488599	1	1	0		2	6	0.0206242276913797	TRUE	-1.71929012819288	FALSE
E4.24.5.0.4.2.chr7	E4.24.5.0.4.2	chr7	-1.17064536368464	0.911438772617362	0.243492880481609	E4.24.5.0.4	E4	morula	Undefined	0.173096976016684	959	5827150	-0.0425376254281956	-1.12635101037695	0.130008487098461	1	0.395246022986469	1	1	0		2	7	0.403132491297639	TRUE	-1.71929012819288	FALSE
E4.24.5.0.4.2.chr8	E4.24.5.0.4.2	chr8	0.137282776243374	1.01593832983492	0.890980970817606	E4.24.5.0.4	E4	morula	Undefined	0.186263096623981	859	5827150	-0.0293715048208986	-0.824403063341929	0.204855287420675	1	0.529643402798636	1	1	0		2	8	0.276016432889373	FALSE	-1.71929012819288	FALSE
E4.24.5.0.4.2.chr9	E4.24.5.0.4.2	chr9	-0.980965015004966	0.90662977104857	0.328100267074146	E4.24.5.0.4	E4	morula	Undefined	0.219178082191781	1095	5827150	0.00354348074690139	-0.0695404416691157	0.472279721376786	1	0.826576335792358	1	1	0		2	9	0.0827170323738252	TRUE	-1.71929012819288	FALSE
E4.24.5.0.4.3.chr1	E4.24.5.0.4.3	chr1	-0.693395798490227	0.967281213454575	0.48907287067621	E4.24.5.0.4	E4	morula	Undefined	0.226755590427619	5098	11596627	0.000341136203803022	-0.142982071844633	0.443152170148675	1	0.803808049056865	1	1	0		2	1	0.0948476492468966	TRUE	-1.71929012819288	FALSE
E4.24.5.0.4.3.chr10	E4.24.5.0.4.3	chr10	1.00197101314904	1.0474922113893	0.317880014815183	E4.24.5.0.4	E4	morula	Undefined	0.203361344537815	1785	11596627	-0.023053109686001	-0.679498843151127	0.248410920189069	1	0.594365596814736	1	1	0		2	10	0.225946336437797	FALSE	-1.71929012819288	FALSE
E4.24.5.0.4.3.chr11	E4.24.5.0.4.3	chr11	-0.914895880670567	0.920109228184092	0.361631678713437	E4.24.5.0.4	E4	morula	Undefined	0.222339862361038	1889	11596627	-0.00407459186277798	-0.24425108373794	0.403518182874093	1	0.769724544259517	1	1	0		2	11	0.11366466484169	TRUE	-1.71929012819288	FALSE
E4.24.5.0.4.3.chr12	E4.24.5.0.4.3	chr12	-1.15386790395165	0.951942177596519	0.250285792140162	E4.24.5.0.4	E4	morula	Undefined	0.210050614605929	2766	11596627	-0.016363839617887	-0.526089086057573	0.299413155657141	1	0.660484722316841	1	1	0		2	12	0.180137223606197	TRUE	-1.71929012819288	FALSE
E4.24.5.0.4.3.chr13	E4.24.5.0.4.3	chr13	2.15269596532838	1.27668561191562	0.0328506514808776	E4.24.5.0.4	E4	morula	Undefined	0.205079962370649	1063	11596627	-0.021334491853167	-0.640084566019684	0.261058811214947	0.0328506514808776	0.0493871347864554	1	1	0		2	13	1.30638616886835	FALSE	-1.71929012819288	FALSE
E4.24.5.0.4.3.chr14	E4.24.5.0.4.3	chr14	6.07740244138416	1.90284350850114	8.71290191308009e-09	E4.24.5.0.4	E4	morula	Undefined	0.229429429429429	1665	11596627	0.00301497520561303	-0.0816610326881749	0.467458133116972	8.71290191308009e-09	8.27572165835078e-08	1	1	1	1	3	14	7.08219412461278	FALSE	-1.71929012819288	FALSE
E4.24.5.0.4.3.chr15	E4.24.5.0.4.3	chr15	18.2974825903275	1.92718180185244	5.72241157984739e-41	E4.24.5.0.4	E4	morula	Undefined	0.226985242445538	1423	11596627	0.000570788221722018	-0.137715299846155	0.445232713545031	5.72241157984739e-41	2.40693050685478e-39	1	1	1	1	3	15	38.6185364485389	FALSE	-1.71929012819288	FALSE
E4.24.5.0.4.3.chr16	E4.24.5.0.4.3	chr16	-1.1343035925665	0.913142231412194	0.258374445967379	E4.24.5.0.4	E4	morula	Undefined	0.186382393397524	1454	11596627	-0.040032060826292	-1.06888912693582	0.142559815970307	1	0.420265425974867	1	1	0		2	16	0.376476336680141	TRUE	-1.71929012819288	FALSE
E4.24.5.0.4.3.chr17	E4.24.5.0.4.3	chr17	-0.564771793947442	0.964255174705464	0.5730249252246	E4.24.5.0.4	E4	morula	Undefined	0.219416785206259	2812	11596627	-0.00699766901755697	-0.311288077567491	0.377790815044015	1	0.745537923716051	1	1	0		2	17	0.127530260136257	TRUE	-1.71929012819288	FALSE
E4.24.5.0.4.3.chr18	E4.24.5.0.4.3	chr18	1.59256517784773	1.15552119969632	0.113243856389504	E4.24.5.0.4	E4	morula	Undefined	0.21195652173913	920	11596627	-0.014457932484686	-0.482379571062663	0.314768165370004	1	0.678614634975235	1	1	0		2	18	0.168376778613018	FALSE	-1.71929012819288	FALSE
E4.24.5.0.4.3.chr19	E4.24.5.0.4.3	chr19	-0.276953159931417	1.00111159488687	0.78217579291255	E4.24.5.0.4	E4	morula	Undefined	0.23872745490982	3992	11596627	0.012313000686004	0.131577155615174	0.552340622208921	1	0.880204687561214	1	1	0		2	19	0.0554163229162823	TRUE	-1.71929012819288	FALSE
E4.24.5.0.4.3.chr2	E4.24.5.0.4.3	chr2	0.951076017558845	1.07631527270783	0.343009263842019	E4.24.5.0.4	E4	morula	Undefined	0.205146533238027	2798	11596627	-0.021267920985789	-0.638557849279295	0.261555304715753	1	0.612329615845872	1	1	0		2	2	0.213014735032023	FALSE	-1.71929012819288	FALSE
E4.24.5.0.4.3.chr20	E4.24.5.0.4.3	chr20	-0.883788338126022	0.918090964449467	0.378144867403282	E4.24.5.0.4	E4	morula	Undefined	0.184666117065128	1213	11596627	-0.041748337158688	-1.10824970478322	0.133876995012347	1	0.403081388088149	1	1	0		2	20	0.394607254531705	TRUE	-1.71929012819288	FALSE
E4.24.5.0.4.3.chr21	E4.24.5.0.4.3	chr21	1.36679088309999	1.47811674862011	0.173620343107825	E4.24.5.0.4	E4	morula	Undefined	0.196652719665272	478	11596627	-0.029761734558544	-0.833352477650706	0.20232298399628	0.173620343107825	0.152761070486973	1	1	0		2	21	0.815987306930322	FALSE	-1.71929012819288	FALSE
E4.24.5.0.4.3.chr22	E4.24.5.0.4.3	chr22	-0.989840816301469	0.894308658606578	0.323755866843544	E4.24.5.0.4	E4	morula	Undefined	0.226588628762542	1196	11596627	0.000174174538726007	-0.146811121684539	0.441640552987097	1	0.802575250376726	1	1	0		2	22	0.0955142370648601	TRUE	-1.71929012819288	FALSE
E4.24.5.0.4.3.chr3	E4.24.5.0.4.3	chr3	-0.337618714212805	0.969383638079278	0.736095846442394	E4.24.5.0.4	E4	morula	Undefined	0.218135700697527	3154	11596627	-0.00827875352628898	-0.340668093817351	0.366676730402106	1	0.734554203412271	1	1	0		2	3	0.133976151712662	TRUE	-1.71929012819288	FALSE
E4.24.5.0.4.3.chr4	E4.24.5.0.4.3	chr4	1.22823663819999	1.12609959603622	0.221173140738327	E4.24.5.0.4	E4	morula	Undefined	0.190610859728507	1768	11596627	-0.035803594495309	-0.971914720743654	0.165546487872439	1	0.463282381045902	1	1	0		2	4	0.334154216006734	FALSE	-1.71929012819288	FALSE
E4.24.5.0.4.3.chr5	E4.24.5.0.4.3	chr5	1.38305961182154	1.15066195294427	0.168585680536294	E4.24.5.0.4	E4	morula	Undefined	0.18375325803649	2302	11596627	-0.042661196187326	-1.12918494591088	0.129409911443806	1	0.39402345546638	1	1	0		2	5	0.404477924680976	FALSE	-1.71929012819288	FALSE
E4.24.5.0.4.3.chr6	E4.24.5.0.4.3	chr6	0.151003360482152	0.998888405113127	0.880164473007127	E4.24.5.0.4	E4	morula	Undefined	0.235917625681405	3302	11596627	0.00950317145758903	0.0671373565016302	0.526763822608658	1	0.86442100546716	1	1	0		2	6	0.0632746882862083	FALSE	-1.71929012819288	FALSE
E4.24.5.0.4.3.chr7	E4.24.5.0.4.3	chr7	-0.236272424303737	0.972662383909426	0.813525376955071	E4.24.5.0.4	E4	morula	Undefined	0.200651465798046	1535	11596627	-0.02576298842577	-0.741646407083787	0.229150799282896	1	0.566775853593203	1	1	0		2	7	0.246588660320499	TRUE	-1.71929012819288	FALSE
E4.24.5.0.4.3.chr8	E4.24.5.0.4.3	chr8	1.32750044999587	1.11167426288644	0.186246043543649	E4.24.5.0.4	E4	morula	Undefined	0.190447400241838	1654	11596627	-0.035967053981978	-0.975663452651499	0.164615634520939	1	0.461605616314179	1	1	0		2	8	0.335728915798126	FALSE	-1.71929012819288	FALSE
E4.24.5.0.4.3.chr9	E4.24.5.0.4.3	chr9	-0.000363748201444906	0.988791375707204	0.99971022690593	E4.24.5.0.4	E4	morula	Undefined	0.20190858864892	1991	11596627	-0.024505865574896	-0.712815920464832	0.237979836360412	1	0.579616390615554	1	1	0		2	9	0.236859341880571	TRUE	-1.71929012819288	FALSE
E4.24.5.0.4.4.chr1	E4.24.5.0.4.4	chr1	-0.548944214805396	0.975068227284678	0.58381378913158	E4.24.5.0.4	E4	morula	Undefined	0.207932692307692	4160	8113377	-0.0119735598395354	-0.425403697739928	0.335271205452342	1	0.70166077754178	1	1	0		2	1	0.153872799619483	TRUE	-1.71929012819288	FALSE
E4.24.5.0.4.4.chr10	E4.24.5.0.4.4	chr10	-0.649828556492959	0.926531512442472	0.516740698507571	E4.24.5.0.4	E4	morula	Undefined	0.194053208137715	1278	8113377	-0.0258530440095124	-0.743711715418802	0.228525450152684	1	0.565853625769476	1	1	0		2	10	0.247295896977697	TRUE	-1.71929012819288	FALSE
E4.24.5.0.4.4.chr11	E4.24.5.0.4.4	chr11	-1.50675389681996	0.868649819458127	0.133857953314717	E4.24.5.0.4	E4	morula	Undefined	0.15877640203933	1373	8113377	-0.0611298501078974	-1.552739636176	0.0602426744989677	1	0.229486895944379	1	1	0		2	11	0.639242108303306	TRUE	-1.71929012819288	FALSE
E4.24.5.0.4.4.chr12	E4.24.5.0.4.4	chr12	-0.878630002825414	0.964852997640041	0.380927769397769	E4.24.5.0.4	E4	morula	Undefined	0.2097174020823	2017	8113377	-0.0101888500649274	-0.384473687407382	0.350313697235114	1	0.717766929334399	1	1	0		2	12	0.144016555390419	TRUE	-1.71929012819288	FALSE
E4.24.5.0.4.4.chr13	E4.24.5.0.4.4	chr13	1.75760045688675	1.21762607425814	0.0807399878749531	E4.24.5.0.4	E4	morula	Undefined	0.207764952780693	953	8113377	-0.0121412993665344	-0.429250586836926	0.333870436252171	0.0807399878749531	0.1243653481857	1	1	0		2	13	0.905300609903252	FALSE	-1.71929012819288	FALSE
E4.24.5.0.4.4.chr14	E4.24.5.0.4.4	chr14	8.92594264496761	2.32404390547413	1.02180185243717e-15	E4.24.5.0.4	E4	morula	Undefined	0.208503679476697	1223	8113377	-0.0114025726705304	-0.412308845535031	0.340056533015786	1.02180185243717e-15	1.27159752347762e-14	1	1	1	1	3	14	13.8956503265744	FALSE	-1.71929012819288	FALSE
E4.24.5.0.4.4.chr15	E4.24.5.0.4.4	chr15	8.2744267869157	1.41913477339126	4.91374441613709e-14	E4.24.5.0.4	E4	morula	Undefined	0.19106463878327	1052	8113377	-0.0288416133639574	-0.812250688139918	0.208323899847056	4.91374441613709e-14	3.3998312616844e-13	1	1	1	1	3	15	12.4685426370571	FALSE	-1.71929012819288	FALSE
E4.24.5.0.4.4.chr16	E4.24.5.0.4.4	chr16	0.26072200080451	1.0328751786177	0.794644262994547	E4.24.5.0.4	E4	morula	Undefined	0.182786157941437	1127	8113377	-0.0371200942057904	-1.00210693883953	0.158145973490706	1	0.449804595932486	1	1	0		2	16	0.346976111421683	FALSE	-1.71929012819288	FALSE
E4.24.5.0.4.4.chr17	E4.24.5.0.4.4	chr17	0.00274757913810287	1.00354267352651	0.997811196001765	E4.24.5.0.4	E4	morula	Undefined	0.19844020797227	2308	8113377	-0.0214660441749574	-0.643101548369845	0.260079104940147	1	0.610345696619004	1	1	0		2	17	0.214424113172149	FALSE	-1.71929012819288	FALSE
E4.24.5.0.4.4.chr18	E4.24.5.0.4.4	chr18	0.834516568412416	1.07311740047776	0.40524202660054	E4.24.5.0.4	E4	morula	Undefined	0.2	665	8113377	-0.0199062521472274	-0.607329735652768	0.271816054181216	1	0.62589172278823	1	1	0		2	18	0.203500791810127	FALSE	-1.71929012819288	FALSE
E4.24.5.0.4.4.chr19	E4.24.5.0.4.4	chr19	-0.192539872287685	1.01533187171914	0.847565040752882	E4.24.5.0.4	E4	morula	Undefined	0.214896214896215	3276	8113377	-0.0050100372510124	-0.265704313809691	0.395233470418445	1	0.762120252631704	1	1	0		2	19	0.117976497251016	TRUE	-1.71929012819288	FALSE
E4.24.5.0.4.4.chr2	E4.24.5.0.4.4	chr2	0.428347074043497	1.0361238935448	0.66897814373308	E4.24.5.0.4	E4	morula	Undefined	0.170224411603722	1827	8113377	-0.0496818405435054	-1.29019434370088	0.0984915947756191	1	0.326773843847695	1	1	0		2	2	0.485752713238852	FALSE	-1.71929012819288	FALSE
E4.24.5.0.4.4.chr20	E4.24.5.0.4.4	chr20	-0.774565470339586	0.926511538792874	0.439746760275742	E4.24.5.0.4	E4	morula	Undefined	0.222652468538238	1033	8113377	0.00274621639101061	-0.0878246684877582	0.465008015450579	1	0.821064948633262	1	1	0		2	20	0.0856224875609709	TRUE	-1.71929012819288	FALSE
E4.24.5.0.4.4.chr21	E4.24.5.0.4.4	chr21	3.13822990810397	2.03949353812583	0.00202618167468093	E4.24.5.0.4	E4	morula	Undefined	0.222772277227723	404	8113377	0.00286602508049561	-0.0850770111552786	0.466100083236321	0.00202618167468093	0.00752213294465036	1	1	0		2	21	2.1236589952133	FALSE	-1.71929012819288	FALSE
E4.24.5.0.4.4.chr22	E4.24.5.0.4.4	chr22	-0.489059013912167	0.974969434827144	0.625473856007576	E4.24.5.0.4	E4	morula	Undefined	0.244541484716157	916	8113377	0.0246352325689296	0.414171606244528	0.66062578273164	1	0.934499918828262	1	1	0		2	22	0.029420732008466	TRUE	-1.71929012819288	FALSE
E4.24.5.0.4.4.chr3	E4.24.5.0.4.4	chr3	-1.71263317289425	0.88119044426951	0.088729412609242	E4.24.5.0.4	E4	morula	Undefined	0.187362878455463	2279	8113377	-0.0325433736917644	-0.897145773392103	0.184820568211299	1	0.496866038826206	1	1	0		2	3	0.303760686600058	TRUE	-1.71929012819288	FALSE
E4.24.5.0.4.4.chr4	E4.24.5.0.4.4	chr4	-0.0490279186594522	0.996457326473491	0.960958578998702	E4.24.5.0.4	E4	morula	Undefined	0.192592592592593	1215	8113377	-0.0273136595546344	-0.777209043782375	0.218517723682969	1	0.550858740739796	1	1	0		2	4	0.258959755018348	TRUE	-1.71929012819288	FALSE
E4.24.5.0.4.4.chr5	E4.24.5.0.4.4	chr5	0.0899388359728951	1.05023764164683	0.928449014348004	E4.24.5.0.4	E4	morula	Undefined	0.175276752767528	1626	8113377	-0.0446294993796994	-1.17432543381969	0.120132349830942	1	0.374712167906072	1	1	0		2	5	0.42630220397409	FALSE	-1.71929012819288	FALSE
E4.24.5.0.4.4.chr6	E4.24.5.0.4.4	chr6	-0.718002849149705	0.928133052544293	0.473809183925758	E4.24.5.0.4	E4	morula	Undefined	0.249772933696639	2202	8113377	0.0298666815494116	0.534148122242683	0.703380470984407	1	0.950870040603938	1	1	0		2	6	0.0218788358548002	TRUE	-1.71929012819288	FALSE
E4.24.5.0.4.4.chr7	E4.24.5.0.4.4	chr7	-1.04277265517375	0.919817470962288	0.298636487715631	E4.24.5.0.4	E4	morula	Undefined	0.172848145556333	1429	8113377	-0.0470581065908944	-1.23002239904181	0.109344358589505	1	0.351351101784949	1	1	0		2	7	0.454258680241539	TRUE	-1.71929012819288	FALSE
E4.24.5.0.4.4.chr8	E4.24.5.0.4.4	chr8	0.852113975049067	1.07343624244467	0.395432486412629	E4.24.5.0.4	E4	morula	Undefined	0.177074422583405	1169	8113377	-0.0428318295638224	-1.13309820170319	0.128586508236052	1	0.392337159909652	1	1	0		2	8	0.406340556057514	FALSE	-1.71929012819288	FALSE
E4.24.5.0.4.4.chr9	E4.24.5.0.4.4	chr9	-1.12815165544159	0.894297449062075	0.260955296140378	E4.24.5.0.4	E4	morula	Undefined	0.207376478775226	1437	8113377	-0.0125297733720014	-0.438159735699062	0.330635247060426	1	0.696562329734848	1	1	0		2	9	0.157040015997013	TRUE	-1.71929012819288	FALSE
E4.24.5.0.4.5.chr1	E4.24.5.0.4.5	chr1	-0.981459814104734	0.95175242231	0.327857079665669	E4.24.5.0.4	E4	morula	Undefined	0.22245446401911	3349	6881927	0.00484908761930672	-0.0395980367256945	0.484206796339482	1	0.835374481981015	1	1	0		2	1	0.0781187951758746	TRUE	-1.71929012819288	FALSE
E4.24.5.0.4.5.chr10	E4.24.5.0.4.5	chr10	0.282213633385381	0.994784632740867	0.77814671834041	E4.24.5.0.4	E4	morula	Undefined	0.216384683882458	1123	6881927	-0.0012206925173453	-0.178800593490995	0.429047139627474	1	0.792101888062825	1	1	0		2	10	0.101218951519808	FALSE	-1.71929012819288	FALSE
E4.24.5.0.4.5.chr11	E4.24.5.0.4.5	chr11	-2.54970231367633	0.777970116896554	0.0117271699826174	E4.24.5.0.4	E4	morula	Undefined	0.190950226244344	1105	6881927	-0.0266551501554593	-0.762106982429998	0.22299807791271	0.0117271699826174	0.0181658853320963	1	1	0		2	11	1.74074343152136	TRUE	-1.71929012819288	FALSE
E4.24.5.0.4.5.chr12	E4.24.5.0.4.5	chr12	-0.0181692527730568	1.00521536725913	0.985526610985124	E4.24.5.0.4	E4	morula	Undefined	0.217553191489362	1880	6881927	-5.21849104412844e-05	-0.152002382877313	0.439592528113919	1	0.800896727684221	1	1	0		2	12	0.0964234807801833	TRUE	-1.71929012819288	FALSE
E4.24.5.0.4.5.chr13	E4.24.5.0.4.5	chr13	1.20190803832148	1.13456024177202	0.231186205665168	E4.24.5.0.4	E4	morula	Undefined	0.252400548696845	729	6881927	0.0347951722970417	0.647176683017316	0.741241199850583	1	0.963190459907319	1	1	0		2	13	0.0162878276125452	FALSE	-1.71929012819288	FALSE
E4.24.5.0.4.5.chr14	E4.24.5.0.4.5	chr14	4.97005168067354	1.73910469961478	1.71580449609027e-06	E4.24.5.0.4	E4	morula	Undefined	0.237970253718285	1143	6881927	0.0203648773184817	0.31623653186367	0.624088509485423	1.71580449609027e-06	1.57913902052736e-05	1	1	1	1	3	14	4.80157963491241	FALSE	-1.71929012819288	FALSE
E4.24.5.0.4.5.chr15	E4.24.5.0.4.5	chr15	2.24056752649666	1.11329149290535	0.0264395127173238	E4.24.5.0.4	E4	morula	Undefined	0.212307692307692	975	6881927	-0.00529768409211128	-0.27230112206715	0.392695246762447	1	0.759755906018068	1	1	0		2	15	0.119325915214999	FALSE	-1.71929012819288	FALSE
E4.24.5.0.4.5.chr16	E4.24.5.0.4.5	chr16	-1.10272665544387	0.915852432403044	0.271812165457789	E4.24.5.0.4	E4	morula	Undefined	0.188787185354691	874	6881927	-0.0288181910451123	-0.811713527551692	0.208478015156946	1	0.535355216216437	1	1	0		2	16	0.271357961433641	TRUE	-1.71929012819288	FALSE
E4.24.5.0.4.5.chr17	E4.24.5.0.4.5	chr17	-0.287497545094714	0.983449958604525	0.774105744026684	E4.24.5.0.4	E4	morula	Undefined	0.221577164973391	2067	6881927	0.00397178857358771	-0.0597177556384795	0.476190215009047	1	0.829493779900328	1	1	0		2	17	0.0811868662581772	TRUE	-1.71929012819288	FALSE
E4.24.5.0.4.5.chr18	E4.24.5.0.4.5	chr18	1.07445105033177	1.09919951794041	0.284248394623777	E4.24.5.0.4	E4	morula	Undefined	0.193814432989691	485	6881927	-0.0237909434101123	-0.696420105297635	0.243082887811043	1	0.586887848801242	1	1	0		2	18	0.231444882228119	FALSE	-1.71929012819288	FALSE
E4.24.5.0.4.5.chr19	E4.24.5.0.4.5	chr19	-1.19626549916664	0.84624408144015	0.233373786882644	E4.24.5.0.4	E4	morula	Undefined	0.248251748251748	2574	6881927	0.0306463718519447	0.552029310877892	0.709535864197895	1	0.953009005599223	1	1	0		2	19	0.0209029954124926	TRUE	-1.71929012819288	FALSE
E4.24.5.0.4.5.chr2	E4.24.5.0.4.5	chr2	0.724519221953011	1.0588958621565	0.469811816467868	E4.24.5.0.4	E4	morula	Undefined	0.199672667757774	1833	6881927	-0.0179327086420293	-0.562069067947156	0.287034481093252	1	0.645297408893508	1	1	0		2	2	0.19024007874149	FALSE	-1.71929012819288	FALSE
E4.24.5.0.4.5.chr20	E4.24.5.0.4.5	chr20	-1.25859636586077	0.889195011376552	0.210021035386362	E4.24.5.0.4	E4	morula	Undefined	0.227160493827161	810	6881927	0.00955511742735771	0.0683286701312277	0.527237999004252	1	0.864724740596904	1	1	0		2	20	0.0631221152686183	TRUE	-1.71929012819288	FALSE
E4.24.5.0.4.5.chr21	E4.24.5.0.4.5	chr21	1.01082722512991	1.36531030556938	0.313634907209597	E4.24.5.0.4	E4	morula	Undefined	0.229032258064516	310	6881927	0.0114268816647127	0.111255161970417	0.544292994918368	0.313634907209597	0.472488004314958	1	1	0		2	21	0.32560921302975	FALSE	-1.71929012819288	FALSE
E4.24.5.0.4.5.chr22	E4.24.5.0.4.5	chr22	-0.527752166507715	0.968737140227207	0.598407068064636	E4.24.5.0.4	E4	morula	Undefined	0.213592233009709	927	6881927	-0.00401314339009428	-0.242841842494548	0.404063959980506	1	0.770219486464158	1	1	0		2	22	0.113385497973999	TRUE	-1.71929012819288	FALSE
E4.24.5.0.4.5.chr3	E4.24.5.0.4.5	chr3	-0.611806413673641	0.951797285611398	0.541539676351195	E4.24.5.0.4	E4	morula	Undefined	0.220625962031811	1949	6881927	0.00302058563200772	-0.0815323648153522	0.467509293574027	1	0.822973463725213	1	1	0		2	3	0.0846141681212776	TRUE	-1.71929012819288	FALSE
E4.24.5.0.4.5.chr4	E4.24.5.0.4.5	chr4	1.22651156907207	1.12592450163178	0.221819442217921	E4.24.5.0.4	E4	morula	Undefined	0.164897959183673	1225	6881927	-0.0527074172161303	-1.35958203139909	0.0869811137392107	1	0.299394583536124	1	1	0		2	4	0.52375606091231	FALSE	-1.71929012819288	FALSE
E4.24.5.0.4.5.chr5	E4.24.5.0.4.5	chr5	1.27678477950746	1.1424086041135	0.203539773511611	E4.24.5.0.4	E4	morula	Undefined	0.188811188811189	1287	6881927	-0.0287941875886143	-0.811163039323041	0.208636023998631	1	0.535602901842325	1	1	0		2	5	0.271157078690098	FALSE	-1.71929012819288	FALSE
E4.24.5.0.4.5.chr6	E4.24.5.0.4.5	chr6	0.520427939058876	1.02896732286432	0.60348926019517	E4.24.5.0.4	E4	morula	Undefined	0.253904506916555	2241	6881927	0.0362991305167517	0.681668019563041	0.752275553088504	1	0.966412741558751	1	1	0		2	6	0.0148373527790508	FALSE	-1.71929012819288	FALSE
E4.24.5.0.4.5.chr7	E4.24.5.0.4.5	chr7	-0.850735219835078	0.932400482305157	0.396195793224848	E4.24.5.0.4	E4	morula	Undefined	0.176015473887814	1034	6881927	-0.0415899025119893	-1.10461621108095	0.134662961819724	1	0.404659534117659	1	1	0		2	7	0.392910222809028	TRUE	-1.71929012819288	FALSE
E4.24.5.0.4.5.chr8	E4.24.5.0.4.5	chr8	1.55763595513084	1.13018536198894	0.121307786495097	E4.24.5.0.4	E4	morula	Undefined	0.203311867525299	1087	6881927	-0.0142935088745043	-0.478608728229054	0.316108503927576	1	0.68016110798091	1	1	0		2	8	0.167388204911645	FALSE	-1.71929012819288	FALSE
E4.24.5.0.4.5.chr9	E4.24.5.0.4.5	chr9	-1.3538658726086	0.875385539701443	0.177700425089416	E4.24.5.0.4	E4	morula	Undefined	0.204351204351204	1287	6881927	-0.0132541720485993	-0.454772882407774	0.32463632060561	1	0.689868327638122	1	1	0		2	9	0.161233793374527	TRUE	-1.71929012819288	FALSE
E4.24.5.0.4.7.chr1	E4.24.5.0.4.7	chr1	-1.28150727596759	0.93557763435952	0.20188124799952	E4.24.5.0.4	E4	morula	Undefined	0.21763085399449	3267	9500290	-0.00486674533328651	-0.262418099010772	0.396499560243692	1	0.763293511020544	1	1	0		2	1	0.117308429666025	TRUE	-1.71929012819288	FALSE
E4.24.5.0.4.7.chr10	E4.24.5.0.4.7	chr10	0.949903911417176	1.04367935592343	0.343602696538193	E4.24.5.0.4	E4	morula	Undefined	0.204052098408104	1382	9500290	-0.0184455009196725	-0.573829295588088	0.283041661181904	1	0.640285858111626	1	1	0		2	10	0.193626090260652	FALSE	-1.71929012819288	FALSE
E4.24.5.0.4.7.chr11	E4.24.5.0.4.7	chr11	-0.765601781386602	0.933089682728597	0.445048275354536	E4.24.5.0.4	E4	morula	Undefined	0.178386380458919	1351	9500290	-0.0441112188688575	-1.16243934064884	0.122528525488229	1	0.379766310558505	1	1	0		2	11	0.420483564579233	TRUE	-1.71929012819288	FALSE
E4.24.5.0.4.7.chr12	E4.24.5.0.4.7	chr12	0.607003157107027	1.03454086511793	0.54471462928316	E4.24.5.0.4	E4	morula	Undefined	0.18962632459565	1793	9500290	-0.0328712747321265	-0.904665759644782	0.182821242993093	1	0.493479585243204	1	1	0		2	12	0.306730808951006	FALSE	-1.71929012819288	FALSE
E4.24.5.0.4.7.chr13	E4.24.5.0.4.7	chr13	0.163211153804102	0.979294093574529	0.870559444300031	E4.24.5.0.4	E4	morula	Undefined	0.211746522411128	647	9500290	-0.0107510769166485	-0.397367633065988	0.345548189963469	1	0.712735701792069	1	1	0		2	13	0.147071486323085	FALSE	-1.71929012819288	FALSE
E4.24.5.0.4.7.chr14	E4.24.5.0.4.7	chr14	5.23585193949892	1.77840734817559	5.132879492414e-07	E4.24.5.0.4	E4	morula	Undefined	0.200570342205323	1052	9500290	-0.0219272571224535	-0.653678870786688	0.256659359390173	5.132879492414e-07	2.21882493499162e-06	1	1	1	1	3	14	5.6538769621963	FALSE	-1.71929012819288	FALSE
E4.24.5.0.4.7.chr15	E4.24.5.0.4.7	chr15	33.5647644102189	2.70104730888023	4.63638167528314e-74	E4.24.5.0.4	E4	morula	Undefined	0.219401631912965	1103	9500290	-0.00309596741481151	-0.221807597779138	0.412231832304357	4.63638167528314e-74	3.26335985319948e-72	1	1	1	1	3	15	71.4863350335852	FALSE	-1.71929012819288	FALSE
E4.24.5.0.4.7.chr16	E4.24.5.0.4.7	chr16	-1.46009974494814	0.885179637967148	0.1462357163578	E4.24.5.0.4	E4	morula	Undefined	0.191950464396285	969	9500290	-0.0305471349314915	-0.851364619365451	0.197283419601685	1	0.517496881374285	1	1	0		2	16	0.286092263080745	TRUE	-1.71929012819288	FALSE
E4.24.5.0.4.7.chr17	E4.24.5.0.4.7	chr17	-0.226239987505933	0.987690617753242	0.821305347083674	E4.24.5.0.4	E4	morula	Undefined	0.209677419354839	2232	9500290	-0.0128201799729375	-0.444819835478907	0.328224979337124	1	0.693885984657811	1	1	0		2	17	0.158711884446951	TRUE	-1.71929012819288	FALSE
E4.24.5.0.4.7.chr18	E4.24.5.0.4.7	chr18	-0.934571704571547	0.880808367742398	0.351426224313639	E4.24.5.0.4	E4	morula	Undefined	0.0960187353629976	427	9500290	-0.126478863964779	-3.05143474640556	0.00113875273262623	1	0.00885701572582466	1	1	0		2	18	2.05271258422219	TRUE	-1.71929012819288	FALSE
E4.24.5.0.4.7.chr19	E4.24.5.0.4.7	chr19	-0.174298425823377	1.01840482890141	0.861852666743637	E4.24.5.0.4	E4	morula	Undefined	0.192422731804586	3009	9500290	-0.0300748675231905	-0.840533777187915	0.20030458567905	1	0.522377562412826	1	1	0		2	19	0.282015485503218	TRUE	-1.71929012819288	FALSE
E4.24.5.0.4.7.chr2	E4.24.5.0.4.7	chr2	0.31153194102882	1.02714225715138	0.755804365476684	E4.24.5.0.4	E4	morula	Undefined	0.168778280542986	2210	9500290	-0.0537193187847905	-1.3827886850803	0.0833648347022499	1	0.290487159490164	1	1	0		2	2	0.536873060126718	FALSE	-1.71929012819288	FALSE
E4.24.5.0.4.7.chr20	E4.24.5.0.4.7	chr20	-1.70571299983105	0.854724401578226	0.0900142053549452	E4.24.5.0.4	E4	morula	Undefined	0.181498829039813	854	9500290	-0.0409987702879635	-1.09105935809482	0.137623382301127	1	0.410562813610537	1	1	0		2	20	0.386620389049945	TRUE	-1.71929012819288	FALSE
E4.24.5.0.4.7.chr21	E4.24.5.0.4.7	chr21	0.0850061182979138	1.07191353984734	0.932363467821327	E4.24.5.0.4	E4	morula	Undefined	0.169611307420495	283	9500290	-0.0528862919072815	-1.36368429108367	0.0863334751058745	1	0.297810591291069	1	1	0		2	21	0.526059861125568	FALSE	-1.71929012819288	FALSE
E4.24.5.0.4.7.chr22	E4.24.5.0.4.7	chr22	0.355380590725253	1.11098307121821	0.722775490889296	E4.24.5.0.4	E4	morula	Undefined	0.177638453500522	957	9500290	-0.0448591458272545	-1.17959207806908	0.119081247607354	1	0.372480101028428	1	1	0		2	22	0.428896923571758	FALSE	-1.71929012819288	FALSE
E4.24.5.0.4.7.chr3	E4.24.5.0.4.7	chr3	-0.615757017484278	0.951543894554062	0.538935334793228	E4.24.5.0.4	E4	morula	Undefined	0.239142091152815	1865	9500290	0.0166444918250385	0.230914302527455	0.591309310411817	1	0.901992701153579	1	1	0		2	3	0.0447969767169829	TRUE	-1.71929012819288	FALSE
E4.24.5.0.4.7.chr4	E4.24.5.0.4.7	chr4	0.00730373148773597	1.00217498530468	0.994181672994603	E4.24.5.0.4	E4	morula	Undefined	0.188948306595365	1122	9500290	-0.0335492927324115	-0.920215225531141	0.178730149698995	1	0.486481689964305	1	1	0		2	4	0.31293350091898	FALSE	-1.71929012819288	FALSE
E4.24.5.0.4.7.chr5	E4.24.5.0.4.7	chr5	-0.0898369455404328	1.03627617773439	0.928529854126555	E4.24.5.0.4	E4	morula	Undefined	0.187849162011173	1432	9500290	-0.0346484373166035	-0.945422684933229	0.172221562674311	1	0.47515472342152	1	1	0		2	5	0.323164949140091	TRUE	-1.71929012819288	FALSE
E4.24.5.0.4.7.chr6	E4.24.5.0.4.7	chr6	0.765079423706865	1.04888709082557	0.445358350703105	E4.24.5.0.4	E4	morula	Undefined	0.180967238689548	1923	9500290	-0.0415303606382285	-1.10325069521786	0.134959155778895	1	0.405253071637749	1	1	0		2	6	0.392273684708271	FALSE	-1.71929012819288	FALSE
E4.24.5.0.4.7.chr7	E4.24.5.0.4.7	chr7	-0.200665596268068	0.974995476518511	0.841216512605873	E4.24.5.0.4	E4	morula	Undefined	0.198558847077662	1249	9500290	-0.0239387522501145	-0.699809909866762	0.242023012563761	1	0.585386497319024	1	1	0		2	7	0.232557299338971	TRUE	-1.71929012819288	FALSE
E4.24.5.0.4.7.chr8	E4.24.5.0.4.7	chr8	-0.0879073600224026	0.997825014695318	0.930060925186725	E4.24.5.0.4	E4	morula	Undefined	0.140196078431373	1020	9500290	-0.0823015208964035	-2.03828452221842	0.020760743428604	1	0.101202217671147	1	1	0		2	8	0.994809970581309	TRUE	-1.71929012819288	FALSE
E4.24.5.0.4.7.chr9	E4.24.5.0.4.7	chr9	0.0222655178621482	0.990687413245573	0.982264072477546	E4.24.5.0.4	E4	morula	Undefined	0.196503496503497	1430	9500290	-0.0259941028242795	-0.746946716889662	0.22754786234725	1	0.564408506932694	1	1	0		2	9	0.248406449052906	FALSE	-1.71929012819288	FALSE
E4.24.5.0.4.9.chr1	E4.24.5.0.4.9	chr1	-1.02996885890107	0.949137424308051	0.304588837061616	E4.24.5.0.4	E4	morula	Undefined	0.257643062451006	3827	7171265	0.0394970788101388	0.75500882743755	0.774878157170168	1	0.972510427090958	1	1	0		2	1	0.0121057335459164	TRUE	-1.71929012819288	FALSE
E4.24.5.0.4.9.chr10	E4.24.5.0.4.9	chr10	0.0671055330110942	0.979032342542585	0.94658199725212	E4.24.5.0.4	E4	morula	Undefined	0.236998514115899	1346	7171265	0.0188525304750318	0.281552813082336	0.610856786709443	1	0.91194366139983	1	1	0		2	10	0.040031990946739	FALSE	-1.71929012819288	FALSE
E4.24.5.0.4.9.chr11	E4.24.5.0.4.9	chr11	-0.910431344205519	0.920497399671946	0.36397319510384	E4.24.5.0.4	E4	morula	Undefined	0.238063214525891	1487	7171265	0.0199172308850238	0.305970339899329	0.620186385605583	1	0.916471267563914	1	1	0		2	11	0.0378811461235287	TRUE	-1.71929012819288	FALSE
E4.24.5.0.4.9.chr12	E4.24.5.0.4.9	chr12	0.0895208740318104	1.01026688030277	0.928780629714241	E4.24.5.0.4	E4	morula	Undefined	0.255372313843079	2001	7171265	0.0372263302022118	0.702932145106675	0.758950981343913	1	0.968283389055175	1	1	0		2	12	0.0139975184240857	FALSE	-1.71929012819288	FALSE
E4.24.5.0.4.9.chr13	E4.24.5.0.4.9	chr13	0.380774536999226	1.01181583211158	0.703878810053344	E4.24.5.0.4	E4	morula	Undefined	0.257853403141361	764	7171265	0.0397074195004938	0.759832719115667	0.776322708744099	1	0.972877513563935	1	1	0		2	13	0.0119418344817188	FALSE	-1.71929012819288	FALSE
E4.24.5.0.4.9.chr14	E4.24.5.0.4.9	chr14	4.52128254318301	1.67274729359241	1.19519570734318e-05	E4.24.5.0.4	E4	morula	Undefined	0.29277566539924	1052	7171265	0.0746296817583728	1.56072963545875	0.940706222103902	1.19519570734318e-05	0.000139368779355949	1	1	1	1	3	14	3.85583450365567	FALSE	-1.71929012819288	FALSE
E4.24.5.0.4.9.chr15	E4.24.5.0.4.9	chr15	6.68381778242699	1.33851024190866	3.72962284844577e-10	E4.24.5.0.4	E4	morula	Undefined	0.280248190279214	967	7171265	0.0621022066383468	1.27342819664861	0.898566931480548	3.72962284844577e-10	7.64652889577862e-09	1	1	1	1	3	15	8.1165356659594	FALSE	-1.71929012819288	FALSE
E4.24.5.0.4.9.chr16	E4.24.5.0.4.9	chr16	-0.43306306893078	0.973328650208959	0.665555842857196	E4.24.5.0.4	E4	morula	Undefined	0.213385063045587	1031	7171265	-0.00476092059528024	-0.25999114551858	0.397435301828397	1	0.764158043859863	1	1	0		2	16	0.116816810955848	TRUE	-1.71929012819288	FALSE
E4.24.5.0.4.9.chr17	E4.24.5.0.4.9	chr17	-0.196735451519573	0.989733119697233	0.844285812002835	E4.24.5.0.4	E4	morula	Undefined	0.249690976514215	2427	7171265	0.0315449928733478	0.572638021725094	0.716555094954287	1	0.955383008497143	1	1	0		2	17	0.0198224869186378	TRUE	-1.71929012819288	FALSE
E4.24.5.0.4.9.chr18	E4.24.5.0.4.9	chr18	1.22033688069471	1.11505806121116	0.224143995516145	E4.24.5.0.4	E4	morula	Undefined	0.25	580	7171265	0.0318540163591328	0.579725075679823	0.71894998474467	1	0.956177227918393	1	1	0		2	18	0.0194616035675968	FALSE	-1.71929012819288	FALSE
E4.24.5.0.4.9.chr19	E4.24.5.0.4.9	chr19	-0.668917108313358	0.935081281297076	0.504518404496687	E4.24.5.0.4	E4	morula	Undefined	0.271111111111111	2925	7171265	0.0529651274702438	1.06388110384923	0.856308717905596	1	0.989143022141798	1	1	0		2	19	0.00474090836623491	TRUE	-1.71929012819288	FALSE
E4.24.5.0.4.9.chr2	E4.24.5.0.4.9	chr2	0.625108934649257	1.05125244275282	0.532795667786944	E4.24.5.0.4	E4	morula	Undefined	0.223262690980779	2029	7171265	0.00511670733991177	-0.033460524573634	0.486653672509248	1	0.83714289018275	1	1	0		2	2	0.0772004068556714	FALSE	-1.71929012819288	FALSE
E4.24.5.0.4.9.chr20	E4.24.5.0.4.9	chr20	-0.246214809325857	0.967244913686063	0.805833518167762	E4.24.5.0.4	E4	morula	Undefined	0.249243188698285	991	7171265	0.0310972050574178	0.56236858733662	0.71306754163496	1	0.954212105529374	1	1	0		2	20	0.0203550781027486	TRUE	-1.71929012819288	FALSE
E4.24.5.0.4.9.chr21	E4.24.5.0.4.9	chr21	1.79405156624805	1.61351753137477	0.0747050845016883	E4.24.5.0.4	E4	morula	Undefined	0.261324041811847	287	7171265	0.0431780581709798	0.839427328090524	0.79938522310203	0.0747050845016883	0.228010993786772	1	1	0		2	21	0.642044212535407	FALSE	-1.71929012819288	FALSE
E4.24.5.0.4.9.chr22	E4.24.5.0.4.9	chr22	-0.470055579414206	0.978030312379301	0.638959386323043	E4.24.5.0.4	E4	morula	Undefined	0.25979843225084	893	7171265	0.0416524486099728	0.804439446036051	0.78942838614486	1	0.976085694480956	1	1	0		2	22	0.0105120522037365	TRUE	-1.71929012819288	FALSE
E4.24.5.0.4.9.chr3	E4.24.5.0.4.9	chr3	-0.256904359078586	0.974560643106854	0.79758474339087	E4.24.5.0.4	E4	morula	Undefined	0.239890958655157	2201	7171265	0.0217449750142898	0.347887287495215	0.636037583611741	1	0.923843078753757	1	1	0		2	3	0.0344017904886489	TRUE	-1.71929012819288	FALSE
E4.24.5.0.4.9.chr4	E4.24.5.0.4.9	chr4	0.854050991857949	1.08811977723591	0.394361631414202	E4.24.5.0.4	E4	morula	Undefined	0.225375626043406	1198	7171265	0.00722964240253876	0.0149969082122201	0.505982676502421	1	0.85068481512002	1	1	0		2	4	0.0702313193620686	FALSE	-1.71929012819288	FALSE
E4.24.5.0.4.9.chr5	E4.24.5.0.4.9	chr5	0.251535508783082	1.06278730821937	0.801724920129283	E4.24.5.0.4	E4	morula	Undefined	0.233222591362126	1505	7171265	0.0150766077212588	0.194956908512489	0.577286658858923	1	0.894457374438604	1	1	0		2	5	0.0484403510017987	FALSE	-1.71929012819288	FALSE
E4.24.5.0.4.9.chr6	E4.24.5.0.4.9	chr6	0.684636097760708	1.04233731497122	0.49457034027347	E4.24.5.0.4	E4	morula	Undefined	0.235097957482284	2399	7171265	0.0169519738414168	0.237966004875081	0.594046269470077	1	0.903424418866578	1	1	0		2	6	0.0441081749704562	FALSE	-1.71929012819288	FALSE
E4.24.5.0.4.9.chr7	E4.24.5.0.4.9	chr7	-0.366817482794337	0.964108583194238	0.714242871065559	E4.24.5.0.4	E4	morula	Undefined	0.210651828298887	1258	7171265	-0.00749415534198022	-0.322674349261484	0.373470940093753	1	0.741308101582475	1	1	0		2	7	0.130001253549731	TRUE	-1.71929012819288	FALSE
E4.24.5.0.4.9.chr8	E4.24.5.0.4.9	chr8	0.831257127620491	1.0717586083504	0.40707496311223	E4.24.5.0.4	E4	morula	Undefined	0.231099656357388	1164	7171265	0.0129536727165208	0.146270139988269	0.558145931429165	1	0.883620261440754	1	1	0		2	8	0.0537343343001177	FALSE	-1.71929012819288	FALSE
E4.24.5.0.4.9.chr9	E4.24.5.0.4.9	chr9	-0.563079475846175	0.941643132363964	0.57417392200458	E4.24.5.0.4	E4	morula	Undefined	0.252264808362369	1435	7171265	0.0341188247215017	0.631665526161954	0.736197270414495	1	0.961662959856939	1	1	0		2	9	0.0169771112488269	TRUE	-1.71929012819288	FALSE
E4.3.472.chr1	E4.3.472	chr1	1.29767132285362	1.07461452760082	0.196279779396411	E4.3	E4	morula	Undefined	0.235401459854015	1644	2175011	0.0265906174341236	0.459015829028075	0.676888600435841	1	0.941043407755198	1	0	0		2	1	0.026390343295636	FALSE	-1.71929012819288	FALSE
E4.3.472.chr10	E4.3.472	chr10	-2.54781835278104	0.787542390170992	0.0117881323230777	E4.3	E4	morula	Undefined	0.196899224806202	645	2175011	-0.0119116176136894	-0.423983132906381	0.335789057195399	0.0117881323230777	0.025855523569592	1	0	0		2	10	1.58744666341957	TRUE	-1.71929012819288	FALSE
E4.3.472.chr11	E4.3.472	chr11	0.936988093670159	1.08112226129068	0.350185712893328	E4.3	E4	morula	Undefined	0.28842504743833	1054	2175011	0.0796142050184386	1.6750432294335	0.953037124894726	1	0.998879564170782	1	0	0		2	11	0.000486871903280901	FALSE	-1.71929012819288	FALSE
E4.3.472.chr12	E4.3.472	chr12	-1.63061187300083	0.929579139780715	0.104951549074719	E4.3	E4	morula	Undefined	0.181818181818182	726	2175011	-0.0269926606017094	-0.769847347977889	0.22069522479258	1	0.554159662978359	1	0	0		2	12	0.256365089494726	TRUE	-1.71929012819288	FALSE
E4.3.472.chr13	E4.3.472	chr13	0.141407864952073	0.976034901476668	0.887726745878782	E4.3	E4	morula	Undefined	0.174657534246575	292	2175011	-0.0341533081733164	-0.934067538433212	0.17513452772053	1	0.480254054378331	1	0	0		2	13	0.318528960070216	FALSE	-1.71929012819288	FALSE
E4.3.472.chr14	E4.3.472	chr14	1.56402799301415	1.2354718116054	0.11979911661901	E4.3	E4	morula	Undefined	0.238532110091743	545	2175011	0.0297212676718516	0.530813243039517	0.702225898936674	0.11979911661901	0.292374936986004	1	0	0		2	14	0.534059858783933	FALSE	-1.71929012819288	FALSE
E4.3.472.chr15	E4.3.472	chr15	1.95798411251225	1.09896795060617	0.0519821392869658	E4.3	E4	morula	Undefined	0.281298299845441	647	2175011	0.0724874574255496	1.51160049114376	0.934682236661462	1	0.997818770484031	1	0	0		2	15	0.000948330582283189	FALSE	-1.71929012819288	FALSE
E4.3.472.chr16	E4.3.472	chr16	0.500664330092041	1.05346906763412	0.617299711659692	E4.3	E4	morula	Undefined	0.219336219336219	693	2175011	0.0105253769163276	0.0905803165747014	0.536086963637877	1	0.870315144507194	1	0	0		2	16	0.0603234591771105	FALSE	-1.71929012819288	FALSE
E4.3.472.chr17	E4.3.472	chr17	-2.52973270784879	0.82822739618474	0.0123879507127306	E4.3	E4	morula	Undefined	0.237037037037037	945	2175011	0.0282261946171456	0.496525676261064	0.690238211761567	1	0.946122290778151	1	0	0		2	17	0.0240527253554821	TRUE	-1.71929012819288	FALSE
E4.3.472.chr18	E4.3.472	chr18	0.257692388399067	1.01041363277394	0.796977536772113	E4.3	E4	morula	Undefined	0.138686131386861	137	2175011	-0.0701247110330304	-1.7590251375183	0.0392866195085766	1	0.166452350222035	1	0	0		2	18	0.778710068448105	FALSE	-1.71929012819288	FALSE
E4.3.472.chr19	E4.3.472	chr19	1.31635653784782	1.26952081829716	0.189948836642014	E4.3	E4	morula	Undefined	0.26100307062436	1954	2175011	0.0521922282044686	1.04615565885852	0.852255414389217	0.189948836642014	0.456656252278583	1	0	0		2	19	0.34041059186147	FALSE	-1.71929012819288	FALSE
E4.3.472.chr2	E4.3.472	chr2	-1.06845798650818	0.921038129750658	0.286933438636951	E4.3	E4	morula	Undefined	0.245700245700246	1221	2175011	0.0368894032803546	0.695205161936005	0.75653663106663	1	0.967613623275561	1	0	0		2	2	0.0142980257258759	TRUE	-1.71929012819288	FALSE
E4.3.472.chr20	E4.3.472	chr20	0.583196508102254	1.03118866284052	0.560587297450667	E4.3	E4	morula	Undefined	0.20959595959596	396	2175011	0.000785117176068594	-0.132799942491823	0.447175799920913	1	0.807064436860677	1	0	0		2	20	0.0930917893723104	FALSE	-1.71929012819288	FALSE
E4.3.472.chr21	E4.3.472	chr21	-0.326075857475531	0.941639860355131	0.744795730735228	E4.3	E4	morula	Undefined	0.169354838709677	124	2175011	-0.0394560037102144	-1.05567800205229	0.145557675320392	1	0.426073934807857	1	0	0		2	21	0.370515033073336	TRUE	-1.71929012819288	FALSE
E4.3.472.chr22	E4.3.472	chr22	0.555437425583611	1.14320616620871	0.579376147984682	E4.3	E4	morula	Undefined	0.255898366606171	551	2175011	0.0470875241862796	0.929085874638301	0.82357770789369	1	0.983431975695621	1	0	0		2	22	0.00725567499399724	FALSE	-1.71929012819288	FALSE
E4.3.472.chr3	E4.3.472	chr3	-0.0880000112216738	0.985394139287062	0.929987403084632	E4.3	E4	morula	Undefined	0.187648456057007	842	2175011	-0.0211623863628844	-0.636137549201724	0.262343386670126	1	0.613385333984701	1	0	0		2	3	0.212266612190607	TRUE	-1.71929012819288	FALSE
E4.3.472.chr4	E4.3.472	chr4	-0.823230489897758	0.917875815777362	0.411609948835925	E4.3	E4	morula	Undefined	0.198458574181118	519	2175011	-0.0103522682387734	-0.388221471859065	0.348926072314777	1	0.71630866124178	1	0	0		2	4	0.144899797540569	TRUE	-1.71929012819288	FALSE
E4.3.472.chr5	E4.3.472	chr5	0.211360141983902	1.05966727208873	0.832876920190152	E4.3	E4	morula	Undefined	0.195924764890282	638	2175011	-0.0128860775296094	-0.446331110709113	0.327679043346203	1	0.693277327116177	1	0	0		2	5	0.15909300269946	FALSE	-1.71929012819288	FALSE
E4.3.472.chr6	E4.3.472	chr6	-0.847911075732741	0.917555795130483	0.397762097852243	E4.3	E4	morula	Undefined	0.186183656276327	1187	2175011	-0.0226271861435644	-0.669730837595919	0.25151469488502	1	0.598668823895839	1	0	0		2	6	0.222813357459027	TRUE	-1.71929012819288	FALSE
E4.3.472.chr7	E4.3.472	chr7	2.18767464658894	1.1314884660937	0.0301531861382213	E4.3	E4	morula	Undefined	0.222076215505913	761	2175011	0.0132653730860216	0.153418584808733	0.560965905088868	1	0.885257574444068	1	0	0		2	7	0.0529303486419337	FALSE	-1.71929012819288	FALSE
E4.3.472.chr8	E4.3.472	chr8	-1.99766812662387	0.84421216477069	0.0474581551847604	E4.3	E4	morula	Undefined	0.23991935483871	496	2175011	0.0311085124188186	0.562627907045379	0.713155857611238	1	0.954241966680873	1	0	0		2	8	0.0203414874866483	TRUE	-1.71929012819288	FALSE
E4.3.472.chr9	E4.3.472	chr9	0.00912449991307921	0.98958636722606	0.992731241829642	E4.3	E4	morula	Undefined	0.196652719665272	478	2175011	-0.0121581227546194	-0.429636409483244	0.333730073746674	1	0.699973057438727	1	0	0		2	9	0.154918676029854	FALSE	-1.71929012819288	FALSE
E4.3.473.chr1	E4.3.473	chr1	-0.0438049175207945	1.00229898927248	0.965114871067408	E4.3	E4	morula	Undefined	0.209845490477902	2783	5375947	-0.00494607061628129	-0.264237321776738	0.3957985270526	1	0.762644378894542	1	0	0		2	1	0.117677926379118	TRUE	-1.71929012819288	FALSE
E4.3.473.chr10	E4.3.473	chr10	-0.357555514884895	0.947934564026925	0.721150144166411	E4.3	E4	morula	Undefined	0.195763330898466	1369	5375947	-0.0190282301957173	-0.587193437830672	0.278536899550596	1	0.634564083287261	1	0	0		2	10	0.19752451287157	TRUE	-1.71929012819288	FALSE
E4.3.473.chr11	E4.3.473	chr11	1.19386888110378	1.10345689742588	0.234307411497313	E4.3	E4	morula	Undefined	0.238200999444753	1801	5375947	0.0234094383505697	0.386059601291753	0.650273735817942	1	0.930126758542617	1	0	0		2	11	0.0314578613554703	FALSE	-1.71929012819288	FALSE
E4.3.473.chr12	E4.3.473	chr12	1.48292592070255	1.07562852465367	0.140073495347595	E4.3	E4	morula	Undefined	0.177750906892382	1654	5375947	-0.0370406542018013	-1.00028508509594	0.158586281517149	1	0.450616015811652	1	0	0		2	12	0.346193376626803	FALSE	-1.71929012819288	FALSE
E4.3.473.chr13	E4.3.473	chr13	0.583698887383852	1.04214930353076	0.560250022423701	E4.3	E4	morula	Undefined	0.222698072805139	467	5375947	0.00790651171095573	0.0305200303363062	0.512173840538511	1	0.854864839495104	1	0	0		2	13	0.0681025450397976	FALSE	-1.71929012819288	FALSE
E4.3.473.chr14	E4.3.473	chr14	2.85375645811488	1.42617796376166	0.00489619072977684	E4.3	E4	morula	Undefined	0.199278629395852	1109	5375947	-0.0155129316983313	-0.506574613488995	0.306226662302315	0.00489619072977684	0.0112491705545267	1	0	0		2	14	1.94887949860792	FALSE	-1.71929012819288	FALSE
E4.3.473.chr15	E4.3.473	chr15	0.3315291874517	1.01652646690997	0.740681365311001	E4.3	E4	morula	Undefined	0.237044145873321	1042	5375947	0.0222525847791377	0.359528660908263	0.640400179586272	1	0.925802215584079	1	0	0		2	15	0.0334817842198875	FALSE	-1.71929012819288	FALSE
E4.3.473.chr16	E4.3.473	chr16	1.74432284395388	1.16021040620846	0.0830352335496231	E4.3	E4	morula	Undefined	0.201812191103789	1214	5375947	-0.0129793699903943	-0.448470652632511	0.326906780805845	1	0.692414787096104	1	0	0		2	16	0.159633665976211	FALSE	-1.71929012819288	FALSE
E4.3.473.chr17	E4.3.473	chr17	0.490934666987166	1.03733825927725	0.624149560310414	E4.3	E4	morula	Undefined	0.213679745493107	1886	5375947	-0.00111181560107628	-0.17630364223804	0.430027700381265	1	0.792930507627168	1	0	0		2	17	0.100764872551892	FALSE	-1.71929012819288	FALSE
E4.3.473.chr18	E4.3.473	chr18	-0.355679298577865	0.943736962292806	0.722552187944156	E4.3	E4	morula	Undefined	0.121495327102804	321	5375947	-0.0932962339913793	-2.29043404646227	0.0109980838857258	1	0.0605998184939933	1	0	0		2	18	1.21752867661218	TRUE	-1.71929012819288	FALSE
E4.3.473.chr19	E4.3.473	chr19	0.697540762585328	1.16527500726385	0.48648317483837	E4.3	E4	morula	Undefined	0.239654107473749	3238	5375947	0.0248625463795657	0.419384754483215	0.662532517906672	1	0.935287640696366	1	0	0		2	19	0.0290548045755993	FALSE	-1.71929012819288	FALSE
E4.3.473.chr2	E4.3.473	chr2	-0.344341207346945	0.976713738286622	0.731044696948482	E4.3	E4	morula	Undefined	0.206800186306474	2147	5375947	-0.00799137478770927	-0.334077434144405	0.369160563864285	1	0.737037776896206	1	0	0		2	2	0.132510251792094	TRUE	-1.71929012819288	FALSE
E4.3.473.chr20	E4.3.473	chr20	2.96773181237316	1.21502522757302	0.00346404948438263	E4.3	E4	morula	Undefined	0.181576616474756	1129	5375947	-0.0332149446194273	-0.912547384006533	0.180740318872025	0.00346404948438263	0.00524416526529853	1	0	0		2	20	2.28032363035414	FALSE	-1.71929012819288	FALSE
E4.3.473.chr21	E4.3.473	chr21	-0.199875864384226	0.981633191176711	0.841833070386046	E4.3	E4	morula	Undefined	0.175675675675676	370	5375947	-0.0391158854185073	-1.04787782894184	0.147347449171031	1	0.429512197641638	1	0	0		2	21	0.367024498204717	TRUE	-1.71929012819288	FALSE
E4.3.473.chr22	E4.3.473	chr22	0.437978064626576	1.12428702181496	0.661996600442627	E4.3	E4	morula	Undefined	0.212157330154946	839	5375947	-0.00263423093923728	-0.211218268922956	0.416358477892902	1	0.781175383589661	1	0	0		2	22	0.10725145066275	FALSE	-1.71929012819288	FALSE
E4.3.473.chr3	E4.3.473	chr3	-0.149348117712464	0.981459282157783	0.881468213471005	E4.3	E4	morula	Undefined	0.182082606166376	1719	5375947	-0.0327089549278073	-0.900943164877561	0.183809269606126	1	0.49515582091093	1	0	0		2	3	0.305258111141651	TRUE	-1.71929012819288	FALSE
E4.3.473.chr4	E4.3.473	chr4	-0.729198992305897	0.927420006675578	0.466952730076714	E4.3	E4	morula	Undefined	0.170502092050209	956	5375947	-0.0442894690439743	-1.16652727786592	0.121700663218343	1	0.378025484019118	1	0	0		2	4	0.422478921866956	TRUE	-1.71929012819288	FALSE
E4.3.473.chr5	E4.3.473	chr5	-0.96743405944989	0.968121611349718	0.334796323391697	E4.3	E4	morula	Undefined	0.177713736791547	1041	5375947	-0.0370778243026363	-1.00113753328269	0.158380160731725	1	0.450236319347857	1	0	0		2	5	0.346559474559513	TRUE	-1.71929012819288	FALSE
E4.3.473.chr6	E4.3.473	chr6	-0.617244129189191	0.936336928047335	0.537956636067692	E4.3	E4	morula	Undefined	0.213779128672746	1974	5375947	-0.00101243242143727	-0.174024417555473	0.430923136292096	1	0.793685239428631	1	0	0		2	6	0.10035169641643	TRUE	-1.71929012819288	FALSE
E4.3.473.chr7	E4.3.473	chr7	0.010392171046283	0.988824771184072	0.991721424134182	E4.3	E4	morula	Undefined	0.162692847124825	1426	5375947	-0.0520987139693583	-1.34562220973268	0.089212192631618	1	0.304814649378147	1	0	0		2	7	0.51596416465787	FALSE	-1.71929012819288	FALSE
E4.3.473.chr8	E4.3.473	chr8	-0.089449014335356	0.997701010727516	0.928837645206838	E4.3	E4	morula	Undefined	0.199479618386817	1153	5375947	-0.0153119427073663	-0.501965190940877	0.307846003385844	1	0.670536499306884	1	0	0		2	8	0.173577577221563	TRUE	-1.71929012819288	FALSE
E4.3.473.chr9	E4.3.473	chr9	-0.496665154088493	0.947207786859785	0.620111179396043	E4.3	E4	morula	Undefined	0.195926285160039	1031	5375947	-0.0188652759341443	-0.583456292606945	0.279793085990082	1	0.636166918323786	1	0	0		2	9	0.196428918634791	TRUE	-1.71929012819288	FALSE
E4.3.476.chr1	E4.3.476	chr1	0.819850386776508	1.04885642829425	0.41352869963162	E4.3	E4	morula	Undefined	0.278279569892473	2325	3266825	0.0674287515472106	1.3955856147669	0.918580341599505	1	0.996591610916127	1	1	0		2	1	0.0014827729427749	FALSE	-1.71929012819288	FALSE
E4.3.476.chr10	E4.3.476	chr10	0.507188739275758	1.01125948026733	0.612725118358411	E4.3	E4	morula	Undefined	0.233644859813084	1070	3266825	0.0227940414678216	0.371946269741792	0.645033572854929	1	0.927850421599952	1	1	0		2	10	0.0325220305803254	FALSE	-1.71929012819288	FALSE
E4.3.476.chr11	E4.3.476	chr11	-0.415352655474058	0.963542278510786	0.67844372566389	E4.3	E4	morula	Undefined	0.285294117647059	1360	3266825	0.0744432993017966	1.55645519488471	0.940200055480952	1	0.99817523672176	1	1	0		2	11	0.000793208551738347	TRUE	-1.71929012819288	FALSE
E4.3.476.chr12	E4.3.476	chr12	1.19011337710355	1.06189331579826	0.235775769635651	E4.3	E4	morula	Undefined	0.241217798594848	1281	3266825	0.0303669802495856	0.545621825843583	0.707337040877836	1	0.952251081495194	1	1	0		2	12	0.0212485254277113	FALSE	-1.71929012819288	FALSE
E4.3.476.chr13	E4.3.476	chr13	0.0382585445080628	0.960615968472001	0.969529536955471	E4.3	E4	morula	Undefined	0.244252873563218	348	3266825	0.0334020552179556	0.615227344669592	0.730797704177607	1	0.959989454123742	1	1	0		2	13	0.0177335378364966	FALSE	-1.71929012819288	FALSE
E4.3.476.chr14	E4.3.476	chr14	1.05030067256459	1.15950934106101	0.295173630856912	E4.3	E4	morula	Undefined	0.238329238329238	814	3266825	0.0274784199839756	0.479376432222892	0.684164571687759	1	0.943843879266181	1	1	0		2	14	0.0250998361897245	FALSE	-1.71929012819288	FALSE
E4.3.476.chr15	E4.3.476	chr15	2.36538523498852	1.11961823268834	0.0192172153191621	E4.3	E4	morula	Undefined	0.279894875164258	761	3266825	0.0690440568189956	1.4326305519354	0.924018277080077	1	0.997037368080846	1	1	0		2	15	0.00128856440931992	FALSE	-1.71929012819288	FALSE
E4.3.476.chr16	E4.3.476	chr16	-0.00557474019956281	1.01001933010628	0.995559012179581	E4.3	E4	morula	Undefined	0.260991580916745	1069	3266825	0.0501407625714826	0.999107947936766	0.841128799309571	1	0.986652897078983	1	1	0		2	16	0.00583560457053176	TRUE	-1.71929012819288	FALSE
E4.3.476.chr17	E4.3.476	chr17	-0.823832988134464	0.946321220652291	0.411268495242696	E4.3	E4	morula	Undefined	0.26872852233677	1455	3266825	0.0578777039915076	1.17654469242565	0.880311357956386	1	0.992533113790813	1	1	0		2	17	0.00325499499635938	TRUE	-1.71929012819288	FALSE
E4.3.476.chr18	E4.3.476	chr18	-0.41834334329682	0.936925056967776	0.676260595695448	E4.3	E4	morula	Undefined	0.190909090909091	220	3266825	-0.0199417274361714	-0.608143315520871	0.271546212962456	1	0.625540085614211	1	1	0		2	18	0.203744854790311	TRUE	-1.71929012819288	FALSE
E4.3.476.chr19	E4.3.476	chr19	-0.193732520468604	1.01513095800319	0.846632603505261	E4.3	E4	morula	Undefined	0.271958098307816	2482	3266825	0.0611072799625536	1.25061084017995	0.894461753142816	1	0.994223876387666	1	1	0		2	19	0.00251581144556176	TRUE	-1.71929012819288	FALSE
E4.3.476.chr2	E4.3.476	chr2	-0.96162927906972	0.929251933748731	0.33769599040676	E4.3	E4	morula	Undefined	0.242803504380476	1598	3266825	0.0319526860352136	0.581987937081131	0.719712596897332	1	0.956428457762657	1	1	0		2	2	0.0193475102795788	TRUE	-1.71929012819288	FALSE
E4.3.476.chr20	E4.3.476	chr20	-5.23372772414268	0.582730899917133	5.1834608993694e-07	E4.3	E4	morula	Undefined	0.196286472148541	377	3266825	-0.0145643461967214	-0.484820031912433	0.313902005874993	5.1834608993694e-07	2.7060763141409e-06	1	1	1	2	1	20	5.56765996001373	TRUE	-1.71929012819288	FALSE
E4.3.476.chr21	E4.3.476	chr21	-0.585270392152386	0.859499976520296	0.559195625640892	E4.3	E4	morula	Undefined	0.295081967213115	122	3266825	0.0842311488678526	1.78092686505309	0.962537800417075	1	0.999289361374965	1	1	0		2	21	0.000308736146392828	TRUE	-1.71929012819288	FALSE
E4.3.476.chr22	E4.3.476	chr22	0.666448388268061	1.16108666900733	0.506090403174989	E4.3	E4	morula	Undefined	0.275524475524476	715	3266825	0.0646736571792136	1.33240108888283	0.908635787749753	1	0.995693035454477	1	1	0		2	22	0.00187453060826867	FALSE	-1.71929012819288	FALSE
E4.3.476.chr3	E4.3.476	chr3	0.5975947359387	1.02936806990977	0.550960523186775	E4.3	E4	morula	Undefined	0.247524752475248	1212	3266825	0.0366739341299856	0.69026365566063	0.754985800470607	1	0.967179344214307	1	1	0		2	3	0.0144929871571453	FALSE	-1.71929012819288	FALSE
E4.3.476.chr4	E4.3.476	chr4	0.629029897171623	1.0652801507404	0.530232169630979	E4.3	E4	morula	Undefined	0.185236768802228	718	3266825	-0.0256140495430344	-0.73823068644617	0.230187139217639	1	0.56830043101262	1	1	0		2	4	0.245422014575837	FALSE	-1.71929012819288	FALSE
E4.3.476.chr5	E4.3.476	chr5	0.293905589667	1.06607778678243	0.769213354833967	E4.3	E4	morula	Undefined	0.205548549810845	793	3266825	-0.0053022685344174	-0.272406260321911	0.392654829806609	1	0.759718125343689	1	1	0		2	5	0.119347512080849	FALSE	-1.71929012819288	FALSE
E4.3.476.chr6	E4.3.476	chr6	-0.0947145278603326	0.978881809499147	0.924660835285336	E4.3	E4	morula	Undefined	0.25379746835443	1580	3266825	0.0429466500091676	0.834120281203258	0.797893396235752	1	0.978041989956312	1	1	0		2	6	0.00964249938943781	TRUE	-1.71929012819288	FALSE
E4.3.476.chr7	E4.3.476	chr7	-0.456000897462057	0.958264952152298	0.649011534166399	E4.3	E4	morula	Undefined	0.242757242757243	1001	3266825	0.0319064244119806	0.580926986587182	0.719355168332502	1	0.956310809552867	1	1	0		2	7	0.0194009351966651	TRUE	-1.71929012819288	FALSE
E4.3.476.chr8	E4.3.476	chr8	-0.185430594238376	0.989980669893722	0.853127648311486	E4.3	E4	morula	Undefined	0.26510067114094	894	3266825	0.0542498527956776	1.0933446175211	0.862878740015709	1	0.990137052319703	1	1	0		2	8	0.00430468727456161	TRUE	-1.71929012819288	FALSE
E4.3.476.chr9	E4.3.476	chr9	-0.0249335066282064	0.986732750201856	0.980139265996598	E4.3	E4	morula	Undefined	0.231111111111111	675	3266825	0.0202602927658486	0.313838020418951	0.62317796696264	1	0.917893247710322	1	1	0		2	9	0.0372078249275294	TRUE	-1.71929012819288	FALSE
E4.3.478.chr1	E4.3.478	chr1	1.00218468224364	1.0586856018089	0.31777714998052	E4.3	E4	morula	Undefined	0.267295597484277	3180	5459857	0.0523472565906976	1.04971103438258	0.853074505511698	1	0.988635201765936	1	0	0		2	1	0.00496392992569549	FALSE	-1.71929012819288	FALSE
E4.3.478.chr10	E4.3.478	chr10	-0.907198907031331	0.907684372594834	0.365674471037423	E4.3	E4	morula	Undefined	0.221988795518207	1428	5459857	0.00704045462462759	0.0106581312217725	0.504251898674668	1	0.849502754244923	1	0	0		2	10	0.070835208729682	TRUE	-1.71929012819288	FALSE
E4.3.478.chr11	E4.3.478	chr11	1.91790549347218	1.16640864421615	0.0569154274938806	E4.3	E4	morula	Undefined	0.262645011600928	2155	5459857	0.0476966707073486	0.943055862227384	0.827173834810249	1	0.984122134688657	1	0	0		2	11	0.00695100001400805	FALSE	-1.71929012819288	FALSE
E4.3.478.chr12	E4.3.478	chr12	-0.580387429021229	0.978842917574566	0.562475015043354	E4.3	E4	morula	Undefined	0.261363636363636	1496	5459857	0.0464152954700566	0.91366917849403	0.819554647983099	1	0.98264126826777	1	0	0		2	12	0.00760500062800844	TRUE	-1.71929012819288	FALSE
E4.3.478.chr13	E4.3.478	chr13	-0.102146870847739	0.939627932064736	0.91876880541635	E4.3	E4	morula	Undefined	0.248847926267281	434	5459857	0.0338995853737016	0.626637555284878	0.734551577535855	1	0.961157113860035	1	0	0		2	13	0.0172056153436396	TRUE	-1.71929012819288	FALSE
E4.3.478.chr14	E4.3.478	chr14	1.08225035356766	1.16423359185611	0.280779890464254	E4.3	E4	morula	Undefined	0.242753623188406	1104	5459857	0.0278052822948266	0.486872596557729	0.686825690103399	1	0.944848756195226	1	0	0		2	14	0.0246377043020245	FALSE	-1.71929012819288	FALSE
E4.3.478.chr15	E4.3.478	chr15	-1.02931965911923	0.947547981082342	0.30489274651168	E4.3	E4	morula	Undefined	0.295454545454545	1012	5459857	0.0805062045609656	1.69550008522692	0.955009702951191	1	0.99897240798164	1	0	0		2	15	0.000446506996045092	TRUE	-1.71929012819288	FALSE
E4.3.478.chr16	E4.3.478	chr16	0.90497407082791	1.08817036420691	0.366848339055308	E4.3	E4	morula	Undefined	0.240596627756161	1542	5459857	0.0256482868625816	0.437404696182478	0.669091060525071	1	0.937955342926475	1	0	0		2	16	0.0278178383611222	FALSE	-1.71929012819288	FALSE
E4.3.478.chr17	E4.3.478	chr17	0.923496900531758	1.06728311939368	0.357147639591769	E4.3	E4	morula	Undefined	0.259855189058729	2486	5459857	0.0449068481651496	0.879074890585506	0.81031966442337	1	0.98075133231357	1	0	0		2	17	0.00844109322540739	FALSE	-1.71929012819288	FALSE
E4.3.478.chr18	E4.3.478	chr18	-1.04257798601384	0.869067527089784	0.298726396418999	E4.3	E4	morula	Undefined	0.191977077363897	349	5459857	-0.0229712635296824	-0.677621807415984	0.249005757775857	1	0.595193298229762	1	0	0		2	18	0.225341967512949	TRUE	-1.71929012819288	FALSE
E4.3.478.chr19	E4.3.478	chr19	1.50282219917803	1.30093285540463	0.13486843862323	E4.3	E4	morula	Undefined	0.282103134479272	3956	5459857	0.0671547935856926	1.38930274325739	0.917629644963493	0.13486843862323	0.382344004654703	1	0	0		2	19	0.417545715376434	FALSE	-1.71929012819288	FALSE
E4.3.478.chr2	E4.3.478	chr2	-0.466443840298474	0.967325558659996	0.641536275485497	E4.3	E4	morula	Undefined	0.241021202942449	2311	5459857	0.0260728620488696	0.447141778933385	0.672613652380823	1	0.939361587486892	1	0	0		2	2	0.0271672030239244	TRUE	-1.71929012819288	FALSE
E4.3.478.chr20	E4.3.478	chr20	1.63456476027195	1.11224425778244	0.10411865942136	E4.3	E4	morula	Undefined	0.241121495327103	1070	5459857	0.0261731544335236	0.449441855057004	0.673443528148978	1	0.939690191346484	1	0	0		2	20	0.0270153063641142	FALSE	-1.71929012819288	FALSE
E4.3.478.chr21	E4.3.478	chr21	-0.608902941269148	0.852010718146882	0.543457756663932	E4.3	E4	morula	Undefined	0.204878048780488	205	5459857	-0.0100702921130914	-0.381754714125175	0.351321656037163	1	0.71882275506601	1	0	0		2	21	0.143378183311557	TRUE	-1.71929012819288	FALSE
E4.3.478.chr22	E4.3.478	chr22	0.674452792911809	1.16237593608666	0.50100293443818	E4.3	E4	morula	Undefined	0.244402985074627	1072	5459857	0.0294546441810476	0.524698578129417	0.700103627045069	1	0.949709414257578	1	0	0		2	22	0.0224092569104871	FALSE	-1.71929012819288	FALSE
E4.3.478.chr3	E4.3.478	chr3	0.028650678958823	0.992876094740096	0.977179122220282	E4.3	E4	morula	Undefined	0.272521246458924	1765	5459857	0.0575729055653446	1.16955453474865	0.878909858578226	1	0.992353334964333	1	0	0		2	3	0.00333366645141019	FALSE	-1.71929012819288	FALSE
E4.3.478.chr4	E4.3.478	chr4	-1.41650827371602	0.857658159253279	0.158582940771561	E4.3	E4	morula	Undefined	0.217350746268657	1072	5459857	0.00240240537507759	-0.0957095294521539	0.461875636120068	1	0.818655909877295	1	0	0		2	4	0.0868985986572404	TRUE	-1.71929012819288	FALSE
E4.3.478.chr5	E4.3.478	chr5	-0.465218252247205	1.0071239052599	0.642411696649041	E4.3	E4	morula	Undefined	0.251223491027732	1226	5459857	0.0362751501341526	0.681118060504418	0.752101604974541	1	0.96636320666419	1	0	0		2	5	0.0148596137466441	TRUE	-1.71929012819288	FALSE
E4.3.478.chr6	E4.3.478	chr6	-0.213485534421679	0.969211355650764	0.831221769254991	E4.3	E4	morula	Undefined	0.255147717099373	2234	5459857	0.0401993762057936	0.771115109853685	0.779680647372757	1	0.97372044808034	1	0	0		2	6	0.0115657097357	TRUE	-1.71929012819288	FALSE
E4.3.478.chr7	E4.3.478	chr7	1.00161540171055	1.05377342628753	0.318051262535398	E4.3	E4	morula	Undefined	0.235932203389831	1475	5459857	0.0209838624962516	0.330432156318845	0.62946327624373	1	0.920834125444592	1	0	0		2	7	0.0358185944416257	FALSE	-1.71929012819288	FALSE
E4.3.478.chr8	E4.3.478	chr8	-0.505644174612294	0.964224082196436	0.613806724412046	E4.3	E4	morula	Undefined	0.251370399373532	1277	5459857	0.0364220584799526	0.684487213403719	0.753166219559274	1	0.966665745030946	1	0	0		2	8	0.0147236708843255	TRUE	-1.71929012819288	FALSE
E4.3.478.chr9	E4.3.478	chr9	0.84644769607332	1.05974313710122	0.398575185848492	E4.3	E4	morula	Undefined	0.2616899097621	1219	5459857	0.0467415688685206	0.921151836884972	0.821514420113044	1	0.983028910250457	1	0	0		2	9	0.00743370965757307	FALSE	-1.71929012819288	FALSE
E4.3.479.chr1	E4.3.479	chr1	-1.1958775949351	0.940193710510835	0.233524717671505	E4.3	E4	morula	Undefined	0.19327731092437	2499	4877551	-0.0205830330931856	-0.62285083129815	0.266691275672422	1	0.619167416623554	1	0	0		2	1	0.208191906254305	TRUE	-1.71929012819288	FALSE
E4.3.479.chr10	E4.3.479	chr10	-0.928965491601972	0.906090413296297	0.354315117285139	E4.3	E4	morula	Undefined	0.151182432432432	1184	4877551	-0.0626779115851236	-1.58824242388959	0.0561157656768269	1	0.217748164768518	1	0	0		2	10	0.66204549663839	TRUE	-1.71929012819288	FALSE
E4.3.479.chr11	E4.3.479	chr11	1.24704358255777	1.10808020001085	0.214215323535468	E4.3	E4	morula	Undefined	0.234111543450065	1542	4877551	0.0202511994325094	0.313629476580157	0.623098765377752	1	0.917855786414926	1	0	0		2	11	0.037225549827366	FALSE	-1.71929012819288	FALSE
E4.3.479.chr12	E4.3.479	chr12	0.202707381471787	1.01557621678198	0.839622910914172	E4.3	E4	morula	Undefined	0.190664556962025	1264	4877551	-0.0231957870555306	-0.682770964082021	0.247375789978034	1	0.592921841322277	1	0	0		2	12	0.227002551356788	FALSE	-1.71929012819288	FALSE
E4.3.479.chr13	E4.3.479	chr13	-0.570812154736746	0.86957106127982	0.568932836170581	E4.3	E4	morula	Undefined	0.213114754098361	427	4877551	-0.000745589919194575	-0.167904729901297	0.433329114517895	1	0.79570394915699	1	0	0		2	13	0.0992484864873269	TRUE	-1.71929012819288	FALSE
E4.3.479.chr14	E4.3.479	chr14	0.350136687426638	1.05597934765761	0.726699505607255	E4.3	E4	morula	Undefined	0.245454545454545	880	4877551	0.0315942014369894	0.573766556485736	0.716937108625831	1	0.9555102318949	1	0	0		2	14	0.0197646580263388	FALSE	-1.71929012819288	FALSE
E4.3.479.chr15	E4.3.479	chr15	0.245968712462252	1.01218959141764	0.806023683967434	E4.3	E4	morula	Undefined	0.212486308871851	913	4877551	-0.00137403514570459	-0.182317308338676	0.427666858115103	1	0.790931687116206	1	0	0		2	15	0.101861024959528	FALSE	-1.71929012819288	FALSE
E4.3.479.chr16	E4.3.479	chr16	0.0831843497732899	1.01763738921876	0.933809590231584	E4.3	E4	morula	Undefined	0.206761006289308	1272	4877551	-0.00709933772824759	-0.313619717948616	0.376904940919943	1	0.744674561431082	1	0	0		2	16	0.128033481686115	FALSE	-1.71929012819288	FALSE
E4.3.479.chr17	E4.3.479	chr17	0.0646012588191774	1.00782460024618	0.948572631041696	E4.3	E4	morula	Undefined	0.240143369175627	1953	4877551	0.0262830251580714	0.451961598017438	0.674351676192021	1	0.940048616655901	1	0	0		2	17	0.0268496853371098	FALSE	-1.71929012819288	FALSE
E4.3.479.chr18	E4.3.479	chr18	-1.684235365238	0.799316055763841	0.0940982384320153	E4.3	E4	morula	Undefined	0.116788321167883	274	4877551	-0.0970720228496726	-2.37702688031247	0.00872640811711921	0.0940982384320153	0.00665518676454495	1	0	0		2	18	2.17683975240972	TRUE	-1.71929012819288	FALSE
E4.3.479.chr19	E4.3.479	chr19	0.58001670176064	1.14547688393481	0.56272437717993	E4.3	E4	morula	Undefined	0.246676970633694	3235	4877551	0.0328166266161384	0.601801296881733	0.726346794119316	1	0.958579984266064	1	0	0		2	19	0.0183716435828642	FALSE	-1.71929012819288	FALSE
E4.3.479.chr2	E4.3.479	chr2	-1.18869340887931	0.91179351548299	0.236332669310569	E4.3	E4	morula	Undefined	0.233539094650206	1944	4877551	0.0196787506326504	0.300501103762101	0.618102522685565	1	0.915472227965629	1	0	0		2	2	0.0383548260474005	TRUE	-1.71929012819288	FALSE
E4.3.479.chr20	E4.3.479	chr20	0.453548775212775	1.02119342653722	0.650772032955749	E4.3	E4	morula	Undefined	0.194575471698113	848	4877551	-0.0192848723194426	-0.593079192996747	0.276564077277131	1	0.632035409406765	1	0	0		2	20	0.199258589946756	FALSE	-1.71929012819288	FALSE
E4.3.479.chr21	E4.3.479	chr21	-0.123864511286166	1.00572152205679	0.901578997859505	E4.3	E4	morula	Undefined	0.186813186813187	182	4877551	-0.0270471572043686	-0.771097157073835	0.220324672791092	1	0.553599457799655	1	0	0		2	21	0.256804343903057	TRUE	-1.71929012819288	FALSE
E4.3.479.chr22	E4.3.479	chr22	1.34008994799515	1.26958991501742	0.182128009804235	E4.3	E4	morula	Undefined	0.199182839632278	979	4877551	-0.0146775043852776	-0.487415168607885	0.312982073131437	0.182128009804235	0.220296155707333	1	0	0		2	22	0.65699308146775	FALSE	-1.71929012819288	FALSE
E4.3.479.chr3	E4.3.479	chr3	-0.632096103109998	0.950495908377505	0.5282319208342	E4.3	E4	morula	Undefined	0.204322200392927	1527	4877551	-0.00953814362462857	-0.369550576824466	0.355858690964143	1	0.723539563644216	1	0	0		2	3	0.140537716372741	TRUE	-1.71929012819288	FALSE
E4.3.479.chr4	E4.3.479	chr4	-1.123627417767	0.887385547109454	0.262864745269636	E4.3	E4	morula	Undefined	0.197452229299363	785	4877551	-0.0164081147181926	-0.527104478217556	0.29906051853992	1	0.660059258589337	1	0	0		2	4	0.180417072756503	TRUE	-1.71929012819288	FALSE
E4.3.479.chr5	E4.3.479	chr5	-1.06053699022653	0.960891198013515	0.290508687907363	E4.3	E4	morula	Undefined	0.214592274678112	932	4877551	0.000731930660556432	-0.134019706433522	0.446693495765015	1	0.806676016611248	1	0	0		2	5	0.093300854930382	TRUE	-1.71929012819288	FALSE
E4.3.479.chr6	E4.3.479	chr6	-0.112212230438012	0.977457129098356	0.910796670908321	E4.3	E4	morula	Undefined	0.220905172413793	1856	4877551	0.00704482839623743	0.0107584380165971	0.504291913001884	1	0.849530149640341	1	0	0		2	6	0.0708212035046704	TRUE	-1.71929012819288	FALSE
E4.3.479.chr7	E4.3.479	chr7	0.530152765624419	1.02288143021838	0.596745597635716	E4.3	E4	morula	Undefined	0.200763358778626	1310	4877551	-0.0130969852389296	-0.451168006233812	0.325934233289707	1	0.691325952851717	1	0	0		2	7	0.160317139098004	FALSE	-1.71929012819288	FALSE
E4.3.479.chr8	E4.3.479	chr8	-0.803996981476134	0.940225880041029	0.422599130934235	E4.3	E4	morula	Undefined	0.213872832369942	1211	4877551	1.24883523864275e-05	-0.15051918524292	0.440177507766498	1	0.801377137533985	1	0	0		2	8	0.096163051701752	TRUE	-1.71929012819288	FALSE
E4.3.479.chr9	E4.3.479	chr9	0.0651249849612918	0.994278477943213	0.948156296791859	E4.3	E4	morula	Undefined	0.193446088794926	946	4877551	-0.0204142552226296	-0.618980129134668	0.267964724706903	1	0.62084745228099	1	0	0		2	9	0.207015096717317	FALSE	-1.71929012819288	FALSE
E4.3.480.chr1	E4.3.480	chr1	-0.201713015884768	0.993786569301179	0.840398925103137	E4.3	E4	morula	Undefined	0.198887343532684	2157	4333292	-0.0139560916916463	-0.470870501556434	0.318866607225024	1	0.68332553450729	1	0	0		2	1	0.165372350258704	TRUE	-1.71929012819288	FALSE
E4.3.480.chr10	E4.3.480	chr10	-1.83460924397783	0.839770441250323	0.0684325616574369	E4.3	E4	morula	Undefined	0.157608695652174	1104	4333292	-0.0552347395721563	-1.41754290078949	0.0781621303629677	1	0.277395056981072	1	0	0		2	10	0.556901282069407	TRUE	-1.71929012819288	FALSE
E4.3.480.chr11	E4.3.480	chr11	0.492978589465728	1.0425176197523	0.622707853362558	E4.3	E4	morula	Undefined	0.219233355749832	1487	4333292	0.00638992052550171	-0.00426102693924808	0.498300101339999	1	0.845392417380775	1	0	0		2	11	0.0729416518280978	FALSE	-1.71929012819288	FALSE
E4.3.480.chr12	E4.3.480	chr12	-0.0993217325201232	1.00140867836268	0.921007936499983	E4.3	E4	morula	Undefined	0.170464135021097	1185	4333292	-0.0423793002032333	-1.12272002612068	0.130778209999824	1	0.39681410332073	1	0	0		2	12	0.401412900818457	TRUE	-1.71929012819288	FALSE
E4.3.480.chr13	E4.3.480	chr13	-0.168184704305383	0.929756486228023	0.866651715850203	E4.3	E4	morula	Undefined	0.21038961038961	385	4333292	-0.00245382483472029	-0.207080888253566	0.417973343779204	1	0.782587215444976	1	0	0		2	13	0.106467251128735	TRUE	-1.71929012819288	FALSE
E4.3.480.chr14	E4.3.480	chr14	0.995922482645516	1.15146869092317	0.320801042088473	E4.3	E4	morula	Undefined	0.187074829931973	882	4333292	-0.0257686052923573	-0.741775222654098	0.229111767522107	1	0.56671834184906	1	0	0		2	14	0.246632731182525	FALSE	-1.71929012819288	FALSE
E4.3.480.chr15	E4.3.480	chr15	-2.99356069917088	0.847984849523199	0.00319833015722224	E4.3	E4	morula	Undefined	0.212765957446809	752	4333292	-7.74777775212665e-05	-0.152582442069935	0.439363786025313	1	0.80070866342481	1	0	0		2	15	0.0965254725328762	TRUE	-1.71929012819288	FALSE
E4.3.480.chr16	E4.3.480	chr16	-0.879340344506476	0.935025343280805	0.380543790815172	E4.3	E4	morula	Undefined	0.161497326203209	935	4333292	-0.0513461090211213	-1.32836218866599	0.0920292421808387	1	0.3115787028008	1	0	0		2	16	0.506432235120753	TRUE	-1.71929012819288	FALSE
E4.3.480.chr17	E4.3.480	chr17	-0.108323689050557	0.995853575101042	0.913875509095119	E4.3	E4	morula	Undefined	0.197218710493047	1582	4333292	-0.0156247247312833	-0.50913844210636	0.305327593906876	1	0.667559091612616	1	0	0		2	17	0.175510284981493	TRUE	-1.71929012819288	FALSE
E4.3.480.chr18	E4.3.480	chr18	0.890285325452705	1.07917975241748	0.374657805895719	E4.3	E4	morula	Undefined	0.0979591836734694	245	4333292	-0.114884251550861	-2.78552730719306	0.00267203692672465	1	0.0185036264662088	1	0	0		2	18	1.73274314727709	FALSE	-1.71929012819288	FALSE
E4.3.480.chr19	E4.3.480	chr19	0.409593184050024	1.11676730907732	0.682655671286755	E4.3	E4	morula	Undefined	0.21834385443743	2693	4333292	0.00550041921309973	-0.0246605890559647	0.490162845444899	1	0.839657583782979	1	0	0		2	19	0.0758977851186522	FALSE	-1.71929012819288	FALSE
E4.3.480.chr2	E4.3.480	chr2	-1.09838144195197	0.918737386777595	0.273698437466654	E4.3	E4	morula	Undefined	0.206968278731149	1923	4333292	-0.00587515649318127	-0.285544704681442	0.387613429961427	1	0.754972798674003	1	0	0		2	2	0.122068695521267	TRUE	-1.71929012819288	FALSE
E4.3.480.chr20	E4.3.480	chr20	0.274538243388974	1.00739254836926	0.784027398275056	E4.3	E4	morula	Undefined	0.10580204778157	586	4333292	-0.10704138744276	-2.60566136285383	0.00458485349844495	1	0.0292742764113476	1	0	0		2	20	1.53351383082238	FALSE	-1.71929012819288	FALSE
E4.3.480.chr21	E4.3.480	chr21	-0.56762493666562	0.865091898686799	0.571090285393074	E4.3	E4	morula	Undefined	0.269461077844311	167	4333292	0.0566176426199807	1.14764681463621	0.874442802293952	1	0.991765387712112	1	0	0		2	21	0.00359105251590849	TRUE	-1.71929012819288	FALSE
E4.3.480.chr22	E4.3.480	chr22	0.136910517803185	1.07579416143998	0.891274732365893	E4.3	E4	morula	Undefined	0.185873605947955	807	4333292	-0.0269698292763753	-0.769323741061444	0.220850573412222	1	0.554394335823926	1	0	0		2	22	0.256181215504799	FALSE	-1.71929012819288	FALSE
E4.3.480.chr3	E4.3.480	chr3	0.743916848159808	1.03875314533228	0.458024720122698	E4.3	E4	morula	Undefined	0.198473282442748	1441	4333292	-0.0143701527815823	-0.480366457106467	0.315483420555556	1	0.679440599927453	1	0	0		2	3	0.167848505452981	FALSE	-1.71929012819288	FALSE
E4.3.480.chr4	E4.3.480	chr4	-0.113650875060054	0.989898100596099	0.909657932415136	E4.3	E4	morula	Undefined	0.145545796737767	797	4333292	-0.0672976384865633	-1.69418988520778	0.0451146031311013	1	0.184904424649763	1	0	0		2	4	0.733052696315219	TRUE	-1.71929012819288	FALSE
E4.3.480.chr5	E4.3.480	chr5	0.243709181149851	1.06217951227545	0.807770225660344	E4.3	E4	morula	Undefined	0.167019027484144	946	4333292	-0.0458244077401863	-1.20172911156999	0.114734249143156	1	0.363149582920122	1	0	0		2	5	0.4399144502926	FALSE	-1.71929012819288	FALSE
E4.3.480.chr6	E4.3.480	chr6	0.78110527447594	1.05019193158369	0.435902027736258	E4.3	E4	morula	Undefined	0.156337241764377	1791	4333292	-0.0565061934599533	-1.44670205120448	0.0739901948675146	1	0.26664754357072	1	0	0		2	6	0.574062412800889	FALSE	-1.71929012819288	FALSE
E4.3.480.chr7	E4.3.480	chr7	0.411860902819482	1.01513050473441	0.680996071166408	E4.3	E4	morula	Undefined	0.171875	1152	4333292	-0.0409684352243303	-1.09036366264584	0.137776490930055	1	0.41086637877968	1	0	0		2	7	0.386299395627554	FALSE	-1.71929012819288	FALSE
E4.3.480.chr8	E4.3.480	chr8	-1.26679370331386	0.903000524582618	0.207081564203699	E4.3	E4	morula	Undefined	0.214705882352941	1020	4333292	0.00186244712861072	-0.108092773451525	0.456961050258791	1	0.814833350748921	1	0	0		2	8	0.0889312038375495	TRUE	-1.71929012819288	FALSE
E4.3.480.chr9	E4.3.480	chr9	0.116598906478973	0.998591321637319	0.907325048270395	E4.3	E4	morula	Undefined	0.177184466019417	824	4333292	-0.0356589692049133	-0.968597926767141	0.166372919095132	1	0.46476666086336	1	0	0		2	9	0.332765032774295	FALSE	-1.71929012819288	FALSE
E4.3.481.chr1	E4.3.481	chr1	-22.4063354979897	-0.203207592684652	4.59427164889781e-51	E4.3	E4	morula	Undefined	0.149253731343284	871	6246503	-0.0671644010182463	-1.69113425620161	0.0454055819548791	4.59427164889781e-51	2.50324919762385e-50	1	1	1	2	1	1	49.6014959143687	TRUE	-1.71929012819288	FALSE
E4.3.481.chr10	E4.3.481	chr10	-5.45987808418926	0.574293284795342	1.79910643087386e-07	E4.3	E4	morula	Undefined	0.0653061224489796	1470	6246503	-0.151112009912551	-3.61636408814512	0.000149385036067697	1.79910643087386e-07	6.8103110217819e-10	1	1	1	2	1	10	9.16683305373197	TRUE	-1.71929012819288	FALSE
E4.3.481.chr11	E4.3.481	chr11	8.16818859220166	1.7098428190594	9.14887010621848e-14	E4.3	E4	morula	Undefined	0.232454511696992	2693	6246503	0.0160363793354617	0.216968029113225	0.585883369740275	9.14887010621848e-14	1.69151959084227e-12	1	1	1	1	3	11	11.7717229679349	FALSE	-1.71929012819288	FALSE
E4.3.481.chr12	E4.3.481	chr12	8.47462924123413	1.40359434258686	1.51085902898574e-14	E4.3	E4	morula	Undefined	0.212458745874587	2424	6246503	-0.00395938648694335	-0.241608997450094	0.404541574829192	1.51085902898574e-14	2.06150460203939e-13	1	1	1	1	3	12	12.6858156913559	FALSE	-1.71929012819288	FALSE
E4.3.481.chr13	E4.3.481	chr13	1.19983087135928	1.13424974337909	0.231989795248332	E4.3	E4	morula	Undefined	0.199733688415446	751	6246503	-0.0166844439460843	-0.533441731654339	0.296863918027226	1	0.657399634789027	1	1	0		2	13	0.182170541521742	FALSE	-1.71929012819288	FALSE
E4.3.481.chr14	E4.3.481	chr14	0.299969921122089	1.04856142115065	0.764591906054729	E4.3	E4	morula	Undefined	0.094151212553495	701	6246503	-0.122266919808035	-2.95483925490976	0.0015641599885618	1	0.0116692691073501	1	1	0		2	14	1.93295634469029	FALSE	-1.71929012819288	FALSE
E4.3.481.chr15	E4.3.481	chr15	10.2111638013874	1.51730378535847	3.8645844042788e-19	E4.3	E4	morula	Undefined	0.221784776902887	1524	6246503	0.00536664454135666	-0.027728538127897	0.488939331157994	3.8645844042788e-19	8.33531839777434e-18	1	1	1	1	3	15	17.0790778060633	FALSE	-1.71929012819288	FALSE
E4.3.481.chr16	E4.3.481	chr16	-1.18616526767198	0.908691021888225	0.237326508080459	E4.3	E4	morula	Undefined	0.0605226960110041	1454	6246503	-0.155895436350526	-3.72606578660436	9.72458314610073e-05	1	0.000995628927221165	1	1	1	2	1	16	3.00190249379303	TRUE	-1.71929012819288	FALSE
E4.3.481.chr17	E4.3.481	chr17	6.03897400652899	1.42141076736855	1.05782656652879e-08	E4.3	E4	morula	Undefined	0.215917201998572	2802	6246503	-0.000500930362958338	-0.162293779422301	0.435537256522121	1.05782656652879e-08	9.30459310922808e-08	1	1	1	1	3	17	7.03130261385838	FALSE	-1.71929012819288	FALSE
E4.3.481.chr18	E4.3.481	chr18	-2.39956294505541	0.721556253121783	0.017571324825947	E4.3	E4	morula	Undefined	0.089588377723971	413	6246503	-0.126829754637559	-3.05948197014291	0.00110860066488262	0.017571324825947	0.000230757932111164	1	1	1	2	1	18	3.63684336153542	TRUE	-1.71929012819288	FALSE
E4.3.481.chr19	E4.3.481	chr19	-0.571818206538038	0.951438578849355	0.568252649998553	E4.3	E4	morula	Undefined	0.0534493474207582	3218	6246503	-0.162968784940772	-3.88828388783489	5.04777522793688e-05	1	0.000549903516141504	1	1	1	2	1	19	3.25971350338419	TRUE	-1.71929012819288	FALSE
E4.3.481.chr2	E4.3.481	chr2	-8.99196725838618	0.311818438745625	6.86436633504326e-16	E4.3	E4	morula	Undefined	0.114315139031926	1942	6246503	-0.102102993329604	-2.4924056811999	0.00634405121705523	6.86436633504326e-16	1.78438598392736e-16	1	1	1	2	1	2	15.7485111967322	TRUE	-1.71929012819288	FALSE
E4.3.481.chr20	E4.3.481	chr20	9.70904921820138	1.7347493983325	8.65944632817577e-18	E4.3	E4	morula	Undefined	0.216400911161731	1317	6246503	-1.72211997993531e-05	-0.151200535395891	0.439908763983035	8.65944632817577e-18	1.56599502646297e-16	1	1	1	1	3	20	15.8052096215776	FALSE	-1.71929012819288	FALSE
E4.3.481.chr21	E4.3.481	chr21	-0.399394553410012	0.918404844329473	0.690138465860265	E4.3	E4	morula	Undefined	0.122727272727273	220	6246503	-0.0936908596342573	-2.29948427517188	0.0107387276454567	1	0.0594270305883483	1	1	0		2	21	1.22601596974706	TRUE	-1.71929012819288	FALSE
E4.3.481.chr22	E4.3.481	chr22	-0.920341033921904	0.905502967918837	0.35878879134909	E4.3	E4	morula	Undefined	0.0379981464318814	1079	6246503	-0.178419985929649	-4.24263719789276	1.10454202870097e-05	1	0.000137112265856004	1	1	1	2	1	22	3.86292369214485	TRUE	-1.71929012819288	FALSE
E4.3.481.chr3	E4.3.481	chr3	-9.56010508383012	0.377854928931327	2.1631340551646e-17	E4.3	E4	morula	Undefined	0.0946896992962252	1563	6246503	-0.121728433065305	-2.94248975794534	0.00162792277821521	2.1631340551646e-17	1.61255599006328e-18	1	1	1	2	1	3	17.7924851971557	TRUE	-1.71929012819288	FALSE
E4.3.481.chr4	E4.3.481	chr4	5.31234862848166	1.5406366977862	3.59962636523866e-07	E4.3	E4	morula	Undefined	0.227482678983834	1732	6246503	0.0110645466223037	0.102945476417816	0.540996877776577	3.59962636523866e-07	3.2037640147451e-06	1	1	1	1	3	4	5.49433948099868	FALSE	-1.71929012819288	FALSE
E4.3.481.chr5	E4.3.481	chr5	-14.7203725696456	-0.0999374624796427	1.69930026814395e-31	E4.3	E4	morula	Undefined	0.11340206185567	388	6246503	-0.10301607050586	-2.51334592526103	0.00597960020584613	1.69930026814395e-31	7.82095775681082e-32	1	1	1	2	1	5	31.1067400598521	TRUE	-1.71929012819288	FALSE
E4.3.481.chr6	E4.3.481	chr6	-5.21791857473838	0.561745424740168	5.57545070919689e-07	E4.3	E4	morula	Undefined	0.137630662020906	1722	6246503	-0.0787874703406243	-1.95769431780341	0.0251329462008689	5.57545070919689e-07	2.67409491875433e-07	1	1	1	2	1	6	6.57282318123274	TRUE	-1.71929012819288	FALSE
E4.3.481.chr7	E4.3.481	chr7	7.5900220573691	1.48547048333987	2.54612255096233e-12	E4.3	E4	morula	Undefined	0.220957799905168	2109	6246503	0.00453966754363766	-0.0466941859564644	0.481378482113919	2.54612255096233e-12	3.48421882572648e-11	1	1	1	1	3	7	10.4578945770223	FALSE	-1.71929012819288	FALSE
E4.3.481.chr8	E4.3.481	chr8	1.51609012646217	1.12684359622651	0.131482139348353	E4.3	E4	morula	Undefined	0.210140845070423	1775	6246503	-0.00627728729110735	-0.294767054414896	0.38408591776947	1	0.751613510314953	1	1	0		2	8	0.124005422022153	FALSE	-1.71929012819288	FALSE
E4.3.481.chr9	E4.3.481	chr9	5.16276446619596	1.42139422205673	7.18205521803289e-07	E4.3	E4	morula	Undefined	0.208153180975911	1619	6246503	-0.00826495138561933	-0.340351559572816	0.366795896634043	7.18205521803289e-07	4.25433032964241e-06	1	1	1	1	3	9	5.37116879210813	FALSE	-1.71929012819288	FALSE
E4.3.482.chr1	E4.3.482	chr1	-0.573008951528023	0.973770959141978	0.567448101431117	E4.3	E4	morula	Undefined	0.188976377952756	4318	9166393	-0.0328973588475629	-0.905263965095056	0.182662780960867	1	0.49321025050851	1	0	0		2	1	0.306967905934738	TRUE	-1.71929012819288	FALSE
E4.3.482.chr10	E4.3.482	chr10	-0.782962721897918	0.916782144542723	0.434813617688719	E4.3	E4	morula	Undefined	0.190724335591454	1919	9166393	-0.0311494012088649	-0.8651768174643	0.193470873698173	1	0.511271606324751	1	0	0		2	10	0.291348325323306	TRUE	-1.71929012819288	FALSE
E4.3.482.chr11	E4.3.482	chr11	-0.882447079472892	0.922930506392609	0.378867252477817	E4.3	E4	morula	Undefined	0.219784946236559	2325	9166393	-0.0020887905637599	-0.198709299385328	0.421245074615935	1	0.785428497704025	1	0	0		2	11	0.104893345272023	TRUE	-1.71929012819288	FALSE
E4.3.482.chr12	E4.3.482	chr12	-0.303056352692524	0.991851923980679	0.762243061179081	E4.3	E4	morula	Undefined	0.165309446254072	2456	9166393	-0.0565642905462469	-1.4480344327357	0.0738037105068036	1	0.266161736155173	1	0	0		2	12	0.574854379256186	TRUE	-1.71929012819288	FALSE
E4.3.482.chr13	E4.3.482	chr13	1.37601016102605	1.16058531837356	0.170753518339579	E4.3	E4	morula	Undefined	0.194410692588092	823	9166393	-0.0274630442122269	-0.78063498768977	0.217508603799647	1	0.549321648600304	1	0	0		2	13	0.260173285226979	FALSE	-1.71929012819288	FALSE
E4.3.482.chr14	E4.3.482	chr14	1.11526725122497	1.16911564701635	0.266418715250673	E4.3	E4	morula	Undefined	0.21762349799733	1498	9166393	-0.00425023880298891	-0.248279319129486	0.401959149544098	1	0.76830665329954	1	0	0		2	14	0.114465405938857	FALSE	-1.71929012819288	FALSE
E4.3.482.chr15	E4.3.482	chr15	0.166235278157228	1.00814807601932	0.868182997319276	E4.3	E4	morula	Undefined	0.210358056265985	1564	9166393	-0.0115156805343339	-0.414902828097371	0.339106519717382	1	0.705830214694702	1	0	0		2	15	0.15129975459844	FALSE	-1.71929012819288	FALSE
E4.3.482.chr16	E4.3.482	chr16	-0.274692147697143	0.986921388034746	0.783909357223697	E4.3	E4	morula	Undefined	0.18732782369146	1815	9166393	-0.0345459131088589	-0.943071424833673	0.172822185324537	1	0.476210156612129	1	0	0		2	16	0.32220134619791	TRUE	-1.71929012819288	FALSE
E4.3.482.chr17	E4.3.482	chr17	0.179364884540173	1.0157693084342	0.857879569778098	E4.3	E4	morula	Undefined	0.22831193235202	3193	9166393	0.00643819555170109	-0.00315390165240514	0.498741777368571	1	0.845699872356669	1	0	0		2	17	0.0727837349577459	FALSE	-1.71929012819288	FALSE
E4.3.482.chr18	E4.3.482	chr18	0.567415907008042	1.04408217898991	0.571231916217011	E4.3	E4	morula	Undefined	0.147347740667976	509	9166393	-0.0745259961323429	-1.85996291863787	0.031445386221362	1	0.140230794461411	1	0	0		2	18	0.853156605512606	FALSE	-1.71929012819288	FALSE
E4.3.482.chr19	E4.3.482	chr19	-0.0612558980323671	1.03744799241131	0.951232343393726	E4.3	E4	morula	Undefined	0.240790842872008	4805	9166393	0.0189171060716891	0.283033770869434	0.611424525219009	1	0.912223231838598	1	0	0		2	19	0.0398988716578616	TRUE	-1.71929012819288	FALSE
E4.3.482.chr2	E4.3.482	chr2	-0.844494070244238	0.938258180006276	0.399662239548479	E4.3	E4	morula	Undefined	0.207969749854567	3438	9166393	-0.0139039869457519	-0.469675546601755	0.319293420588881	1	0.68381308915556	1	0	0		2	2	0.165062590445498	TRUE	-1.71929012819288	FALSE
E4.3.482.chr20	E4.3.482	chr20	-0.971404657565619	0.911336154339744	0.332822242886876	E4.3	E4	morula	Undefined	0.152421652421652	1404	9166393	-0.0694520843786669	-1.74359931517747	0.04061449140758	1	0.170728308521068	1	0	0		2	20	0.7676944623933	TRUE	-1.71929012819288	FALSE
E4.3.482.chr21	E4.3.482	chr21	0.505011065857414	1.2050149481992	0.614250314356354	E4.3	E4	morula	Undefined	0.138328530259366	347	9166393	-0.0835452065409529	-2.06680684389004	0.0193761791712283	0.614250314356354	0.0646395639094483	1	0	0		2	21	1.18950158218952	FALSE	-1.71929012819288	FALSE
E4.3.482.chr22	E4.3.482	chr22	0.316054513932923	1.10464883170582	0.752375637928014	E4.3	E4	morula	Undefined	0.190306486101212	1403	9166393	-0.0315672506991069	-0.874759655075424	0.190852346765935	1	0.506952539192812	1	0	0		2	22	0.295032697336255	FALSE	-1.71929012819288	FALSE
E4.3.482.chr3	E4.3.482	chr3	-0.996261187929301	0.927138421696953	0.320637004061549	E4.3	E4	morula	Undefined	0.195451040863531	2594	9166393	-0.0264226959367879	-0.756775945581638	0.224592053152525	1	0.56001346132315	1	0	0		2	3	0.251801533515052	TRUE	-1.71929012819288	FALSE
E4.3.482.chr4	E4.3.482	chr4	0.310066960901996	1.03290543342572	0.75691606591862	E4.3	E4	morula	Undefined	0.172090112640801	1598	9166393	-0.0497836241595179	-1.29252861928694	0.0980870706972912	1	0.325835412515282	1	0	0		2	4	0.487001717374931	FALSE	-1.71929012819288	FALSE
E4.3.482.chr5	E4.3.482	chr5	0.632275451434805	1.09235573464816	0.528115042644788	E4.3	E4	morula	Undefined	0.181423139598045	1841	9166393	-0.0404505972022739	-1.07848771738297	0.140408080098276	1	0.416057537249137	1	0	0		2	5	0.380846605955223	FALSE	-1.71929012819288	FALSE
E4.3.482.chr6	E4.3.482	chr6	0.612417730207554	1.03645722343501	0.541136266058371	E4.3	E4	morula	Undefined	0.191746819733168	3223	9166393	-0.0301269170671509	-0.841727466157636	0.199970260251127	1	0.521839715996237	1	0	0		2	6	0.282462870844033	FALSE	-1.71929012819288	FALSE
E4.3.482.chr7	E4.3.482	chr7	-0.589856334502935	0.949494243047484	0.556124271072462	E4.3	E4	morula	Undefined	0.170731707317073	1927	9166393	-0.0511420294832459	-1.3236818884218	0.0928043580115605	1	0.313424601953035	1	0	0		2	7	0.503866917015157	TRUE	-1.71929012819288	FALSE
E4.3.482.chr8	E4.3.482	chr8	-0.786418241946202	0.941639837393437	0.432793003385091	E4.3	E4	morula	Undefined	0.175761056863871	1741	9166393	-0.0461126799364479	-1.20834026153927	0.113458203946149	1	0.360379648251857	1	0	0		2	8	0.443239742946815	TRUE	-1.71929012819288	FALSE
E4.3.482.chr9	E4.3.482	chr9	-0.160190562400293	0.975399971915875	0.872934293340862	E4.3	E4	morula	Undefined	0.1747022121384	1763	9166393	-0.0471715246619189	-1.23262349580554	0.108858133346678	1	0.350273879584445	1	0	0		2	9	0.455592247424807	TRUE	-1.71929012819288	FALSE
E4.3.484.chr1	E4.3.484	chr1	0.0499609434232592	1.00735366598379	0.960216218113163	E4.3	E4	morula	Undefined	0.217421602787456	2870	5571336	0.00226497140100471	-0.0988613998900695	0.460624158571144	1	0.817687497010721	1	0	0		2	1	0.0874126428505175	FALSE	-1.71929012819288	FALSE
E4.3.484.chr10	E4.3.484	chr10	-0.725013588894124	0.921025739080661	0.469509324427887	E4.3	E4	morula	Undefined	0.201179071481209	1357	5571336	-0.0139775599052423	-0.471362847268218	0.318690821262234	1	0.68312456577877	1	0	0		2	10	0.165500096761035	TRUE	-1.71929012819288	FALSE
E4.3.484.chr11	E4.3.484	chr11	0.0197678960347642	1.00137406534851	0.98425331284238	E4.3	E4	morula	Undefined	0.232402234636872	1790	5571336	0.0172456032504207	0.244700015589574	0.596655642015328	1	0.904777652531471	1	0	0		2	11	0.043458134764878	FALSE	-1.71929012819288	FALSE
E4.3.484.chr12	E4.3.484	chr12	0.52532268430058	1.03070940919867	0.600090682812738	E4.3	E4	morula	Undefined	0.208026755852843	1495	5571336	-0.0071298755336083	-0.31432006301689	0.376638980880306	1	0.744414953800833	1	0	0		2	12	0.128184911350035	FALSE	-1.71929012819288	FALSE
E4.3.484.chr13	E4.3.484	chr13	0.595799918300453	1.04395818587906	0.552156061372647	E4.3	E4	morula	Undefined	0.229755178907721	531	5571336	0.0145985475212697	0.183993216149998	0.572990611600453	1	0.89208103098836	1	0	0		2	13	0.0495956952732251	FALSE	-1.71929012819288	FALSE
E4.3.484.chr14	E4.3.484	chr14	1.5064922459168	1.22696426816717	0.133925016047753	E4.3	E4	morula	Undefined	0.213149522799576	943	5571336	-0.0020071085868753	-0.196836028893153	0.421977927825122	0.133925016047753	0.218892082885724	1	0	0		2	14	0.659769946158075	FALSE	-1.71929012819288	FALSE
E4.3.484.chr15	E4.3.484	chr15	-0.646852998212622	0.966934389216768	0.51865979048218	E4.3	E4	morula	Undefined	0.244769874476987	956	5571336	0.0296132430905357	0.528335838986301	0.701366869470965	1	0.950158655193857	1	0	0		2	15	0.0222038712140336	TRUE	-1.71929012819288	FALSE
E4.3.484.chr16	E4.3.484	chr16	0.12204913560785	1.02097309529655	0.90301422375539	E4.3	E4	morula	Undefined	0.214395099540582	1306	5571336	-0.000761531845869296	-0.168270337370254	0.433185304224999	1	0.795583662817564	1	0	0		2	16	0.0993141436233059	FALSE	-1.71929012819288	FALSE
E4.3.484.chr17	E4.3.484	chr17	0.607214760523439	1.04538794754231	0.544574563094612	E4.3	E4	morula	Undefined	0.221906116642959	2109	5571336	0.00674948525650771	0.00398512510445176	0.501589830688778	1	0.847673052052527	1	0	0		2	17	0.0717716230605884	FALSE	-1.71929012819288	FALSE
E4.3.484.chr18	E4.3.484	chr18	-0.164617557796759	0.96450636036268	0.869454102033342	E4.3	E4	morula	Undefined	0.166666666666667	288	5571336	-0.0484899647197843	-1.26286021325901	0.103319710332395	1	0.33784792226321	1	0	0		2	18	0.471278747605952	TRUE	-1.71929012819288	FALSE
E4.3.484.chr19	E4.3.484	chr19	0.583159716519642	1.14600635673712	0.560612001577851	E4.3	E4	morula	Undefined	0.250927776191836	3503	5571336	0.0357711448053847	0.669559350170879	0.748430632708471	1	0.965308432415058	1	0	0		2	19	0.0153339000304121	FALSE	-1.71929012819288	FALSE
E4.3.484.chr2	E4.3.484	chr2	-0.755461660708115	0.945103669191167	0.451089697101967	E4.3	E4	morula	Undefined	0.2	2140	5571336	-0.0151566313864513	-0.498403326675742	0.309099896248179	1	0.672011230050763	1	0	0		2	2	0.172623469344499	TRUE	-1.71929012819288	FALSE
E4.3.484.chr20	E4.3.484	chr20	-0.57307278243604	0.942045686472114	0.567404988469471	E4.3	E4	morula	Undefined	0.199767711962834	861	5571336	-0.0153889194236173	-0.503730552366217	0.30722536779421	1	0.669804667963081	1	0	0		2	20	0.174051830126186	TRUE	-1.71929012819288	FALSE
E4.3.484.chr21	E4.3.484	chr21	-0.2938172280459	0.951862761379354	0.769280754295641	E4.3	E4	morula	Undefined	0.191176470588235	272	5571336	-0.0239801607982163	-0.700759561359557	0.241726539264951	1	0.584965702328902	1	0	0		2	21	0.23286959669724	TRUE	-1.71929012819288	FALSE
E4.3.484.chr22	E4.3.484	chr22	1.14397893270989	1.23800237201398	0.254351695994821	E4.3	E4	morula	Undefined	0.218079096045198	885	5571336	0.00292246465874671	-0.0837826424271811	0.466614624413926	0.254351695994821	0.371634586158324	1	0	0		2	22	0.42988387519846	FALSE	-1.71929012819288	FALSE
E4.3.484.chr3	E4.3.484	chr3	-0.501271124046467	0.958887000311748	0.616873621224161	E4.3	E4	morula	Undefined	0.208599651365485	1721	5571336	-0.0065569800209663	-0.301181445418935	0.381638068870922	1	0.749263373697188	1	0	0		2	3	0.12536549653573	TRUE	-1.71929012819288	FALSE
E4.3.484.chr4	E4.3.484	chr4	-0.143498948813131	0.986868523048798	0.886077844843027	E4.3	E4	morula	Undefined	0.170756646216769	978	5571336	-0.0443999851696823	-1.1690618222672	0.121189362102174	1	0.376947510724922	1	0	0		2	4	0.423719120323623	TRUE	-1.71929012819288	FALSE
E4.3.484.chr5	E4.3.484	chr5	0.168542522501547	1.05634203748712	0.866370703019368	E4.3	E4	morula	Undefined	0.1808	1250	5571336	-0.0343566313864513	-0.938730493347708	0.173934566613162	1	0.47815936081254	1	0	0		2	5	0.320427337724342	FALSE	-1.71929012819288	FALSE
E4.3.484.chr6	E4.3.484	chr6	0.147779739190998	0.998625934651494	0.88270383520349	E4.3	E4	morula	Undefined	0.206218564243256	2187	5571336	-0.00893806714319531	-0.355788598863216	0.360999443969351	1	0.728814146226936	1	0	0		2	6	0.137383206330511	FALSE	-1.71929012819288	FALSE
E4.3.484.chr7	E4.3.484	chr7	-0.293461773512385	0.968915123754057	0.769551901593561	E4.3	E4	morula	Undefined	0.203690560681334	1409	5571336	-0.0114660707051173	-0.413765090829765	0.339523076099266	1	0.706280440103379	1	0	0		2	7	0.151022821035815	TRUE	-1.71929012819288	FALSE
E4.3.484.chr8	E4.3.484	chr8	0.0513218488021072	1.00902400670223	0.959133476753052	E4.3	E4	morula	Undefined	0.225098039215686	1275	5571336	0.0099414078292347	0.0771877408693042	0.530762903040123	1	0.866969286142017	1	0	0		2	8	0.0619962878701716	FALSE	-1.71929012819288	FALSE
E4.3.484.chr9	E4.3.484	chr9	-0.50213705654862	0.946749312756315	0.616265789314071	E4.3	E4	morula	Undefined	0.184959349593496	984	5571336	-0.0301972817929553	-0.843341190134048	0.199518826241482	1	0.52111258391218	1	0	0		2	9	0.283068439292203	TRUE	-1.71929012819288	FALSE
E4.3.485.chr1	E4.3.485	chr1	0.20237951151436	1.0155701594788	0.839878766998942	E4.3	E4	morula	Undefined	0.238834422657952	3672	7179029	0.0206739325415454	0.323324313671836	0.626775178811798	1	0.91958409013825	1	0	0		2	1	0.0364085511314856	FALSE	-1.71929012819288	FALSE
E4.3.485.chr10	E4.3.485	chr10	-0.894349686171122	0.908625316499129	0.372486620485953	E4.3	E4	morula	Undefined	0.23538788522848	1882	7179029	0.0172273951120734	0.244282435487029	0.596493957036242	1	0.904694134050267	1	0	0		2	10	0.0434982255978149	TRUE	-1.71929012819288	FALSE
E4.3.485.chr11	E4.3.485	chr11	0.732652162666034	1.06335616553118	0.46484929172945	E4.3	E4	morula	Undefined	0.240345110928513	2434	7179029	0.0221846208121064	0.357969995229164	0.639817116005269	1	0.925542100781452	1	0	0		2	11	0.0336038214046369	FALSE	-1.71929012819288	FALSE
E4.3.485.chr12	E4.3.485	chr12	0.794486021988346	1.04333528449049	0.428096784682425	E4.3	E4	morula	Undefined	0.235875706214689	2124	7179029	0.0177152160982824	0.255469978856849	0.600819936057853	1	0.906913658616875	1	0	0		2	12	0.0424340573402859	FALSE	-1.71929012819288	FALSE
E4.3.485.chr13	E4.3.485	chr13	-0.202220992572226	0.924668684909944	0.840002474718381	E4.3	E4	morula	Undefined	0.191709844559585	579	7179029	-0.0264506455568216	-0.757416933967003	0.224400057008787	1	0.559726638826513	1	0	0		2	13	0.252024023412989	TRUE	-1.71929012819288	FALSE
E4.3.485.chr14	E4.3.485	chr14	0.707678738216353	1.10884742848642	0.480180811514719	E4.3	E4	morula	Undefined	0.249018067556952	1273	7179029	0.0308575774405454	0.556873037878611	0.711192911364717	1	0.953575678355737	1	0	0		2	14	0.0206448344605906	FALSE	-1.71929012819288	FALSE
E4.3.485.chr15	E4.3.485	chr15	0.120589811312147	1.00583440599211	0.904168189647309	E4.3	E4	morula	Undefined	0.239113222486144	1263	7179029	0.0209527323697374	0.329718227131024	0.629193560012068	1	0.92070921930781	1	0	0		2	15	0.0358775081198708	FALSE	-1.71929012819288	FALSE
E4.3.485.chr16	E4.3.485	chr16	0.839213940747594	1.08252627120922	0.402609249952255	E4.3	E4	morula	Undefined	0.2660406885759	1917	7179029	0.0478801984594934	0.947264833847571	0.828248077236542	1	0.98432526463138	1	0	0		2	16	0.00686136773470232	FALSE	-1.71929012819288	FALSE
E4.3.485.chr17	E4.3.485	chr17	-0.132707068001008	0.994165594007885	0.894592850653346	E4.3	E4	morula	Undefined	0.243682310469314	2770	7179029	0.0255218203529074	0.4345043503552	0.668038881800251	1	0.937531712833429	1	0	0		2	17	0.0280140329595777	TRUE	-1.71929012819288	FALSE
E4.3.485.chr18	E4.3.485	chr18	-0.790342418033735	0.896486836143194	0.430505008485599	E4.3	E4	morula	Undefined	0.204244031830239	377	7179029	-0.0139164582861676	-0.469961560663727	0.319191240410995	1	0.683696419336746	1	0	0		2	18	0.165136694586382	TRUE	-1.71929012819288	FALSE
E4.3.485.chr19	E4.3.485	chr19	0.549066585869021	1.14026302213349	0.583730009783383	E4.3	E4	morula	Undefined	0.243292822747076	4361	7179029	0.0251323326306694	0.425571953210066	0.664790109577687	1	0.93621321673436	1	0	0		2	19	0.0286252321315793	FALSE	-1.71929012819288	FALSE
E4.3.485.chr2	E4.3.485	chr2	-0.675594300608676	0.95124447962902	0.500279645983931	E4.3	E4	morula	Undefined	0.22854152128402	2866	7179029	0.0103810311676134	0.0872699335250931	0.534771523806135	1	0.869493406633688	1	0	0		2	2	0.0607337069027446	TRUE	-1.71929012819288	FALSE
E4.3.485.chr20	E4.3.485	chr20	-1.24858796835271	0.889966612205051	0.213651122560515	E4.3	E4	morula	Undefined	0.203639514731369	1154	7179029	-0.0145209753850377	-0.483825378442383	0.314254901240873	1	0.678020924576264	1	0	0		2	20	0.168756903053613	TRUE	-1.71929012819288	FALSE
E4.3.485.chr21	E4.3.485	chr21	-0.661010929657814	0.835497468288245	0.509561949302904	E4.3	E4	morula	Undefined	0.216949152542373	295	7179029	-0.00121133757403362	-0.178586049965848	0.42913137445342	1	0.79217315833408	1	0	0		2	21	0.101179877136075	TRUE	-1.71929012819288	FALSE
E4.3.485.chr22	E4.3.485	chr22	0.220338430705933	1.08923187060012	0.825890251396733	E4.3	E4	morula	Undefined	0.205935251798561	1112	7179029	-0.0122252383178456	-0.4311756181184	0.333170340453515	1	0.699358323718788	1	0	0		2	22	0.155300251806941	FALSE	-1.71929012819288	FALSE
E4.3.485.chr3	E4.3.485	chr3	-0.136616655062745	0.982275876009476	0.891506639895265	E4.3	E4	morula	Undefined	0.249561403508772	2280	7179029	0.0314009133923654	0.569333745181524	0.715435164854541	1	0.955008859991869	1	0	0		2	3	0.0199925992772698	TRUE	-1.71929012819288	FALSE
E4.3.485.chr4	E4.3.485	chr4	-0.300814041568119	0.970901051351803	0.763949292882655	E4.3	E4	morula	Undefined	0.187368421052632	1425	7179029	-0.0307920690637746	-0.856981866890945	0.195727453054238	1	0.514965218315336	1	0	0		2	4	0.288222103005092	TRUE	-1.71929012819288	FALSE
E4.3.485.chr5	E4.3.485	chr5	-0.137346423187509	1.03258657142544	0.890930746402591	E4.3	E4	morula	Undefined	0.206258890469417	1406	7179029	-0.0119015996469896	-0.423753383797385	0.335872839112503	1	0.702317712650869	1	0	0		2	5	0.153466378416223	TRUE	-1.71929012819288	FALSE
E4.3.485.chr6	E4.3.485	chr6	0.891275958541941	1.05916213859422	0.37412788214979	E4.3	E4	morula	Undefined	0.230088495575221	2599	7179029	0.0119280054588144	0.12274778803337	0.54884658970491	1	0.878119588803905	1	0	0		2	6	0.0564463346395612	FALSE	-1.71929012819288	FALSE
E4.3.485.chr7	E4.3.485	chr7	-0.348957157944186	0.965278858509467	0.727583150284672	E4.3	E4	morula	Undefined	0.191094619666048	1617	7179029	-0.0270658704503586	-0.771526321166858	0.220197513582635	1	0.553407073335348	1	0	0		2	7	0.256955294253833	TRUE	-1.71929012819288	FALSE
E4.3.485.chr8	E4.3.485	chr8	0.0443891107691594	1.00846636740748	0.964649939714307	E4.3	E4	morula	Undefined	0.218992248062016	1548	7179029	0.000831757945609366	-0.131730296767693	0.447598810489134	1	0.807404677222661	1	0	0		2	8	0.0929087390895529	FALSE	-1.71929012819288	FALSE
E4.3.485.chr9	E4.3.485	chr9	0.000363748201444906	0.988852330423324	0.99971022690593	E4.3	E4	morula	Undefined	0.222389181066867	1331	7179029	0.00422869095046037	-0.0538260319030821	0.478536884559908	1	0.83122909023382	1	0	0		2	9	0.0802792663327924	FALSE	-1.71929012819288	FALSE
E4.3.486.chr1	E4.3.486	chr1	-21.0717234082499	-0.131262083085392	6.93273101791427e-48	E4.3	E4	morula	Undefined	0.138559708295351	1097	5944476	-0.0772941083413288	-1.92344599186771	0.0272120315264124	6.93273101791427e-48	2.13540752206495e-47	1	1	1	2	1	1	46.6705192317888	TRUE	-1.71929012819288	FALSE
E4.3.486.chr10	E4.3.486	chr10	-4.64478294587574	0.633982413822013	7.09384565012897e-06	E4.3	E4	morula	Undefined	0.0719895287958115	1528	5944476	-0.143864287840868	-3.45014695665294	0.000280140733145831	7.09384565012897e-06	4.18053159147713e-08	1	1	1	2	1	10	7.37876849033833	TRUE	-1.71929012819288	FALSE
E4.3.486.chr11	E4.3.486	chr11	6.52599836161198	1.56706171957967	8.60223334890008e-10	E4.3	E4	morula	Undefined	0.217391304347826	2392	5944476	0.00153748771114624	-0.115545297387749	0.454006459377506	8.60223334890008e-10	8.85115023849925e-09	1	1	1	1	3	11	8.05300028751991	FALSE	-1.71929012819288	FALSE
E4.3.486.chr12	E4.3.486	chr12	5.88386902308745	1.28206733335034	2.29771649585453e-08	E4.3	E4	morula	Undefined	0.19639175257732	1940	5944476	-0.0194620640593598	-0.597142856371507	0.275206003531296	2.29771649585453e-08	1.25703938809391e-07	1	1	1	1	3	12	6.90065111391004	FALSE	-1.71929012819288	FALSE
E4.3.486.chr13	E4.3.486	chr13	2.91264562768103	1.39028415895689	0.00409977092533944	E4.3	E4	morula	Undefined	0.18578352180937	619	5944476	-0.0300702948273098	-0.840428908322226	0.200333973128517	0.00409977092533944	0.00665649237304401	1	1	0		2	13	2.17675456126852	FALSE	-1.71929012819288	FALSE
E4.3.486.chr14	E4.3.486	chr14	0.486434940259986	1.07613313665027	0.627328618862563	E4.3	E4	morula	Undefined	0.0897097625329815	758	5944476	-0.126144054103698	-3.04375631528559	0.00116822156251291	1	0.00905637214838816	1	1	0		2	14	2.04304573957115	TRUE	-1.71929012819288	FALSE
E4.3.486.chr15	E4.3.486	chr15	9.47190559634016	1.47983238524794	3.71367382794661e-17	E4.3	E4	morula	Undefined	0.20479302832244	1377	5944476	-0.0110607883142397	-0.404470463388247	0.342933396788702	3.71367382794661e-17	5.08170873789538e-16	1	1	1	1	3	15	15.2939902304997	FALSE	-1.71929012819288	FALSE
E4.3.486.chr16	E4.3.486	chr16	-0.835558985228745	0.938783031457922	0.404656879219028	E4.3	E4	morula	Undefined	0.0638569604086846	1566	5944476	-0.151996856227995	-3.6366568939274	0.000138099719184706	1	0.00136546574215618	1	1	0		2	16	2.86471919129808	TRUE	-1.71929012819288	FALSE
E4.3.486.chr17	E4.3.486	chr17	2.91781136814474	1.20534294785231	0.00403590379021033	E4.3	E4	morula	Undefined	0.224322103533279	2434	5944476	0.00846828689659925	0.0434036176176098	0.51731010301058	0.00403590379021033	0.0149730443785217	1	1	0		2	17	1.82468988820934	FALSE	-1.71929012819288	FALSE
E4.3.486.chr18	E4.3.486	chr18	-2.45986535580386	0.715001069607348	0.0149695122821544	E4.3	E4	morula	Undefined	0.137931034482759	464	5944476	-0.0779227821539208	-1.93786381263122	0.0263199199705426	0.0149695122821544	0.00348260040828481	1	1	0		2	18	2.45809635340065	TRUE	-1.71929012819288	FALSE
E4.3.486.chr19	E4.3.486	chr19	-1.18469477965178	0.848193286822889	0.2379059415989	E4.3	E4	morula	Undefined	0.0714285714285714	2786	5944476	-0.144425245208108	-3.46301178832693	0.00026708249613273	1	0.00246462471422612	1	1	0		2	19	2.60824920090961	TRUE	-1.71929012819288	FALSE
E4.3.486.chr2	E4.3.486	chr2	-8.21637460449976	0.371451904263672	6.9037940676859e-14	E4.3	E4	morula	Undefined	0.114400401404917	1993	5944476	-0.101453415231763	-2.47750844769184	0.00661516383990449	6.9037940676859e-14	1.65883922441011e-14	1	1	1	2	1	2	13.7801957039908	TRUE	-1.71929012819288	FALSE
E4.3.486.chr20	E4.3.486	chr20	9.03205324347691	1.68255616214591	5.38914018850277e-16	E4.3	E4	morula	Undefined	0.212146422628952	1202	5944476	-0.00370739400772775	-0.235829875866987	0.406782342160171	5.38914018850277e-16	8.12354174356878e-15	1	1	1	1	3	20	14.0902545835258	FALSE	-1.71929012819288	FALSE
E4.3.486.chr21	E4.3.486	chr21	-0.524499528495813	0.878758529512229	0.600661614462175	E4.3	E4	morula	Undefined	0.2125	160	5944476	-0.00335381663667976	-0.227721036179858	0.409931558778356	1	0.775494201129094	1	1	0		2	21	0.110421445338515	TRUE	-1.71929012819288	FALSE
E4.3.486.chr22	E4.3.486	chr22	-0.896288038351624	0.909377176773615	0.371453928361227	E4.3	E4	morula	Undefined	0.0665972944849116	961	5944476	-0.149256522151768	-3.57381087624408	0.000175911544134998	1	0.00169675994954016	1	1	0		2	22	2.77037959549278	TRUE	-1.71929012819288	FALSE
E4.3.486.chr3	E4.3.486	chr3	-8.67220010291105	0.434805003581412	4.67276328165017e-15	E4.3	E4	morula	Undefined	0.088	1500	5944476	-0.12785381663668	-3.08296750756839	0.00102473765506364	4.67276328165017e-15	1.95749662500847e-16	1	1	1	2	1	3	15.7082989780524	TRUE	-1.71929012819288	FALSE
E4.3.486.chr4	E4.3.486	chr4	4.49230100515882	1.45740191728113	1.34893890536077e-05	E4.3	E4	morula	Undefined	0.235681369321922	1519	5944476	0.0198275526852422	0.303913686377347	0.619403174768377	1.34893890536077e-05	0.000106051425071579	1	1	1	1	3	4	3.97448349125336	FALSE	-1.71929012819288	FALSE
E4.3.486.chr5	E4.3.486	chr5	-13.4400533876682	-0.00050732842538781	5.38145370707652e-28	E4.3	E4	morula	Undefined	0.14	550	5944476	-0.0758538166366798	-1.89041476449848	0.0293512551550893	5.38145370707652e-28	1.06330164315594e-27	1	1	1	2	1	5	26.9733435149925	TRUE	-1.71929012819288	FALSE
E4.3.486.chr6	E4.3.486	chr6	-5.64155848847955	0.527252240310928	7.5349227961004e-08	E4.3	E4	morula	Undefined	0.141982182628062	1796	5944476	-0.0738716340086178	-1.84495596968385	0.0325219719220228	7.5349227961004e-08	5.10366077526074e-08	1	1	1	2	1	6	7.29211819955499	TRUE	-1.71929012819288	FALSE
E4.3.486.chr7	E4.3.486	chr7	6.1330197715286	1.39000224165572	6.5717722091446e-09	E4.3	E4	morula	Undefined	0.236294896030246	2116	5944476	0.0204410793935663	0.317984127895779	0.62475151167869	6.5717722091446e-09	8.33908948424506e-08	1	1	1	1	3	7	7.07888136585569	FALSE	-1.71929012819288	FALSE
E4.3.486.chr8	E4.3.486	chr8	0.700200317389705	1.06121696854208	0.484825483840779	E4.3	E4	morula	Undefined	0.201847903340441	1407	5944476	-0.0140059132962387	-0.472013095618375	0.318458720627278	1	0.682859066304828	1	1	0		2	8	0.165668920098629	FALSE	-1.71929012819288	FALSE
E4.3.486.chr9	E4.3.486	chr9	5.11591181892543	1.41746858090924	8.89341536311561e-07	E4.3	E4	morula	Undefined	0.194081211286992	1453	5944476	-0.0217726053496878	-0.650132132405295	0.257803437523809	8.89341536311561e-07	3.73451466325485e-06	1	1	1	1	3	9	5.42776583100149	FALSE	-1.71929012819288	FALSE
E4.3.487.chr1	E4.3.487	chr1	0.314873414523125	1.02163441683192	0.753270599896316	E4.3	E4	morula	Undefined	0.243394010569583	3406	6746288	0.026042065884835	0.446435508743088	0.672358656019914	1	0.939260411621412	1	0	0		2	1	0.02721398212067	FALSE	-1.71929012819288	FALSE
E4.3.487.chr10	E4.3.487	chr10	-0.563799376281435	0.932831398917477	0.573685012125875	E4.3	E4	morula	Undefined	0.237820512820513	1560	6746288	0.020468568135765	0.3186145466441	0.624990589353017	1	0.918747845169501	1	0	0		2	10	0.0368036665005027	TRUE	-1.71929012819288	FALSE
E4.3.487.chr11	E4.3.487	chr11	-0.715183026804322	0.937473368052965	0.475544793784365	E4.3	E4	morula	Undefined	0.241728922091782	1874	6746288	0.024376977407034	0.408248858134325	0.658454509205559	1	0.933596206805684	1	0	0		2	11	0.0298409214942916	TRUE	-1.71929012819288	FALSE
E4.3.487.chr12	E4.3.487	chr12	2.2686991047013	1.11248746062187	0.0246318737005036	E4.3	E4	morula	Undefined	0.23973973973974	1998	6746288	0.022387795054992	0.362629533703672	0.641559177402191	1	0.926317688742497	1	0	0		2	12	0.0332400426851981	FALSE	-1.71929012819288	FALSE
E4.3.487.chr13	E4.3.487	chr13	0.247968821686516	0.991963811582222	0.804478481019416	E4.3	E4	morula	Undefined	0.245009074410163	551	6746288	0.027657129725415	0.483474908999179	0.685620714423347	1	0.944395019632734	1	0	0		2	13	0.024846311885268	FALSE	-1.71929012819288	FALSE
E4.3.487.chr14	E4.3.487	chr14	2.33144874870788	1.34894675099256	0.0209845976668693	E4.3	E4	morula	Undefined	0.265432098765432	1296	6746288	0.048080154080684	0.951850557396478	0.829413611262141	0.0209845976668693	0.0879122551576309	1	0	0		2	14	1.05595057912027	FALSE	-1.71929012819288	FALSE
E4.3.487.chr15	E4.3.487	chr15	0.866791020968057	1.04365773199523	0.387362697368638	E4.3	E4	morula	Undefined	0.251042535446205	1199	6746288	0.033690590761457	0.621844534167202	0.73297795018701	1	0.960669970796253	1	0	0		2	15	0.0174257845260996	FALSE	-1.71929012819288	FALSE
E4.3.487.chr16	E4.3.487	chr16	0.68077444916544	1.06892764809362	0.497004409196543	E4.3	E4	morula	Undefined	0.205902539464653	1457	6746288	-0.011449405220095	-0.413382889485959	0.339663054381946	1	0.706431617663825	1	0	0		2	16	0.150929871336436	FALSE	-1.71929012819288	FALSE
E4.3.487.chr17	E4.3.487	chr17	0.267299024829782	1.02185669962611	0.789585334324397	E4.3	E4	morula	Undefined	0.252997106242249	2419	6746288	0.035645161557501	0.666670087327715	0.747508555175181	1	0.965040667540133	1	0	0		2	17	0.0154543847742089	FALSE	-1.71929012819288	FALSE
E4.3.487.chr18	E4.3.487	chr18	-1.59554199097137	0.808957483653972	0.112576809832046	E4.3	E4	morula	Undefined	0.146341463414634	328	6746288	-0.071010481270114	-1.77933913224837	0.0375920895021856	1	0.160930292987236	1	0	0		2	18	0.793362198045838	TRUE	-1.71929012819288	FALSE
E4.3.487.chr19	E4.3.487	chr19	0.54298447750898	1.13923842912192	0.587900850494191	E4.3	E4	morula	Undefined	0.25951729285892	4019	6746288	0.042165348174172	0.816202134155382	0.792807731786769	1	0.976877505003895	1	0	0		2	19	0.0101598909753444	FALSE	-1.71929012819288	FALSE
E4.3.487.chr2	E4.3.487	chr2	-0.947989307088386	0.93030067859532	0.344573475867982	E4.3	E4	morula	Undefined	0.235070368961582	2629	6746288	0.017718424276834	0.255543554282465	0.600848345759428	1	0.906928131551678	1	0	0		2	2	0.0424271267295171	TRUE	-1.71929012819288	FALSE
E4.3.487.chr20	E4.3.487	chr20	-1.15297247343687	0.897338121483628	0.25065205569592	E4.3	E4	morula	Undefined	0.204724409448819	1016	6746288	-0.012627535235929	-0.440401777602801	0.3298230688395	1	0.695662461687627	1	0	0		2	20	0.157601430768793	TRUE	-1.71929012819288	FALSE
E4.3.487.chr21	E4.3.487	chr21	0.0547265194086327	1.06231780227351	0.956425045938786	E4.3	E4	morula	Undefined	0.194570135746606	221	6746288	-0.022781808938142	-0.673276911400046	0.250385569346801	1	0.597107805716558	1	0	0		2	21	0.223947251448483	FALSE	-1.71929012819288	FALSE
E4.3.487.chr22	E4.3.487	chr22	-0.270886982444335	1.01011033915684	0.786829296642942	E4.3	E4	morula	Undefined	0.213855421686747	996	6746288	-0.00349652299800097	-0.230993821999995	0.408659800792886	1	0.774358117016049	1	0	0		2	22	0.111058144905136	TRUE	-1.71929012819288	FALSE
E4.3.487.chr3	E4.3.487	chr3	-0.338681190810368	0.969315491010791	0.735296749259458	E4.3	E4	morula	Undefined	0.199420569773057	2071	6746288	-0.017931374911691	-0.562038480566897	0.287044900777759	1	0.645310414064105	1	0	0		2	3	0.190231326161927	TRUE	-1.71929012819288	FALSE
E4.3.487.chr4	E4.3.487	chr4	-0.72491617671116	0.927854712180274	0.46956892015731	E4.3	E4	morula	Undefined	0.176727909011374	1143	6746288	-0.040624035673374	-1.0824653043919	0.139522912089752	1	0.414316977390145	1	0	0		2	4	0.382667270332433	TRUE	-1.71929012819288	FALSE
E4.3.487.chr5	E4.3.487	chr5	0.269897236204732	1.06421328780688	0.78758928831562	E4.3	E4	morula	Undefined	0.203007518796992	1463	6746288	-0.014344425887756	-0.47977644407179	0.315693182184582	1	0.679682521533381	1	0	0		2	5	0.16769389809187	FALSE	-1.71929012819288	FALSE
E4.3.487.chr6	E4.3.487	chr6	-0.479505000051317	0.947551785359808	0.632238297401848	E4.3	E4	morula	Undefined	0.215142738932561	2417	6746288	-0.00220920575218698	-0.201470865986598	0.420165203962077	1	0.78449352048024	1	0	0		2	6	0.105410639115029	TRUE	-1.71929012819288	FALSE
E4.3.487.chr7	E4.3.487	chr7	0.0885938509211055	0.993948837870137	0.929516183997974	E4.3	E4	morula	Undefined	0.196700507614213	1576	6746288	-0.020651437070535	-0.624419588044783	0.266176032138508	1	0.618485939977794	1	0	0		2	7	0.208670168725992	FALSE	-1.71929012819288	FALSE
E4.3.487.chr8	E4.3.487	chr8	0.0143625584022678	1.00605116212986	0.988558736291347	E4.3	E4	morula	Undefined	0.237735849056604	1325	6746288	0.020383904371856	0.316672892723171	0.624254090274565	1	0.918401242718309	1	0	0		2	8	0.0369675372878494	FALSE	-1.71929012819288	FALSE
E4.3.487.chr9	E4.3.487	chr9	-0.0260040571456164	0.986643052022427	0.979286710580313	E4.3	E4	morula	Undefined	0.231777231777232	1221	6746288	0.014425287092484	0.180019712311271	0.571431453589952	1	0.891210634573128	1	0	0		2	9	0.0500196398219725	TRUE	-1.71929012819288	FALSE
E4.3.488.chr1	E4.3.488	chr1	-0.176502010499635	0.995145629843105	0.86012418451454	E4.3	E4	morula	Undefined	0.255831837990259	3901	8116521	0.0359197115051779	0.672966535274095	0.749515709434122	1	0.965622076233275	1	0	0		2	1	0.0151928138751904	TRUE	-1.71929012819288	FALSE
E4.3.488.chr10	E4.3.488	chr10	0.0322410634859792	0.976479229755976	0.974320245738916	E4.3	E4	morula	Undefined	0.253565768621236	1893	8116521	0.0336536421361549	0.620997165235344	0.732699255829975	1	0.960583344286595	1	0	0		2	10	0.0174649479355897	FALSE	-1.71929012819288	FALSE
E4.3.488.chr11	E4.3.488	chr11	-0.277448445889285	0.975532433062081	0.781796192493743	E4.3	E4	morula	Undefined	0.276774969915764	2493	8116521	0.0568628434306829	1.15327017808633	0.875600246704914	1	0.991919914488455	1	0	0		2	11	0.00352339044639217	TRUE	-1.71929012819288	FALSE
E4.3.488.chr12	E4.3.488	chr12	0.790088042963165	1.0431289847203	0.430653107015615	E4.3	E4	morula	Undefined	0.264830508474576	2360	8116521	0.0449183819894949	0.879339403928989	0.810391361541992	1	0.980766408943057	1	0	0		2	12	0.00843441707167751	FALSE	-1.71929012819288	FALSE
E4.3.488.chr13	E4.3.488	chr13	1.14957344445164	1.12673717911652	0.252045819400813	E4.3	E4	morula	Undefined	0.279001468428781	681	8116521	0.0590893419436999	1.20433204172362	0.885769366508132	1	0.993212013429193	1	0	0		2	13	0.00295803606224395	FALSE	-1.71929012819288	FALSE
E4.3.488.chr14	E4.3.488	chr14	0.390833922882483	1.06199705866206	0.696443179644736	E4.3	E4	morula	Undefined	0.231235784685368	1319	8116521	0.011323658200287	0.1088878653233	0.543354284258823	1	0.874796982461649	1	0	0		2	14	0.0580927236939742	FALSE	-1.71929012819288	FALSE
E4.3.488.chr15	E4.3.488	chr15	0.101255077881057	1.00485437015689	0.919475547929326	E4.3	E4	morula	Undefined	0.259074733096085	1405	8116521	0.0391626066110039	0.747338140157571	0.772570262259986	1	0.971918359366494	1	0	0		2	15	0.0123702140508189	FALSE	-1.71929012819288	FALSE
E4.3.488.chr16	E4.3.488	chr16	-0.343526284615118	0.981013457656479	0.731656392407381	E4.3	E4	morula	Undefined	0.256336405529954	1736	8116521	0.036424279044873	0.684538139188083	0.753182292739027	1	0.966670301112975	1	0	0		2	16	0.0147216239755245	TRUE	-1.71929012819288	FALSE
E4.3.488.chr17	E4.3.488	chr17	-0.765847463290038	0.950335367740482	0.444902479753272	E4.3	E4	morula	Undefined	0.273764258555133	2893	8116521	0.0538521320700519	1.08422340709186	0.860867122133723	1	0.989838030032928	1	0	0		2	17	0.00443586441033197	TRUE	-1.71929012819288	FALSE
E4.3.488.chr18	E4.3.488	chr18	0.0969657862929468	0.992941820961105	0.922875682395106	E4.3	E4	morula	Undefined	0.211009174311927	436	8116521	-0.00890295217315406	-0.35498328244311	0.361301057690137	1	0.729121328107695	1	0	0		2	18	0.137200197685647	FALSE	-1.71929012819288	FALSE
E4.3.488.chr19	E4.3.488	chr19	-0.200021814801501	1.0140714624073	0.841719116902776	E4.3	E4	morula	Undefined	0.286119650035469	4229	8116521	0.066207523550388	1.36757833019911	0.914277948370171	1	0.996216134848562	1	0	0		2	19	0.00164642865568217	TRUE	-1.71929012819288	FALSE
E4.3.488.chr2	E4.3.488	chr2	-0.997063026819123	0.926527517569696	0.320248886850945	E4.3	E4	morula	Undefined	0.266840221282135	3073	8116521	0.046928094797054	0.925429567802782	0.822628747746175	1	0.983247238100354	1	0	0		2	2	0.00733726483121901	TRUE	-1.71929012819288	FALSE
E4.3.488.chr20	E4.3.488	chr20	-0.884654043779069	0.918024222576097	0.377679064256921	E4.3	E4	morula	Undefined	0.249444855662472	1351	8116521	0.0295327291773909	0.526489356525222	0.700725877407155	1	0.949930986814917	1	0	0		2	20	0.0223079453787096	TRUE	-1.71929012819288	FALSE
E4.3.488.chr21	E4.3.488	chr21	-0.595863552990114	0.856142957431374	0.552113651970878	E4.3	E4	morula	Undefined	0.192118226600985	406	8116521	-0.0277938998840961	-0.788222734594535	0.215283216602314	1	0.545915359602004	1	0	0		2	21	0.262874686429423	TRUE	-1.71929012819288	FALSE
E4.3.488.chr22	E4.3.488	chr22	-0.299102972429152	1.00556559802777	0.765252068309345	E4.3	E4	morula	Undefined	0.267303102625298	1257	8116521	0.0473909761402169	0.936045152716337	0.825375029804577	1	0.98377887139955	1	0	0		2	22	0.00710250901100541	TRUE	-1.71929012819288	FALSE
E4.3.488.chr3	E4.3.488	chr3	0.672636057632342	1.03418120753613	0.502155216876048	E4.3	E4	morula	Undefined	0.244607087827427	2596	8116521	0.0246949613423459	0.415541408409486	0.661127195697392	1	0.934707598229702	1	0	0		2	3	0.0293242269199743	FALSE	-1.71929012819288	FALSE
E4.3.488.chr4	E4.3.488	chr4	0.755391154669653	1.07810581016927	0.451131867547928	E4.3	E4	morula	Undefined	0.226691042047532	1641	8116521	0.00677891556245093	0.00466007110602809	0.501859092665112	1	0.84785876316934	1	0	0		2	4	0.0716764867583869	FALSE	-1.71929012819288	FALSE
E4.3.488.chr5	E4.3.488	chr5	0.44085268255798	1.07748976072667	0.65991847835843	E4.3	E4	morula	Undefined	0.244574780058651	1705	8116521	0.0246626535735699	0.414800471519558	0.660856012812289	1	0.934595324678626	1	0	0		2	5	0.0293763958682565	FALSE	-1.71929012819288	FALSE
E4.3.488.chr6	E4.3.488	chr6	1.38881614410555	1.09967235688326	0.166830956258117	E4.3	E4	morula	Undefined	0.266001376462491	2906	8116521	0.0460892499774099	0.906191746828234	0.817582814690419	1	0.982246510880284	1	0	0		2	6	0.00777950520705036	FALSE	-1.71929012819288	FALSE
E4.3.488.chr7	E4.3.488	chr7	-0.328385402597995	0.966626796896623	0.743052346508912	E4.3	E4	morula	Undefined	0.244086021505376	1860	8116521	0.0241738950202949	0.403591426261731	0.656743404263302	1	0.932878979538208	1	0	0		2	7	0.0301746927248401	TRUE	-1.71929012819288	FALSE
E4.3.488.chr8	E4.3.488	chr8	0.0566037090866827	1.00944885657108	0.95493194823389	E4.3	E4	morula	Undefined	0.28580285182889	1613	8116521	0.0658907253438089	1.36031297307882	0.913134547614438	1	0.996112947256839	1	0	0		2	8	0.00169141500068755	FALSE	-1.71929012819288	FALSE
E4.3.488.chr9	E4.3.488	chr9	-0.968012761342336	0.907715001081299	0.334508134317482	E4.3	E4	morula	Undefined	0.261188554658841	1363	8116521	0.0412764281737599	0.795815903677283	0.786930476723301	1	0.975491117279502	1	0	0		2	9	0.01077668089177	TRUE	-1.71929012819288	FALSE
E4.3.489.chr1	E4.3.489	chr1	-0.0362063098305492	1.00270861069486	0.971163270571241	E4.3	E4	morula	Undefined	0.253875402164376	3419	6055281	0.0378145543553439	0.716422305248168	0.763134686949661	1	0.96942582055555	1	0	0		2	1	0.0134854170710112	TRUE	-1.71929012819288	FALSE
E4.3.489.chr10	E4.3.489	chr10	-1.09198389494662	0.894152633209553	0.276492039570235	E4.3	E4	morula	Undefined	0.214046822742475	1495	6055281	-0.00201402506655713	-0.196994649408864	0.421915862448181	1	0.786007887149233	1	0	0		2	10	0.104573096036668	TRUE	-1.71929012819288	FALSE
E4.3.489.chr11	E4.3.489	chr11	0.343531586858263	1.02952387094733	0.731652411892616	E4.3	E4	morula	Undefined	0.270161290322581	1984	6055281	0.0541004425135489	1.08991808594811	0.862125385529795	1	0.990025617803941	1	0	0		2	11	0.00435356749644467	FALSE	-1.71929012819288	FALSE
E4.3.489.chr12	E4.3.489	chr12	0.791252297831284	1.0431835974209	0.429975515883337	E4.3	E4	morula	Undefined	0.224339274738783	1627	6055281	0.00827842692975089	0.0390494248432988	0.515574508343611	1	0.857128931566692	1	0	0		2	12	0.0669538454556298	FALSE	-1.71929012819288	FALSE
E4.3.489.chr13	E4.3.489	chr13	0.206853937820707	0.985817889950429	0.836388595826024	E4.3	E4	morula	Undefined	0.23265306122449	490	6055281	0.0165922134154579	0.229715364820749	0.590843522619983	1	0.901747785276877	1	0	0		2	13	0.0449149156502564	FALSE	-1.71929012819288	FALSE
E4.3.489.chr14	E4.3.489	chr14	1.04004834158729	1.15799337654272	0.299896381060357	E4.3	E4	morula	Undefined	0.246478873239437	994	6055281	0.0304180254304049	0.546792481043709	0.70773934534005	1	0.952390264227904	1	0	0		2	14	0.0211850528027619	FALSE	-1.71929012819288	FALSE
E4.3.489.chr15	E4.3.489	chr15	1.06187853506794	1.0535462962986	0.289901044447729	E4.3	E4	morula	Undefined	0.258089976322021	1267	6055281	0.0420291285129889	0.813078112412998	0.791913362702863	1	0.976669350609912	1	0	0		2	15	0.0102524408978334	FALSE	-1.71929012819288	FALSE
E4.3.489.chr16	E4.3.489	chr16	-0.127320819410216	0.999570047351988	0.898847361377098	E4.3	E4	morula	Undefined	0.240851630073187	1503	6055281	0.0247907822641549	0.417738937316154	0.661930999785119	1	0.93503973118028	1	0	0		2	16	0.0291699349395096	TRUE	-1.71929012819288	FALSE
E4.3.489.chr17	E4.3.489	chr17	-0.170331482313659	0.991560979605183	0.864965998300364	E4.3	E4	morula	Undefined	0.246951219512195	2296	6055281	0.0308903717031629	0.557625131875563	0.71144980432247	1	0.953663184054827	1	0	0		2	17	0.0206049828793067	TRUE	-1.71929012819288	FALSE
E4.3.489.chr18	E4.3.489	chr18	-1.39206619269697	0.831076353892823	0.165846405523472	E4.3	E4	morula	Undefined	0.183431952662722	338	6055281	-0.0326288951463101	-0.899107097338446	0.184297809033005	1	0.495982688001258	1	0	0		2	18	0.304533482051612	TRUE	-1.71929012819288	FALSE
E4.3.489.chr19	E4.3.489	chr19	0.139549006716408	1.07127562091048	0.889192940131028	E4.3	E4	morula	Undefined	0.269501548859476	3551	6055281	0.0534407010504439	1.07478776880306	0.85876512112865	1	0.989520550162454	1	0	0		2	19	0.00457518202405199	FALSE	-1.71929012819288	FALSE
E4.3.489.chr2	E4.3.489	chr2	-0.174128489027703	0.989800987395753	0.861985992277256	E4.3	E4	morula	Undefined	0.237738985868662	2406	6055281	0.0216781380596299	0.346354468387174	0.635461830581398	1	0.92358229120588	1	0	0		2	2	0.0345244028502482	TRUE	-1.71929012819288	FALSE
E4.3.489.chr20	E4.3.489	chr20	-0.824369106852286	0.922671910404365	0.410964803641532	E4.3	E4	morula	Undefined	0.243035542747358	1041	6055281	0.0269746949383259	0.46782414982015	0.680044825470766	1	0.942267772976998	1	0	0		2	20	0.0258256621744127	TRUE	-1.71929012819288	FALSE
E4.3.489.chr21	E4.3.489	chr21	-0.495933980320896	0.887811076903675	0.620625811431863	E4.3	E4	morula	Undefined	0.187739463601533	261	6055281	-0.0283213842074991	-0.80031990530224	0.211762736578967	1	0.540479660430921	1	0	0		2	21	0.267220644964739	TRUE	-1.71929012819288	FALSE
E4.3.489.chr22	E4.3.489	chr22	-0.00319228164399606	1.05322784513183	0.997456933766342	E4.3	E4	morula	Undefined	0.242954324586978	1029	6055281	0.0268934767779459	0.465961516359606	0.679378476509417	1	0.942010504536481	1	0	0		2	22	0.0259442542805915	TRUE	-1.71929012819288	FALSE
E4.3.489.chr3	E4.3.489	chr3	0.146422395726607	1.00042995264801	0.883773429101744	E4.3	E4	morula	Undefined	0.245837957824639	1802	6055281	0.0297771100156069	0.532093914966917	0.702669524165556	1	0.950619529341018	1	0	0		2	3	0.0219932678890221	FALSE	-1.71929012819288	FALSE
E4.3.489.chr4	E4.3.489	chr4	0.263324762297905	1.02816110330331	0.792641210047215	E4.3	E4	morula	Undefined	0.228936170212766	1175	6055281	0.0128753224037339	0.144473276902992	0.557436621503681	1	0.883206187223475	1	0	0		2	4	0.0539378971923203	FALSE	-1.71929012819288	FALSE
E4.3.489.chr5	E4.3.489	chr5	-0.219916896908351	1.02617411319896	0.826217971376666	E4.3	E4	morula	Undefined	0.216338880484115	1322	6055281	0.000278032675082885	-0.144429269657568	0.442580752632441	1	0.803342636881005	1	0	0		2	5	0.0950991825314918	TRUE	-1.71929012819288	FALSE
E4.3.489.chr6	E4.3.489	chr6	0.583970899821169	1.03414105412443	0.560067446847629	E4.3	E4	morula	Undefined	0.255006675567423	2247	6055281	0.0389458277583909	0.742366597555202	0.771067374159329	1	0.971529102923349	1	0	0		2	6	0.0125441852343413	FALSE	-1.71929012819288	FALSE
E4.3.489.chr7	E4.3.489	chr7	-0.267803961442218	0.97059631960914	0.789197312991258	E4.3	E4	morula	Undefined	0.222658808120498	1527	6055281	0.00659796031146586	0.000510096472659999	0.500203499041203	1	0.846714603660386	1	0	0		2	7	0.0722629496951851	TRUE	-1.71929012819288	FALSE
E4.3.489.chr8	E4.3.489	chr8	-0.363550330637858	0.975653492995623	0.716676743933166	E4.3	E4	morula	Undefined	0.249433106575964	1323	6055281	0.0333722587669319	0.614544001604167	0.730572047146614	1	0.959918649039525	1	0	0		2	8	0.0177655708877966	TRUE	-1.71929012819288	FALSE
E4.3.489.chr9	E4.3.489	chr9	-0.189610951823576	0.972934926757838	0.84985584347252	E4.3	E4	morula	Undefined	0.248500428449015	1167	6055281	0.0324395806399829	0.593154235090814	0.723461031487125	1	0.957651585867729	1	0	0		2	9	0.0187924678081161	TRUE	-1.71929012819288	FALSE
E4.3.490.chr1	E4.3.490	chr1	0.685264020155072	1.04160122297569	0.494175158101718	E4.3	E4	morula	Undefined	0.256776556776557	2730	5887797	0.0410286407744854	0.790133220163764	0.785275014580612	1	0.975092700582395	1	0	0		2	1	0.0109540946218271	FALSE	-1.71929012819288	FALSE
E4.3.490.chr10	E4.3.490	chr10	-1.40962151116095	0.870892142787331	0.160604441409372	E4.3	E4	morula	Undefined	0.220684039087948	1228	5887797	0.00493612308587644	-0.0376019908718082	0.485002510279962	1	0.835950914649777	1	0	0		2	10	0.0778192227076248	TRUE	-1.71929012819288	FALSE
E4.3.490.chr11	E4.3.490	chr11	-0.0887868898219536	0.991935711989868	0.929363010626351	E4.3	E4	morula	Undefined	0.257444168734491	1612	5887797	0.0416962527324194	0.805444036928004	0.789718255845344	1	0.97615417984572	1	0	0		2	11	0.0104815817513997	TRUE	-1.71929012819288	FALSE
E4.3.490.chr12	E4.3.490	chr12	1.64179901087816	1.08308092081213	0.102608106031752	E4.3	E4	morula	Undefined	0.218958611481976	1498	5887797	0.00321069547990445	-0.0771724413423937	0.469243182436133	1	0.824288590597662	1	0	0		2	12	0.0839207114079891	FALSE	-1.71929012819288	FALSE
E4.3.490.chr13	E4.3.490	chr13	-0.285241232246688	0.912258680577761	0.775830554496117	E4.3	E4	morula	Undefined	0.248587570621469	354	5887797	0.0328396546193974	0.602329414352001	0.726522557533596	1	0.958636159434174	1	0	0		2	13	0.0183461935931824	TRUE	-1.71929012819288	FALSE
E4.3.490.chr14	E4.3.490	chr14	2.21215198858656	1.33130689368688	0.0283817837566212	E4.3	E4	morula	Undefined	0.245632065775951	973	5887797	0.0298841497738794	0.534548733377408	0.703519028921821	0.0283817837566212	0.0981118251129415	1	0	0		2	14	1.00827864530305	FALSE	-1.71929012819288	FALSE
E4.3.490.chr15	E4.3.490	chr15	-0.875687355155377	0.955335270411602	0.382520988310066	E4.3	E4	morula	Undefined	0.271617497456765	983	5887797	0.0558695814546934	1.13049099935453	0.870865305533481	1	0.991278072642015	1	0	0		2	15	0.00380450043511236	TRUE	-1.71929012819288	FALSE
E4.3.490.chr16	E4.3.490	chr16	-0.126720111920178	0.99962160517181	0.899322034783671	E4.3	E4	morula	Undefined	0.222317596566524	1165	5887797	0.00656968056445243	-0.000138462947997427	0.499944761275951	1	0.846535298662712	1	0	0		2	16	0.0723549280514242	TRUE	-1.71929012819288	FALSE
E4.3.490.chr17	E4.3.490	chr17	0.719357424349697	1.05315121516242	0.472976690048468	E4.3	E4	morula	Undefined	0.261645193260654	2018	5887797	0.0458972772585824	0.90178910081992	0.816415544675635	1	0.982010585447767	1	0	0		2	17	0.00788383077030497	FALSE	-1.71929012819288	FALSE
E4.3.490.chr18	E4.3.490	chr18	-1.39170244854147	0.831115894761289	0.165956376288127	E4.3	E4	morula	Undefined	0.15625	256	5887797	-0.0594979160020716	-1.51531333820654	0.0648465360443803	1	0.242249265818074	1	0	0		2	18	0.615737530486247	TRUE	-1.71929012819288	FALSE
E4.3.490.chr19	E4.3.490	chr19	0.862811944497675	1.19311661875408	0.389540410927455	E4.3	E4	morula	Undefined	0.28261524555589	3319	5887797	0.0668673295538184	1.38271012749306	0.916623117336461	1	0.996423305252144	1	0	0		2	19	0.00155612334343848	FALSE	-1.71929012819288	FALSE
E4.3.490.chr2	E4.3.490	chr2	-1.30067560930806	0.903183471725561	0.195251467048733	E4.3	E4	morula	Undefined	0.235756385068762	2036	5887797	0.0200084690666904	0.308062769588162	0.620982715005634	1	0.916851191137096	1	0	0		2	2	0.0377011464590322	TRUE	-1.71929012819288	FALSE
E4.3.490.chr20	E4.3.490	chr20	-0.158544708765976	0.974003870069647	0.874228784288356	E4.3	E4	morula	Undefined	0.239551478083588	981	5887797	0.0238035620815164	0.395098319300396	0.653614835406807	1	0.931556071814002	1	0	0		2	20	0.0307909991182334	TRUE	-1.71929012819288	FALSE
E4.3.490.chr21	E4.3.490	chr21	-0.808226487404931	0.788844212936606	0.420167806744624	E4.3	E4	morula	Undefined	0.161904761904762	105	5887797	-0.0538431540973096	-1.38562868780402	0.0829301568352845	0.420167806744624	0.151812882978325	1	0	0		2	21	0.818691372254822	TRUE	-1.71929012819288	FALSE
E4.3.490.chr22	E4.3.490	chr22	-0.0450152790098247	1.04649142736404	0.964151615955636	E4.3	E4	morula	Undefined	0.211316397228637	866	5887797	-0.00443151877343458	-0.25243674078369	0.400351752211026	1	0.766838445423834	1	0	0		2	22	0.115296121906552	TRUE	-1.71929012819288	FALSE
E4.3.490.chr3	E4.3.490	chr3	0.145618561046725	1.00037839482819	0.88440695609535	E4.3	E4	morula	Undefined	0.243104554201411	1559	5887797	0.0273566381993394	0.476583524505126	0.683170641161579	1	0.943465903864008	1	0	0		2	3	0.0252737902857831	FALSE	-1.71929012819288	FALSE
E4.3.490.chr4	E4.3.490	chr4	-0.609351457558676	0.939584523668307	0.543161236846002	E4.3	E4	morula	Undefined	0.209328782707622	879	5887797	-0.00641913329444956	-0.298020109037574	0.382843907905129	1	0.750423034431367	1	0	0		2	4	0.12469384364165	TRUE	-1.71929012819288	FALSE
E4.3.490.chr5	E4.3.490	chr5	0.0877076842893142	1.05006436945493	0.930219377203312	E4.3	E4	morula	Undefined	0.23308957952468	1094	5887797	0.0173416635226084	0.246903033687603	0.597508365770373	1	0.905217402939443	1	0	0		2	5	0.0432471052609273	FALSE	-1.71929012819288	FALSE
E4.3.490.chr6	E4.3.490	chr6	1.46680024789201	1.10602190041588	0.144405496548768	E4.3	E4	morula	Undefined	0.242453282223287	2087	5887797	0.0267053662212154	0.461647444043658	0.677832917178796	1	0.941411267617609	1	0	0		2	6	0.0262206079894078	FALSE	-1.71929012819288	FALSE
E4.3.490.chr7	E4.3.490	chr7	-0.799995698751377	0.935725125587348	0.424906902105465	E4.3	E4	morula	Undefined	0.215502555366269	1174	5887797	-0.000245360635802567	-0.156432618284508	0.437846013990941	1	0.799457781327245	1	0	0		2	7	0.0972044660274886	TRUE	-1.71929012819288	FALSE
E4.3.490.chr8	E4.3.490	chr8	0.0532514652920538	1.00917921666018	0.957598397645285	E4.3	E4	morula	Undefined	0.252039891205802	1103	5887797	0.0362919752037304	0.681503921713598	0.752223656936685	1	0.966397967394373	1	0	0		2	8	0.0148439921649303	FALSE	-1.71929012819288	FALSE
E4.3.490.chr9	E4.3.490	chr9	0.746816276303527	1.05139532275524	0.456277363405168	E4.3	E4	morula	Undefined	0.230382293762575	994	5887797	0.0146343777605034	0.184814936343903	0.57331290391676	1	0.892260420426618	1	0	0		2	9	0.0495083713550951	FALSE	-1.71929012819288	FALSE
E4.3.491.chr1	E4.3.491	chr1	-0.590307180831248	0.972838456033432	0.555822773723642	E4.3	E4	morula	Undefined	0.21233795261511	2237	5109650	-0.00195605168918187	-0.195665104981674	0.422436149307616	1	0.786456547698215	1	0	0		2	1	0.104325267466889	TRUE	-1.71929012819288	FALSE
E4.3.491.chr10	E4.3.491	chr10	-0.00449013580275088	0.973789417008245	0.996423030633479	E4.3	E4	morula	Undefined	0.171626984126984	1008	5109650	-0.0426670201773079	-1.12931851158835	0.12938174728919	1	0.393965863174392	1	0	0		2	10	0.404541407812189	TRUE	-1.71929012819288	FALSE
E4.3.491.chr11	E4.3.491	chr11	0.68726458463443	1.05940991851706	0.492917243184501	E4.3	E4	morula	Undefined	0.249827942188575	1453	5109650	0.0355339378842831	0.66411931623944	0.746693025964195	1	0.96480289573715	1	0	0		2	11	0.0155614017205304	FALSE	-1.71929012819288	FALSE
E4.3.491.chr12	E4.3.491	chr12	1.70531744300416	1.08606043432851	0.0900880983985596	E4.3	E4	morula	Undefined	0.193091231178034	1129	5109650	-0.0212027731262578	-0.637063767383353	0.262041654107545	1	0.612981411757375	1	0	0		2	12	0.212552694965435	FALSE	-1.71929012819288	FALSE
E4.3.491.chr13	E4.3.491	chr13	0.366824916153699	1.00973061944772	0.71423733689988	E4.3	E4	morula	Undefined	0.25706940874036	389	5109650	0.0427754044360681	0.830192985473674	0.796785159731022	1	0.977791002008084	1	0	0		2	13	0.00975396359112132	FALSE	-1.71929012819288	FALSE
E4.3.491.chr14	E4.3.491	chr14	0.893008073887612	1.13625121575166	0.373202439286875	E4.3	E4	morula	Undefined	0.224184782608696	736	5109650	0.00989077830440415	0.0760266182016697	0.530301039391826	1	0.866676522281249	1	0	0		2	14	0.0621429680395845	FALSE	-1.71929012819288	FALSE
E4.3.491.chr15	E4.3.491	chr15	-0.311230078379034	0.983946389394087	0.756033392348515	E4.3	E4	morula	Undefined	0.201273885350318	785	5109650	-0.0130201189539738	-0.449405177407397	0.326569698561225	1	0.692037728257986	1	0	0		2	15	0.15987022819121	TRUE	-1.71929012819288	FALSE
E4.3.491.chr16	E4.3.491	chr16	-0.324453935444674	0.982650408682439	0.746020845465398	E4.3	E4	morula	Undefined	0.187187187187187	999	5109650	-0.0271068171171049	-0.772465380008161	0.219919421915752	1	0.55298608090832	1	0	0		2	16	0.257285800089131	TRUE	-1.71929012819288	FALSE
E4.3.491.chr17	E4.3.491	chr17	0.25843237701944	1.0212428907732	0.796407460242631	E4.3	E4	morula	Undefined	0.213956170703576	1734	5109650	-0.000337833600715851	-0.15855336613003	0.437010386168467	1	0.798766848434622	1	0	0		2	17	0.0975799681386907	FALSE	-1.71929012819288	FALSE
E4.3.491.chr18	E4.3.491	chr18	0.0504868026836251	0.987889315375641	0.959797833645299	E4.3	E4	morula	Undefined	0.099236641221374	262	5109650	-0.115057363082918	-2.7894973962779	0.00263949604589959	1	0.0183106255835302	1	0	0		2	18	1.73729681774997	FALSE	-1.71929012819288	FALSE
E4.3.491.chr19	E4.3.491	chr19	-0.028392310673686	1.0429841979423	0.97738486218451	E4.3	E4	morula	Undefined	0.195223654283548	2638	5109650	-0.0190703500207439	-0.58815940153977	0.278212652437606	1	0.634149440289639	1	0	0		2	19	0.19780838652609	TRUE	-1.71929012819288	FALSE
E4.3.491.chr2	E4.3.491	chr2	-0.338978787358353	0.977126041943549	0.735072976298708	E4.3	E4	morula	Undefined	0.212016175621028	1731	5109650	-0.00227782868326385	-0.203044644153775	0.419550068964852	1	0.783959681923918	1	0	0		2	2	0.105706271968893	TRUE	-1.71929012819288	FALSE
E4.3.491.chr20	E4.3.491	chr20	-1.75160104871577	0.851186646756926	0.0817705582808683	E4.3	E4	morula	Undefined	0.134680134680135	594	5109650	-0.0796138696241569	-1.97664671650432	0.0240407888100385	1	0.113664930209749	1	0	0		2	20	0.9443735103848	TRUE	-1.71929012819288	FALSE
E4.3.491.chr21	E4.3.491	chr21	-0.0477663587599569	1.029837360056	0.961962392989851	E4.3	E4	morula	Undefined	0.10077519379845	129	5109650	-0.113518810505842	-2.75421268289041	0.00294167609626768	1	0.0200880464179224	1	0	0		2	21	1.69706229675948	TRUE	-1.71929012819288	FALSE
E4.3.491.chr22	E4.3.491	chr22	-0.689725093167662	0.942648209022491	0.491372502814718	E4.3	E4	morula	Undefined	0.175342465753425	730	5109650	-0.0389515385508669	-1.04410874609916	0.148217539921219	1	0.431175824348297	1	0	0		2	22	0.365345597650794	TRUE	-1.71929012819288	FALSE
E4.3.491.chr3	E4.3.491	chr3	1.70706123998085	1.1005290630169	0.0897627136711672	E4.3	E4	morula	Undefined	0.211045364891519	1521	5109650	-0.00324863941277284	-0.225308932586037	0.410869475557994	1	0.776329530393365	1	0	0		2	3	0.109953893621506	FALSE	-1.71929012819288	FALSE
E4.3.491.chr4	E4.3.491	chr4	-0.109992942116606	0.990269380552276	0.912553678670619	E4.3	E4	morula	Undefined	0.160994764397906	764	5109650	-0.0532992399063859	-1.37315471933516	0.0848521265125587	1	0.294169189681566	1	0	0		2	4	0.531402815809662	TRUE	-1.71929012819288	FALSE
E4.3.491.chr5	E4.3.491	chr5	0.725445132427141	1.0995913318346	0.469245361496905	E4.3	E4	morula	Undefined	0.169194865810969	857	5109650	-0.0450991384933229	-1.18509599945824	0.117989746322543	1	0.370152423954237	1	0	0		2	5	0.431619402282042	FALSE	-1.71929012819288	FALSE
E4.3.491.chr6	E4.3.491	chr6	0.875711891307317	1.05789489671219	0.382507686833988	E4.3	E4	morula	Undefined	0.209798994974874	1592	5109650	-0.00449500932941785	-0.253892814566322	0.39978918304736	1	0.766323067565339	1	0	0		2	6	0.115588101279337	FALSE	-1.71929012819288	FALSE
E4.3.491.chr7	E4.3.491	chr7	-0.298839952491239	0.968562725342906	0.76545238623927	E4.3	E4	morula	Undefined	0.157281553398058	1030	5109650	-0.0570124509062339	-1.45831241094027	0.0723772254288653	1	0.262429946787919	1	0	0		2	7	0.580986607624687	TRUE	-1.71929012819288	FALSE
E4.3.491.chr8	E4.3.491	chr8	-0.777694135462892	0.942341566575114	0.437904980676553	E4.3	E4	morula	Undefined	0.216568047337278	845	5109650	0.00227404303298614	-0.0986533537438469	0.460706753217737	1	0.817751514733125	1	0	0		2	8	0.0873786427521971	TRUE	-1.71929012819288	FALSE
E4.3.491.chr9	E4.3.491	chr9	0.924548684610676	1.06628698194508	0.35660174016623	E4.3	E4	morula	Undefined	0.169632265717675	843	5109650	-0.0446617385866169	-1.17506479833207	0.11998439630393	1	0.374398539381679	1	0	0		2	9	0.426665854217357	FALSE	-1.71929012819288	FALSE
E4.31.5.1.10.chr1	E4.31.5.1.10	chr1	-0.684579909008835	0.967756455411535	0.494605710905893	E4.31.5.1	E4	morula	Undefined	0.27243018419489	6732	11804644	0.0456270651691317	0.89559213604136	0.814764681371822	1	0.981674067638751	1	1	0		2	1	0.0080326813800182	TRUE	-1.71929012819288	FALSE
E4.31.5.1.10.chr10	E4.31.5.1.10	chr10	2.16657230533185	1.13277555259233	0.0317565506476111	E4.31.5.1	E4	morula	Undefined	0.258699472759227	2845	11804644	0.0318963537334687	0.580696028600951	0.719277330602286	1	0.956285165587894	1	1	0		2	10	0.01941258118215	FALSE	-1.71929012819288	FALSE
E4.31.5.1.10.chr11	E4.31.5.1.10	chr11	-1.59834022858992	0.860686797328386	0.111952633250434	E4.31.5.1	E4	morula	Undefined	0.280876494023904	3012	11804644	0.0540733749981457	1.08929732749153	0.861988604538913	1	0.990005314869109	1	1	0		2	11	0.00436247387504573	TRUE	-1.71929012819288	FALSE
E4.31.5.1.10.chr12	E4.31.5.1.10	chr12	0.328040810083506	1.02145533929971	0.743312381604358	E4.31.5.1	E4	morula	Undefined	0.269944979367263	2908	11804644	0.0431418603415047	0.838597177689876	0.799152302514826	1	0.978325233545978	1	1	0		2	12	0.00951674474848043	FALSE	-1.71929012819288	FALSE
E4.31.5.1.10.chr13	E4.31.5.1.10	chr13	1.57938701004142	1.19098643004516	0.11623466843726	E4.31.5.1	E4	morula	Undefined	0.272251308900524	955	11804644	0.0454481898747657	0.891489862522829	0.813666786159506	1	0.981448417241631	1	1	0		2	13	0.00813252102170632	FALSE	-1.71929012819288	FALSE
E4.31.5.1.10.chr14	E4.31.5.1.10	chr14	2.19809903758927	1.32922894915542	0.0293873836240443	E4.31.5.1	E4	morula	Undefined	0.233465234595817	1769	11804644	0.00666211557005866	0.00198141434991385	0.500790469441944	0.0293873836240443	0.0768040424701791	1	1	0		2	14	1.11461592090223	FALSE	-1.71929012819288	FALSE
E4.31.5.1.10.chr15	E4.31.5.1.10	chr15	2.53333699615554	1.12813134434404	0.0122662798514407	E4.31.5.1	E4	morula	Undefined	0.253534401508011	1061	11804644	0.0267312824822526	0.46224179997039	0.67804603462012	1	0.941494105784757	1	1	0		2	15	0.0261823945354394	FALSE	-1.71929012819288	FALSE
E4.31.5.1.10.chr16	E4.31.5.1.10	chr16	-1.98129626344478	0.840446125170402	0.0492823699603435	E4.31.5.1	E4	morula	Undefined	0.26095423563778	2054	11804644	0.0341511166120216	0.632406098904615	0.736439225154118	1	0.961737020474292	1	1	0		2	16	0.0169436661850982	TRUE	-1.71929012819288	FALSE
E4.31.5.1.10.chr17	E4.31.5.1.10	chr17	-9.98793325430007	0.311920712973663	1.54610378514668e-18	E4.31.5.1	E4	morula	Undefined	0.00668523676880223	1795	11804644	-0.220117882256956	-5.19892451799613	1.00222448005823e-07	1.54610378514668e-18	9.00697739434192e-24	1	1	1	2	1	17	23.0454209272446	TRUE	-1.71929012819288	FALSE
E4.31.5.1.10.chr18	E4.31.5.1.10	chr18	1.85899124213445	1.18448308899315	0.0648766003480359	E4.31.5.1	E4	morula	Undefined	0.252440725244073	717	11804644	0.0256376062183147	0.437159749420588	0.669002250949063	1	0.937919650226217	1	1	0		2	18	0.0278343652009433	FALSE	-1.71929012819288	FALSE
E4.31.5.1.10.chr19	E4.31.5.1.10	chr19	-1.64503771702687	0.770643837085981	0.101937572652473	E4.31.5.1	E4	morula	Undefined	0.276407727085902	4866	11804644	0.0496046080601437	0.986811937682793	0.838132579308568	0.101937572652473	0.295610464649052	1	1	0		2	19	0.529280195923709	TRUE	-1.71929012819288	FALSE
E4.31.5.1.10.chr2	E4.31.5.1.10	chr2	1.21347215550324	1.09649028463679	0.226748901352158	E4.31.5.1	E4	morula	Undefined	0.282324713409757	3751	11804644	0.0555215943839987	1.12251036597549	0.869177248698263	1	0.991043031375964	1	1	0		2	2	0.00390748791290978	FALSE	-1.71929012819288	FALSE
E4.31.5.1.10.chr20	E4.31.5.1.10	chr20	-0.663142156845337	0.93510175725062	0.508199769075748	E4.31.5.1	E4	morula	Undefined	0.240192704748796	1453	11804644	0.0133895857230377	0.156267240981761	0.562088811504234	1	0.8859055980646	1	1	0		2	20	0.0526125539864596	TRUE	-1.71929012819288	FALSE
E4.31.5.1.10.chr21	E4.31.5.1.10	chr21	-1.01083094917714	0.724637971184109	0.313633130094442	E4.31.5.1	E4	morula	Undefined	0.211827956989247	930	11804644	-0.0149751620365113	-0.494241561847781	0.310567795297527	0.313633130094442	0.324247821407757	1	1	0		2	21	0.489122933220037	TRUE	-1.71929012819288	FALSE
E4.31.5.1.10.chr22	E4.31.5.1.10	chr22	-0.466862251860109	0.978544660700289	0.641237524768089	E4.31.5.1	E4	morula	Undefined	0.264664804469274	1432	11804644	0.0378616854435156	0.717503195795921	0.763468167389311	1	0.9695158943821	1	1	0		2	22	0.0134450666411232	TRUE	-1.71929012819288	FALSE
E4.31.5.1.10.chr3	E4.31.5.1.10	chr3	0.786542093178267	1.04148712130713	0.432720683395136	E4.31.5.1	E4	morula	Undefined	0.233063328424153	2716	11804644	0.00626020939839466	-0.00723578387075198	0.497113365071182	1	0.844564378674527	1	1	0		2	3	0.0733672398319372	FALSE	-1.71929012819288	FALSE
E4.31.5.1.10.chr4	E4.31.5.1.10	chr4	-4.89980098240831	0.504104175561335	2.3440643488932e-06	E4.31.5.1	E4	morula	Undefined	0.0220588235294118	1088	11804644	-0.204744295496347	-4.84635118987712	6.28764159291487e-07	2.3440643488932e-06	4.16265283045302e-11	1	1	1	2	1	4	10.3806298082114	TRUE	-1.71929012819288	FALSE
E4.31.5.1.10.chr5	E4.31.5.1.10	chr5	3.62835189268786	1.32503230966479	0.000383934117722258	E4.31.5.1	E4	morula	Undefined	0.243357720446669	2597	11804644	0.0165546014209107	0.228852782373256	0.590508329588301	0.000383934117722258	0.00212927661739021	1	1	0		2	5	2.67176791507531	FALSE	-1.71929012819288	FALSE
E4.31.5.1.10.chr6	E4.31.5.1.10	chr6	0.623235827685626	1.03733804372456	0.534022522586655	E4.31.5.1	E4	morula	Undefined	0.234930448222566	3235	11804644	0.00812732919680767	0.0355841937684318	0.514193044057207	1	0.856211895706513	1	1	0		2	6	0.0674187426266705	FALSE	-1.71929012819288	FALSE
E4.31.5.1.10.chr7	E4.31.5.1.10	chr7	-0.420029490924397	0.96062193330904	0.675030957137627	E4.31.5.1	E4	morula	Undefined	0.262857142857143	2625	11804644	0.0360540238313847	0.676046814755748	0.75049453870565	1	0.965903661248722	1	1	0		2	7	0.0150661877403286	TRUE	-1.71929012819288	FALSE
E4.31.5.1.10.chr8	E4.31.5.1.10	chr8	2.15624038623598	1.17833449891106	0.0325681325121334	E4.31.5.1	E4	morula	Undefined	0.232012513034411	1918	11804644	0.00520939400865267	-0.0313348757072307	0.487501238631769	1	0.837752571827301	1	1	0		2	8	0.0768842302444776	FALSE	-1.71929012819288	FALSE
E4.31.5.1.10.chr9	E4.31.5.1.10	chr9	-7.81985074046504	0.333620287680844	6.86895169071653e-13	E4.31.5.1	E4	morula	Undefined	0.0240863787375415	1204	11804644	-0.202716740288217	-4.79985183362365	7.93915292067279e-07	6.86895169071653e-13	2.34783123431408e-17	1	1	1	2	1	9	16.6293331240515	TRUE	-1.71929012819288	FALSE
E4.31.5.1.11.chr1	E4.31.5.1.11	chr1	2.88020484915099	1.15992484502015	0.00452247542715761	E4.31.5.1	E4	morula	Undefined	0.263951170901844	8028	13680634	0.0336428995000979	0.620750796771928	0.732618199248367	1	0.960558129588652	1	1	0		2	1	0.0174763480373825	FALSE	-1.71929012819288	FALSE
E4.31.5.1.11.chr10	E4.31.5.1.11	chr10	-6.70261825059151	0.483287861437658	3.37384642239947e-10	E4.31.5.1	E4	morula	Undefined	0.0254745254745255	2002	13680634	-0.204833745927221	-4.84840261981381	6.22298004483608e-07	3.37384642239947e-10	7.78921089648973e-15	1	1	1	2	1	10	14.1085065372772	TRUE	-1.71929012819288	FALSE
E4.31.5.1.11.chr11	E4.31.5.1.11	chr11	-0.603060373707257	0.947221931518743	0.547327766967912	E4.31.5.1	E4	morula	Undefined	0.247302158273381	3336	13680634	0.0169938868716349	0.238927226012715	0.594418993220878	1	0.903618415770872	1	1	0		2	11	0.0440149267266956	TRUE	-1.71929012819288	FALSE
E4.31.5.1.11.chr12	E4.31.5.1.11	chr12	-12.0629027149535	0.440222735190342	3.32925605533651e-24	E4.31.5.1	E4	morula	Undefined	0.0106927010692701	2151	13680634	-0.219615570332476	-5.18740464369967	1.06622525994605e-07	3.32925605533651e-24	2.52433378913813e-29	1	1	1	2	1	12	28.5978532194769	TRUE	-1.71929012819288	FALSE
E4.31.5.1.11.chr13	E4.31.5.1.11	chr13	4.01923822862927	1.55569947244646	8.99188264689444e-05	E4.31.5.1	E4	morula	Undefined	0.24800796812749	1004	13680634	0.0176996967257439	0.255114062120474	0.600682498282621	8.99188264689444e-05	0.000584756886292218	1	1	1	1	3	13	3.23302465509196	FALSE	-1.71929012819288	FALSE
E4.31.5.1.11.chr14	E4.31.5.1.11	chr14	4.55472775677484	1.67769268183864	1.03872585419517e-05	E4.31.5.1	E4	morula	Undefined	0.269487750556793	2245	13680634	0.0391794791550469	0.747725090132207	0.772687002947191	1.03872585419517e-05	0.00010219481714936	1	1	1	1	3	14	3.99057112905952	FALSE	-1.71929012819288	FALSE
E4.31.5.1.11.chr15	E4.31.5.1.11	chr15	-5.78187935595051	0.706651005258105	3.80173112253477e-08	E4.31.5.1	E4	morula	Undefined	0.00981767180925666	713	13680634	-0.220490599592489	-5.20747230801305	9.57151975654019e-08	3.80173112253477e-08	1.246195746513e-13	1	1	1	2	1	15	12.9044137354028	TRUE	-1.71929012819288	FALSE
E4.31.5.1.11.chr16	E4.31.5.1.11	chr16	1.32310150256465	1.12405761240307	0.187701199493394	E4.31.5.1	E4	morula	Undefined	0.235501567398119	2552	13680634	0.00519329599637289	-0.0317040627976581	0.487354027436484	1	0.837646783882611	1	1	0		2	16	0.0769390746259503	FALSE	-1.71929012819288	FALSE
E4.31.5.1.11.chr17	E4.31.5.1.11	chr17	-2.19830012995832	0.851171382999381	0.0293727784462565	E4.31.5.1	E4	morula	Undefined	0.277902142628718	3127	13680634	0.0475938712269719	0.940698289106049	0.826570251993633	1	0.984007390370909	1	1	0		2	17	0.0070016397950281	TRUE	-1.71929012819288	FALSE
E4.31.5.1.11.chr18	E4.31.5.1.11	chr18	-3.18107951904299	0.636601364942743	0.00176453428181069	E4.31.5.1	E4	morula	Undefined	0.0173310225303293	577	13680634	-0.212977248871417	-5.03516332701187	2.38720787037246e-07	0.00176453428181069	9.51469859117807e-09	1	1	1	2	1	18	8.02160496484007	TRUE	-1.71929012819288	FALSE
E4.31.5.1.11.chr19	E4.31.5.1.11	chr19	-2.16340760030668	0.683319158146072	0.0320032610051688	E4.31.5.1	E4	morula	Undefined	0.272015655577299	5621	13680634	0.0417073841755529	0.805699322178834	0.789791879778458	0.0320032610051688	0.118238288974344	1	1	0		2	19	0.927241863576933	TRUE	-1.71929012819288	FALSE
E4.31.5.1.11.chr2	E4.31.5.1.11	chr2	-17.4331019153994	-0.337200231015915	9.87191224366971e-39	E4.31.5.1	E4	morula	Undefined	0.0936170212765957	235	13680634	-0.13669125012515	-3.28564261426788	0.000508750095786993	9.87191224366971e-39	4.82619792939854e-40	1	1	1	2	1	2	39.3163948710135	TRUE	-1.71929012819288	FALSE
E4.31.5.1.11.chr20	E4.31.5.1.11	chr20	0.863231657929343	1.05277806848126	0.389310351418512	E4.31.5.1	E4	morula	Undefined	0.264236902050114	1756	13680634	0.0339286306483679	0.627303671092119	0.734769901257029	1	0.961224433208572	1	1	0		2	20	0.017175198466562	FALSE	-1.71929012819288	FALSE
E4.31.5.1.11.chr21	E4.31.5.1.11	chr21	-1.72509262562379	0.498285316008923	0.0864538321407886	E4.31.5.1	E4	morula	Undefined	0.271535580524345	1068	13680634	0.0412273091225989	0.794689421769608	0.786602906403929	0.0864538321407886	0.250813834222068	1	1	0		2	21	0.600648512655491	TRUE	-1.71929012819288	FALSE
E4.31.5.1.11.chr22	E4.31.5.1.11	chr22	0.146668877814915	1.07736593758965	0.883579183948195	E4.31.5.1	E4	morula	Undefined	0.249721293199554	1794	13680634	0.0194130217978079	0.294406956629327	0.615776524136337	1	0.914348805860298	1	1	0		2	22	0.0388880979614031	FALSE	-1.71929012819288	FALSE
E4.31.5.1.11.chr3	E4.31.5.1.11	chr3	3.26952419487347	1.20074517153227	0.00132062515150405	E4.31.5.1	E4	morula	Undefined	0.232618583495777	3078	13680634	0.00231031209403087	-0.0978215697392802	0.461036989675328	0.00132062515150405	0.00511679018825947	1	1	0		2	3	2.2910023907178	FALSE	-1.71929012819288	FALSE
E4.31.5.1.11.chr4	E4.31.5.1.11	chr4	-5.39819372430805	0.453517344629185	2.40784138432406e-07	E4.31.5.1	E4	morula	Undefined	0.0153203342618384	1436	13680634	-0.214987937139908	-5.08127586182047	1.8745409959591e-07	2.40784138432406e-07	1.43212368486912e-12	1	1	1	2	1	4	11.844019472715	TRUE	-1.71929012819288	FALSE
E4.31.5.1.11.chr5	E4.31.5.1.11	chr5	-5.81348544198749	0.591775192907907	3.25428954964264e-08	E4.31.5.1	E4	morula	Undefined	0.0228013029315961	1842	13680634	-0.20750696847015	-4.90970952128317	4.56057000508347e-07	3.25428954964264e-08	4.87412185722702e-13	1	1	1	2	1	5	12.312103617281	TRUE	-1.71929012819288	FALSE
E4.31.5.1.11.chr6	E4.31.5.1.11	chr6	1.11304236654084	1.07721858078298	0.267370128163181	E4.31.5.1	E4	morula	Undefined	0.230063109581182	3486	13680634	-0.000245161820564111	-0.156428058714162	0.437847810875991	1	0.799459265349352	1	1	0		2	6	0.097203659853568	FALSE	-1.71929012819288	FALSE
E4.31.5.1.11.chr7	E4.31.5.1.11	chr7	5.59680445178732	1.35486740745725	9.35183752897407e-08	E4.31.5.1	E4	morula	Undefined	0.247357293868922	3784	13680634	0.0170490224671759	0.240191689583931	0.594909172055893	9.35183752897407e-08	9.84986246053058e-07	1	1	1	1	3	7	6.00656983377139	FALSE	-1.71929012819288	FALSE
E4.31.5.1.11.chr8	E4.31.5.1.11	chr8	3.83813600535491	1.31361886742826	0.000178546452822501	E4.31.5.1	E4	morula	Undefined	0.248686514886165	2284	13680634	0.0183782434844189	0.27067565439661	0.606679748491769	0.000178546452822501	0.00109733189678047	1	1	1	1	3	8	2.95966199672808	FALSE	-1.71929012819288	FALSE
E4.31.5.1.11.chr9	E4.31.5.1.11	chr9	1.21265026692169	1.09042613932606	0.227062232339742	E4.31.5.1	E4	morula	Undefined	0.242424242424242	2442	13680634	0.0121159710224959	0.127058535121275	0.550552965207831	1	0.879140655596873	1	1	0		2	9	0.0559416356626628	FALSE	-1.71929012819288	FALSE
E4.31.5.1.12.chr1	E4.31.5.1.12	chr1	-0.470864278830443	0.979277316072635	0.638382999640771	E4.31.5.1	E4	morula	Undefined	0.290681714198566	6557	11149064	0.0651034992472697	1.34225896075489	0.910243977507693	1	0.995845695300221	1	1	0		2	1	0.00180794959960334	TRUE	-1.71929012819288	FALSE
E4.31.5.1.12.chr10	E4.31.5.1.12	chr10	1.98200082252032	1.11925944811038	0.0492026596583513	E4.31.5.1	E4	morula	Undefined	0.282608695652174	2622	11149064	0.0570304807008777	1.15711472205578	0.876387253707194	1	0.992024111347838	1	1	0		2	10	0.00347777210180795	FALSE	-1.71929012819288	FALSE
E4.31.5.1.12.chr11	E4.31.5.1.12	chr11	-2.38551890965678	0.792245129928277	0.0182319141861011	E4.31.5.1	E4	morula	Undefined	0.287586457954132	2747	11149064	0.0620082430028357	1.27127326220097	0.898184274498155	0.0182319141861011	0.0837115355077355	1	1	0		2	11	1.0772146918017	TRUE	-1.71929012819288	FALSE
E4.31.5.1.12.chr12	E4.31.5.1.12	chr12	0.490289825021018	1.02906609285337	0.624604709866259	E4.31.5.1	E4	morula	Undefined	0.292366946778712	2856	11149064	0.0667887318274157	1.38090759029651	0.916346312074459	1	0.996399165094713	1	1	0		2	12	0.00156664504049984	FALSE	-1.71929012819288	FALSE
E4.31.5.1.12.chr13	E4.31.5.1.12	chr13	1.57126650623258	1.18977256354896	0.118108612755709	E4.31.5.1	E4	morula	Undefined	0.298143851508121	862	11149064	0.0725656365568247	1.51339342840247	0.934910123365478	1	0.99783413614732	1	1	0		2	13	0.000941642823349523	FALSE	-1.71929012819288	FALSE
E4.31.5.1.12.chr14	E4.31.5.1.12	chr14	3.03443823164793	1.45289453762014	0.00281587088923497	E4.31.5.1	E4	morula	Undefined	0.29450915141431	1803	11149064	0.0689309364630137	1.43003628288111	0.923646697086733	0.00281587088923497	0.0180810113598569	1	1	0		2	14	1.74277728095575	FALSE	-1.71929012819288	FALSE
E4.31.5.1.12.chr15	E4.31.5.1.12	chr15	3.92005983082024	1.19842132668763	0.000131287429244828	E4.31.5.1	E4	morula	Undefined	0.291853178155774	1117	11149064	0.0662749632044777	1.36912497143905	0.914519893109527	1	0.996237786084009	1	1	0		2	15	0.00163699003129796	FALSE	-1.71929012819288	FALSE
E4.31.5.1.12.chr16	E4.31.5.1.12	chr16	-0.865206367617525	0.936238441245954	0.388229064835883	E4.31.5.1	E4	morula	Undefined	0.29742033383915	1977	11149064	0.0718421188878537	1.49680048646419	0.93277741015482	1	0.997688159722384	1	1	0		2	16	0.00100518183374505	TRUE	-1.71929012819288	FALSE
E4.31.5.1.12.chr17	E4.31.5.1.12	chr17	-10.0095807562091	0.310422127645894	1.35196560401783e-18	E4.31.5.1	E4	morula	Undefined	0.0147446024223275	1899	11149064	-0.210833612528969	-4.98600180008243	3.08207850897144e-07	1.35196560401783e-18	2.38084047636158e-23	1	1	1	2	1	17	22.623269702687	TRUE	-1.71929012819288	FALSE
E4.31.5.1.12.chr18	E4.31.5.1.12	chr18	2.07085257585223	1.20751351024656	0.0399887697297751	E4.31.5.1	E4	morula	Undefined	0.278248587570622	708	11149064	0.0526703726193257	1.05712128258008	0.854771880358809	0.0399887697297751	0.149579904616703	1	1	0		2	18	0.82512674805103	FALSE	-1.71929012819288	FALSE
E4.31.5.1.12.chr19	E4.31.5.1.12	chr19	-0.869988245428126	0.901208803248132	0.385618325439666	E4.31.5.1	E4	morula	Undefined	0.298892284186402	5236	11149064	0.0733140692351057	1.53055776385415	0.937060636496764	1	0.997976404724825	1	1	0		2	19	0.000879726667484197	TRUE	-1.71929012819288	FALSE
E4.31.5.1.12.chr2	E4.31.5.1.12	chr2	0.486356236632511	1.0405840794164	0.627384285430392	E4.31.5.1	E4	morula	Undefined	0.29930332261522	3732	11149064	0.0737251076639237	1.53998439858096	0.938217921802818	1	0.998050922361812	1	1	0		2	2	0.000847299657969932	FALSE	-1.71929012819288	FALSE
E4.31.5.1.12.chr20	E4.31.5.1.12	chr20	-1.3275106897613	0.883882038008515	0.186242666112142	E4.31.5.1	E4	morula	Undefined	0.291666666666667	1584	11149064	0.0660884517153707	1.3648475716708	0.913849518302891	1	0.996177638269586	1	1	0		2	20	0.00166321133393503	TRUE	-1.71929012819288	FALSE
E4.31.5.1.12.chr21	E4.31.5.1.12	chr21	-1.4559025483619	0.583592831089627	0.147391261558009	E4.31.5.1	E4	morula	Undefined	0.282278481012658	790	11149064	0.0567002660613617	1.14954167639892	0.874833654035541	0.147391261558009	0.393067549391705	1	1	0		2	21	0.405532808893841	TRUE	-1.71929012819288	FALSE
E4.31.5.1.12.chr22	E4.31.5.1.12	chr22	-0.261628318342986	1.01160162943459	0.79394661640872	E4.31.5.1	E4	morula	Undefined	0.303615960099751	1604	11149064	0.0780377451484547	1.63888916131256	0.949381827286127	1	0.998696720384537	1	1	0		2	22	0.000566376298935052	TRUE	-1.71929012819288	FALSE
E4.31.5.1.12.chr3	E4.31.5.1.12	chr3	-0.0411612330064366	0.988398370565409	0.967218999963715	E4.31.5.1	E4	morula	Undefined	0.258036862408916	2333	11149064	0.0324586474576197	0.593591507892245	0.723607318866543	1	0.957698925560838	1	1	0		2	3	0.0187709998132255	TRUE	-1.71929012819288	FALSE
E4.31.5.1.12.chr4	E4.31.5.1.12	chr4	-5.00369493782649	0.493558945834315	1.47612297044503e-06	E4.31.5.1	E4	morula	Undefined	0.0354118552732871	1299	11149064	-0.190166359678009	-4.51202508702221	3.210579555397e-06	1.47612297044503e-06	1.28314830764596e-10	1	1	1	2	1	4	9.89172314450591	TRUE	-1.71929012819288	FALSE
E4.31.5.1.12.chr5	E4.31.5.1.12	chr5	0.833210977184724	1.10796047332803	0.405975623255203	E4.31.5.1	E4	morula	Undefined	0.26322471434617	2363	11149064	0.0376464993948737	0.712568182092492	0.761943496765586	1	0.969102886984212	1	1	0		2	5	0.0136301126525678	FALSE	-1.71929012819288	FALSE
E4.31.5.1.12.chr6	E4.31.5.1.12	chr6	0.608631033636634	1.03614890682234	0.543637557846025	E4.31.5.1	E4	morula	Undefined	0.27783595113438	2865	11149064	0.0522577361830837	1.04765799961987	0.852601897543134	1	0.988559969456642	1	1	0		2	6	0.00499697975029386	FALSE	-1.71929012819288	FALSE
E4.31.5.1.12.chr7	E4.31.5.1.12	chr7	-0.348418504825803	0.965314153077355	0.727986804075334	E4.31.5.1	E4	morula	Undefined	0.293434892999637	2757	11149064	0.0678566780483407	1.40539955558911	0.920048750585174	1	0.996715143834537	1	1	0		2	7	0.00142894312983747	TRUE	-1.71929012819288	FALSE
E4.31.5.1.12.chr8	E4.31.5.1.12	chr8	1.00573961552779	1.08579322079931	0.316068961062491	E4.31.5.1	E4	morula	Undefined	0.277238403451996	1854	11149064	0.0516601885006997	1.03395401639406	0.849421169604149	1	0.988046822046987	1	1	0		2	8	0.00522247436498479	FALSE	-1.71929012819288	FALSE
E4.31.5.1.12.chr9	E4.31.5.1.12	chr9	-8.31719251376639	0.291949529604619	3.82275883778477e-14	E4.31.5.1	E4	morula	Undefined	0.0219298245614035	1140	11149064	-0.203648390389893	-4.82121802370701	7.13421524695734e-07	3.82275883778477e-14	1.25585000125292e-18	1	1	1	2	1	9	17.9010622296421	TRUE	-1.71929012819288	FALSE
E4.31.5.1.2.chr1	E4.31.5.1.2	chr1	-9.88037748706641	0.472034628813971	3.00863421433281e-18	E4.31.5.1	E4	morula	Undefined	0.0293706293706294	4290	11046290	-0.196015559754149	-4.64616892539846	1.69078066693833e-06	3.00863421433281e-18	2.77926857726158e-22	1	1	1	2	1	1	21.5560694827345	TRUE	-1.71929012819288	FALSE
E4.31.5.1.2.chr10	E4.31.5.1.2	chr10	3.45940671185448	1.22744935945703	0.000695025591354852	E4.31.5.1	E4	morula	Undefined	0.266598569969357	2937	11046290	0.0412123808445788	0.794347061021491	0.786503292988635	0.000695025591354852	0.00465284605091819	1	1	0		2	10	2.33228131676456	FALSE	-1.71929012819288	FALSE
E4.31.5.1.2.chr11	E4.31.5.1.2	chr11	-8.22376138128929	0.284636045669138	6.61178476068906e-14	E4.31.5.1	E4	morula	Undefined	0.0353508302088913	1867	11046290	-0.190035358915887	-4.50902075397965	3.25637691257704e-06	6.61178476068906e-14	9.46957851766194e-18	1	1	1	2	1	11	17.0236693506195	TRUE	-1.71929012819288	FALSE
E4.31.5.1.2.chr12	E4.31.5.1.2	chr12	2.00703771084758	1.10021348543691	0.0464401814968962	E4.31.5.1	E4	morula	Undefined	0.262582056892779	3199	11046290	0.0371958677680009	0.702233528578237	0.758733230361659	1	0.968223298155326	1	1	0		2	12	0.0140244712318374	FALSE	-1.71929012819288	FALSE
E4.31.5.1.2.chr13	E4.31.5.1.2	chr13	-1.72380902182792	0.69721916044573	0.0866860477438556	E4.31.5.1	E4	morula	Undefined	0.0187919463087248	745	11046290	-0.206594242816053	-4.88877733892811	5.07320891939107e-07	0.0866860477438556	7.88940641343534e-07	1	1	1	2	1	13	6.10295567119707	TRUE	-1.71929012819288	FALSE
E4.31.5.1.2.chr14	E4.31.5.1.2	chr14	6.31570237598411	1.93807981196839	2.5760249990765e-09	E4.31.5.1	E4	morula	Undefined	0.277013752455796	2036	11046290	0.0516275633310179	1.03320580032489	0.849246200474964	2.5760249990765e-09	4.58109361365565e-08	1	1	1	1	3	14	7.33903083341958	FALSE	-1.71929012819288	FALSE
E4.31.5.1.2.chr15	E4.31.5.1.2	chr15	-7.241862183166	0.6326476322829	1.79235668059928e-11	E4.31.5.1	E4	morula	Undefined	0.0735785953177258	897	11046290	-0.151807593807052	-3.63231640509556	0.000140444206392372	1.79235668059928e-11	8.71365163231607e-14	1	1	1	2	1	15	13.0597998069418	TRUE	-1.71929012819288	FALSE
E4.31.5.1.2.chr16	E4.31.5.1.2	chr16	0.314611975292754	1.03750047402516	0.753468747200732	E4.31.5.1	E4	morula	Undefined	0.240594059405941	2020	11046290	0.0152078702811629	0.197967245548566	0.578464654605533	1	0.895103383457955	1	1	0		2	16	0.0481268012513224	FALSE	-1.71929012819288	FALSE
E4.31.5.1.2.chr17	E4.31.5.1.2	chr17	-3.00457683098337	0.795355499977211	0.00309081117420855	E4.31.5.1	E4	morula	Undefined	0.286723689103756	2689	11046290	0.0613374999789779	1.25589063848949	0.895422188423227	0.00309081117420855	0.0190680281650102	1	1	0		2	17	1.71969421525667	TRUE	-1.71929012819288	FALSE
E4.31.5.1.2.chr18	E4.31.5.1.2	chr18	1.67765612953285	1.16477102564509	0.0953788886853332	E4.31.5.1	E4	morula	Undefined	0.233552631578947	912	11046290	0.00816644245416887	0.036481205736826	0.514550667808697	1	0.856449647137938	1	1	0		2	18	0.0672981652296629	FALSE	-1.71929012819288	FALSE
E4.31.5.1.2.chr19	E4.31.5.1.2	chr19	0.155015531767008	1.07388111435816	0.877005681456403	E4.31.5.1	E4	morula	Undefined	0.282815356489945	5470	11046290	0.0574291673651668	1.16625808503892	0.878244942802199	1	0.992267260756997	1	1	0		2	19	0.00337133768528153	FALSE	-1.71929012819288	FALSE
E4.31.5.1.2.chr2	E4.31.5.1.2	chr2	10.242886936907	1.79074040719383	3.17192746090648e-19	E4.31.5.1	E4	morula	Undefined	0.236902050113895	4829	11046290	0.0115158609891169	0.113295787689546	0.545101971661703	3.17192746090648e-19	7.64255537606509e-18	1	1	1	1	3	2	17.1167614058001	FALSE	-1.71929012819288	FALSE
E4.31.5.1.2.chr20	E4.31.5.1.2	chr20	-3.40296148282197	0.723874449366716	0.000843503508056581	E4.31.5.1	E4	morula	Undefined	0.24295010845987	1383	11046290	0.0175639193350919	0.252000183280686	0.599479538932554	0.000843503508056581	0.00434346390539079	1	1	0		2	20	2.36216378316555	TRUE	-1.71929012819288	FALSE
E4.31.5.1.2.chr21	E4.31.5.1.2	chr21	-1.56520586908656	0.548954129782602	0.119522735979523	E4.31.5.1	E4	morula	Undefined	0.23021582733813	834	11046290	0.00482963821335186	-0.0400440836953589	0.484028990376567	0.119522735979523	0.222723857587108	1	1	0		2	21	0.652233260004671	TRUE	-1.71929012819288	FALSE
E4.31.5.1.2.chr22	E4.31.5.1.2	chr22	-0.566478346124002	0.962499525974845	0.57186738053972	E4.31.5.1	E4	morula	Undefined	0.257039711191336	1385	11046290	0.0316535220665579	0.575126998399437	0.717397295073124	1	0.9556632191703	1	1	0		2	22	0.0196951284610215	TRUE	-1.71929012819288	FALSE
E4.31.5.1.2.chr3	E4.31.5.1.2	chr3	4.51292192038523	1.28049649043392	1.23772366517515e-05	E4.31.5.1	E4	morula	Undefined	0.215361890694239	3385	11046290	-0.0100242984305391	-0.380699908504183	0.35171296838285	1.23772366517515e-05	5.80921375511637e-05	1	1	1	1	3	3	4.23588264298331	FALSE	-1.71929012819288	FALSE
E4.31.5.1.2.chr4	E4.31.5.1.2	chr4	2.65545212805811	1.27096187555899	0.00872653048266466	E4.31.5.1	E4	morula	Undefined	0.251024590163934	1952	11046290	0.0256384010391559	0.437177977608558	0.66900886021335	0.00872653048266466	0.0358656257366101	1	1	0		2	4	1.44532158775936	FALSE	-1.71929012819288	FALSE
E4.31.5.1.2.chr5	E4.31.5.1.2	chr5	-7.33154427136222	0.473882096380321	1.08853778368802e-11	E4.31.5.1	E4	morula	Undefined	0.0369379014989293	1868	11046290	-0.188448287625849	-4.47262332666461	3.86329057682692e-06	1.08853778368802e-11	1.62778498183195e-15	1	1	1	2	1	5	14.7884029626969	TRUE	-1.71929012819288	FALSE
E4.31.5.1.2.chr6	E4.31.5.1.2	chr6	1.41618125626276	1.10190045161643	0.158678489790332	E4.31.5.1	E4	morula	Undefined	0.2380810488677	3356	11046290	0.0126948597429219	0.140334599188126	0.555802185699233	1	0.88224861389733	1	1	0		2	6	0.0544090152884395	FALSE	-1.71929012819288	FALSE
E4.31.5.1.2.chr7	E4.31.5.1.2	chr7	1.81445388213376	1.10703364506231	0.0714928589908782	E4.31.5.1	E4	morula	Undefined	0.254029850746269	3350	11046290	0.0286436616214909	0.506099742052855	0.693606684182516	1	0.947362839840391	1	1	0		2	7	0.0234836544072756	FALSE	-1.71929012819288	FALSE
E4.31.5.1.2.chr8	E4.31.5.1.2	chr8	-6.42184174454653	0.488350881045682	1.48456101847598e-09	E4.31.5.1	E4	morula	Undefined	0.093167701863354	1449	11046290	-0.132218487261424	-3.18306558307099	0.000728623015207638	1.48456101847598e-09	3.08848211277167e-11	1	1	1	2	1	8	10.5102549095755	TRUE	-1.71929012819288	FALSE
E4.31.5.1.2.chr9	E4.31.5.1.2	chr9	-1.86319571917378	0.832710337342444	0.064279235893837	E4.31.5.1	E4	morula	Undefined	0.237765694513099	2023	11046290	0.0123795053883209	0.133102354945463	0.552943783628484	1	0.880562389152343	1	1	0		2	9	0.0552398681978962	TRUE	-1.71929012819288	FALSE
E4.31.5.1.3.chr1	E4.31.5.1.3	chr1	-1.01306883739027	0.950048461057366	0.312566419645388	E4.31.5.1	E4	morula	Undefined	0.222222222222222	4617	6853268	0.00467039310249132	-0.0436961643449206	0.48257329835384	1	0.834187040226541	1	1	0		2	1	0.0787365615554239	TRUE	-1.71929012819288	FALSE
E4.31.5.1.3.chr10	E4.31.5.1.3	chr10	2.98715909469849	1.19286683328557	0.00326238080385091	E4.31.5.1	E4	morula	Undefined	0.204981837052413	1927	6853268	-0.0125699920673177	-0.43908209945718	0.33030102455308	1	0.696192263508285	1	1	0		2	10	0.157270807156772	FALSE	-1.71929012819288	FALSE
E4.31.5.1.3.chr11	E4.31.5.1.3	chr11	-2.17068227250828	0.810924215145812	0.0314386090467053	E4.31.5.1	E4	morula	Undefined	0.214710654407788	1849	6853268	-0.00284117471194267	-0.215964256688361	0.414507804558418	1	0.779549688439631	1	1	0		2	11	0.108156197694644	TRUE	-1.71929012819288	FALSE
E4.31.5.1.3.chr12	E4.31.5.1.3	chr12	0.353634208204248	1.022655870753	0.72408149837112	E4.31.5.1	E4	morula	Undefined	0.190134099616858	2088	6853268	-0.0274177295028727	-0.779595753440888	0.217814428136721	1	0.549787973887333	1	1	0		2	12	0.259804764186062	FALSE	-1.71929012819288	FALSE
E4.31.5.1.3.chr13	E4.31.5.1.3	chr13	2.33852120658044	1.30446307989222	0.0206049017757022	E4.31.5.1	E4	morula	Undefined	0.259640102827764	778	6853268	0.0420882737080333	0.814434530962799	0.792301968265452	0.0206049017757022	0.0835045673150389	1	1	0		2	13	1.07828976995985	FALSE	-1.71929012819288	FALSE
E4.31.5.1.3.chr14	E4.31.5.1.3	chr14	2.80751928002445	1.41934108719516	0.00561787794659091	E4.31.5.1	E4	morula	Undefined	0.232172470978441	1206	6853268	0.0146206418587103	0.184499921202327	0.573189355516286	0.00561787794659091	0.0216981828425535	1	1	0		2	14	1.66357663548311	FALSE	-1.71929012819288	FALSE
E4.31.5.1.3.chr15	E4.31.5.1.3	chr15	4.52984021942622	1.22932977621853	1.15312477194195e-05	E4.31.5.1	E4	morula	Undefined	0.201109570041609	721	6853268	-0.0164422590781217	-0.52788753495013	0.298788698405068	1.15312477194195e-05	4.67833441559628e-05	1	1	1	1	3	15	4.32990873728164	FALSE	-1.71929012819288	FALSE
E4.31.5.1.3.chr16	E4.31.5.1.3	chr16	-1.8530982135328	0.851449170859957	0.0657216462344452	E4.31.5.1	E4	morula	Undefined	0.201885310290652	1273	6853268	-0.0156665188290787	-0.510096935682708	0.3049917759545	1	0.667160502524021	1	1	0		2	16	0.175769672867352	TRUE	-1.71929012819288	FALSE
E4.31.5.1.3.chr17	E4.31.5.1.3	chr17	-10.0728697210557	0.306040840856906	9.12953075041701e-19	E4.31.5.1	E4	morula	Undefined	0.00754716981132076	1060	6853268	-0.21000465930841	-4.96699083013908	3.39999011073023e-07	9.12953075041701e-19	1.78270501952231e-23	1	1	1	2	1	17	22.7489205126811	TRUE	-1.71929012819288	FALSE
E4.31.5.1.3.chr18	E4.31.5.1.3	chr18	2.46153210356451	1.24998239279538	0.0149027402740718	E4.31.5.1	E4	morula	Undefined	0.166982922201139	527	6853268	-0.0505689069185917	-1.31053806367961	0.0950069381389468	0.0149027402740718	0.0107039517351522	1	1	0		2	18	1.97045585783525	FALSE	-1.71929012819288	FALSE
E4.31.5.1.3.chr19	E4.31.5.1.3	chr19	-1.65226470349035	0.769426377713856	0.100454009085901	E4.31.5.1	E4	morula	Undefined	0.234212139791539	3262	6853268	0.0166603106718083	0.231277087317984	0.591450227071055	0.100454009085901	0.227151832950814	1	1	0		2	19	0.643683754393214	TRUE	-1.71929012819288	FALSE
E4.31.5.1.3.chr2	E4.31.5.1.3	chr2	0.654115654309633	1.05348270010246	0.513982271024255	E4.31.5.1	E4	morula	Undefined	0.216440752076957	2287	6853268	-0.00111107704277366	-0.176286704358623	0.430034353421791	1	0.792936122114212	1	1	0		2	2	0.100761797462605	FALSE	-1.71929012819288	FALSE
E4.31.5.1.3.chr20	E4.31.5.1.3	chr20	-1.4858016791722	0.871678540048435	0.139311665876024	E4.31.5.1	E4	morula	Undefined	0.198841698841699	1036	6853268	-0.0187101302780317	-0.579898227649782	0.280991625506644	1	0.637690940599435	1	1	0		2	20	0.19538975280359	TRUE	-1.71929012819288	FALSE
E4.31.5.1.3.chr21	E4.31.5.1.3	chr21	-0.700143758567788	0.82309610332582	0.484860704574222	E4.31.5.1	E4	morula	Undefined	0.21015761821366	571	6853268	-0.00739421090607067	-0.320382252892282	0.374339288626227	1	0.74216234244137	1	1	0		2	21	0.12950108567145	TRUE	-1.71929012819288	FALSE
E4.31.5.1.3.chr22	E4.31.5.1.3	chr22	-0.0548540191992169	1.04490670440302	0.95632362894797	E4.31.5.1	E4	morula	Undefined	0.246589716684155	953	6853268	0.0290378875644243	0.515140804161214	0.696772684540924	1	0.948513907047466	1	1	0		2	22	0.0229562971319904	TRUE	-1.71929012819288	FALSE
E4.31.5.1.3.chr3	E4.31.5.1.3	chr3	-0.213507204231279	0.977344129247	0.831204897752407	E4.31.5.1	E4	morula	Undefined	0.131276467029643	1653	6853268	-0.0862753620900877	-2.12941943021943	0.0166097871544127	1	0.0846727612130339	1	1	0		2	3	1.07225627747848	TRUE	-1.71929012819288	FALSE
E4.31.5.1.3.chr4	E4.31.5.1.3	chr4	-4.81063547523805	0.513154468747804	3.46809986006748e-06	E4.31.5.1	E4	morula	Undefined	0.0211817168338908	897	6853268	-0.19637011228584	-4.65430012913367	1.6254149943881e-06	3.46809986006748e-06	1.51647338151575e-10	1	1	1	2	1	4	9.81916520840791	TRUE	-1.71929012819288	FALSE
E4.31.5.1.3.chr5	E4.31.5.1.3	chr5	3.42849227231673	1.30951112625579	0.000773001783562238	E4.31.5.1	E4	morula	Undefined	0.170770036668413	1909	6853268	-0.0467817924513177	-1.22368549163601	0.110535447415955	0.000773001783562238	0.000885854350569268	1	1	1	1	3	5	3.05263767759811	FALSE	-1.71929012819288	FALSE
E4.31.5.1.3.chr6	E4.31.5.1.3	chr6	2.17259655558379	1.16348853993929	0.0312914659892655	E4.31.5.1	E4	morula	Undefined	0.213530655391121	2365	6853268	-0.00402117372860966	-0.243026007921938	0.403992624955932	1	0.770154837644764	1	1	0		2	6	0.113421952263196	FALSE	-1.71929012819288	FALSE
E4.31.5.1.3.chr7	E4.31.5.1.3	chr7	-0.72195900516779	0.940838381754254	0.471380093837991	E4.31.5.1	E4	morula	Undefined	0.205912863070539	1928	6853268	-0.0116389660491917	-0.417730221922841	0.338072186644939	1	0.70471006544593	1	1	0		2	7	0.151989525385935	TRUE	-1.71929012819288	FALSE
E4.31.5.1.3.chr8	E4.31.5.1.3	chr8	2.6800349905995	1.22046625874117	0.00813683743002532	E4.31.5.1	E4	morula	Undefined	0.200327064595258	1223	6853268	-0.0172247645244727	-0.545833285267688	0.292590270467541	0.00813683743002532	0.0167613459444062	1	1	0		2	8	1.77569111024282	FALSE	-1.71929012819288	FALSE
E4.31.5.1.3.chr9	E4.31.5.1.3	chr9	-7.1235365991047	0.391962336725052	3.4455078647397e-11	E4.31.5.1	E4	morula	Undefined	0.00551724137931034	725	6853268	-0.21203458774042	-5.01354461321273	2.67181851743551e-07	3.4455078647397e-11	3.70317826494201e-16	1	1	1	2	1	9	15.4314253812216	TRUE	-1.71929012819288	FALSE
E4.31.5.1.4.chr1	E4.31.5.1.4	chr1	-0.338823365768587	0.986395302528189	0.735189840244799	E4.31.5.1	E4	morula	Undefined	0.242294646807256	6781	12187222	0.0147767083071398	0.188079103340322	0.574592679057991	1	0.892970962255793	1	1	0		2	1	0.0491626633254688	TRUE	-1.71929012819288	FALSE
E4.31.5.1.4.chr10	E4.31.5.1.4	chr10	1.54413022344104	1.08719433882816	0.124544765351091	E4.31.5.1	E4	morula	Undefined	0.223652998983395	2951	12187222	-0.00386493951672123	-0.239442978345997	0.405381053571799	1	0.77141086881487	1	1	0		2	10	0.1127142464227	FALSE	-1.71929012819288	FALSE
E4.31.5.1.4.chr11	E4.31.5.1.4	chr11	-1.07096395086492	0.906539807150557	0.28580860775973	E4.31.5.1	E4	morula	Undefined	0.250821827744905	3042	12187222	0.0233038892447888	0.383638969068144	0.64937697354072	1	0.92974020762359	1	1	0		2	11	0.031638387099063	TRUE	-1.71929012819288	FALSE
E4.31.5.1.4.chr12	E4.31.5.1.4	chr12	0.809677511078797	1.04404788468485	0.419335603205413	E4.31.5.1	E4	morula	Undefined	0.246302029583763	2907	12187222	0.0187840910836468	0.279983244160601	0.610254819895296	1	0.911646659627478	1	1	0		2	12	0.0401734549921457	FALSE	-1.71929012819288	FALSE
E4.31.5.1.4.chr13	E4.31.5.1.4	chr13	1.45240647154444	1.17200516669264	0.148359147214411	E4.31.5.1	E4	morula	Undefined	0.279678068410463	994	12187222	0.0521601299103468	1.04541952599885	0.852085441959976	1	0.988477457682227	1	1	0		2	13	0.00503323036229481	FALSE	-1.71929012819288	FALSE
E4.31.5.1.4.chr14	E4.31.5.1.4	chr14	4.13680740181505	1.61589674187237	5.69098596757695e-05	E4.31.5.1	E4	morula	Undefined	0.251334044823906	1874	12187222	0.0238161063237897	0.39538600527218	0.653720982180087	5.69098596757695e-05	0.000416642631674229	1	1	1	1	3	14	3.38023629426919	FALSE	-1.71929012819288	FALSE
E4.31.5.1.4.chr15	E4.31.5.1.4	chr15	2.44713901771958	1.12376215518031	0.0154881771057967	E4.31.5.1	E4	morula	Undefined	0.208448117539027	1089	12187222	-0.0190698209610892	-0.588147268240878	0.278216724106413	1	0.634154649428815	1	1	0		2	15	0.197804819084469	FALSE	-1.71929012819288	FALSE
E4.31.5.1.4.chr16	E4.31.5.1.4	chr16	-0.766569010056898	0.944704337198987	0.444474449524383	E4.31.5.1	E4	morula	Undefined	0.233333333333333	1890	12187222	0.00581539483321678	-0.0174370305988354	0.493043983747423	1	0.841703435107213	1	1	0		2	16	0.0748409004051126	TRUE	-1.71929012819288	FALSE
E4.31.5.1.4.chr17	E4.31.5.1.4	chr17	-9.57269329388123	0.340666409119171	2.00234329031445e-17	E4.31.5.1	E4	morula	Undefined	0.0123258306538049	1866	12187222	-0.215192107846311	-5.08595825289693	1.82887255392947e-07	2.00234329031445e-17	2.01279944065873e-22	1	1	1	2	1	17	21.6961994969219	TRUE	-1.71929012819288	FALSE
E4.31.5.1.4.chr18	E4.31.5.1.4	chr18	1.52862160620788	1.14857020318615	0.128345243445175	E4.31.5.1	E4	morula	Undefined	0.188321167883212	685	12187222	-0.0391967706169043	-1.04973282634996	0.146920483441508	1	0.428693955341613	1	1	0		2	18	0.367852640072969	FALSE	-1.71929012819288	FALSE
E4.31.5.1.4.chr19	E4.31.5.1.4	chr19	-1.12415709797324	0.858391475002528	0.26264069243404	E4.31.5.1	E4	morula	Undefined	0.274075464614229	5327	12187222	0.0465575261141128	0.916931054353987	0.820410615107516	1	0.98281115391646	1	1	0		2	19	0.00752992335915022	TRUE	-1.71929012819288	FALSE
E4.31.5.1.4.chr2	E4.31.5.1.4	chr2	0.298785476928754	1.02616221199033	0.765493877210552	E4.31.5.1	E4	morula	Undefined	0.261608154020385	3532	12187222	0.0340902155202688	0.631009411134888	0.735982814524525	1	0.961597249965135	1	1	0		2	2	0.0170067873615879	FALSE	-1.71929012819288	FALSE
E4.31.5.1.4.chr20	E4.31.5.1.4	chr20	-0.760721945715775	0.927578810057876	0.447949820347526	E4.31.5.1	E4	morula	Undefined	0.253968253968254	1701	12187222	0.0264503154681378	0.455798184905104	0.675732445263231	1	0.940591231909876	1	1	0		2	20	0.0265990740174392	TRUE	-1.71929012819288	FALSE
E4.31.5.1.4.chr21	E4.31.5.1.4	chr21	-1.28443716178476	0.637930963460746	0.200857293121175	E4.31.5.1	E4	morula	Undefined	0.23778071334214	757	12187222	0.0102627748420238	0.0845578776507229	0.533693556077711	0.200857293121175	0.346575538451373	1	1	0		2	21	0.460202093354608	TRUE	-1.71929012819288	FALSE
E4.31.5.1.4.chr22	E4.31.5.1.4	chr22	-0.226906738468379	1.01719422399559	0.820787734056354	E4.31.5.1	E4	morula	Undefined	0.27077106993425	1673	12187222	0.0432531314341338	0.841149036281015	0.799867776472442	1	0.978485325296346	1	1	0		2	22	0.00944568323092686	TRUE	-1.71929012819288	FALSE
E4.31.5.1.4.chr3	E4.31.5.1.4	chr3	0.243789204141846	1.00667504320032	0.807708354000466	E4.31.5.1	E4	morula	Undefined	0.212944466640032	2503	12187222	-0.0145734718600842	-0.485029317198504	0.313827774728829	1	0.677526213524764	1	1	0		2	3	0.169073897252195	FALSE	-1.71929012819288	FALSE
E4.31.5.1.4.chr4	E4.31.5.1.4	chr4	-4.71911616849149	0.522443672438389	5.15829624017233e-06	E4.31.5.1	E4	morula	Undefined	0.0215946843853821	1204	12187222	-0.205923254114734	-4.87338908092182	5.48499352479071e-07	5.15829624017233e-06	7.80637819837853e-11	1	1	1	2	1	4	10.107550412126	TRUE	-1.71929012819288	FALSE
E4.31.5.1.4.chr5	E4.31.5.1.4	chr5	1.66078881344698	1.17223052126467	0.0987265540103606	E4.31.5.1	E4	morula	Undefined	0.250734214390602	2724	12187222	0.0232162758904858	0.381629670106536	0.648631963290598	1	0.929418127971864	1	1	0		2	5	0.031788861014274	FALSE	-1.71929012819288	FALSE
E4.31.5.1.4.chr6	E4.31.5.1.4	chr6	-0.0989753284483805	0.978534890864399	0.921282531224275	E4.31.5.1	E4	morula	Undefined	0.226275207591934	3372	12187222	-0.00124273090818222	-0.17930601548033	0.428848711865106	1	0.791933934883518	1	1	0		2	6	0.101311046835088	TRUE	-1.71929012819288	FALSE
E4.31.5.1.4.chr7	E4.31.5.1.4	chr7	0.0790724003348217	0.993324956799676	0.937074464727967	E4.31.5.1	E4	morula	Undefined	0.242464835900871	2986	12187222	0.0149468974007548	0.191982170079383	0.576121914074265	1	0.893816268840546	1	1	0		2	7	0.0487517447714591	FALSE	-1.71929012819288	FALSE
E4.31.5.1.4.chr8	E4.31.5.1.4	chr8	2.44030872900648	1.20118372090235	0.0157730794573446	E4.31.5.1	E4	morula	Undefined	0.23334977799704	2027	12187222	0.00583183949692376	-0.017059893506285	0.493194417298892	0.0157730794573446	0.0455573171759504	1	1	0		2	8	1.34144185900002	FALSE	-1.71929012819288	FALSE
E4.31.5.1.4.chr9	E4.31.5.1.4	chr9	-8.79315088342311	0.25207042203506	2.26797123612437e-15	E4.31.5.1	E4	morula	Undefined	0.0202839756592292	986	12187222	-0.207233962840887	-4.90344849028219	4.70843222659809e-07	2.26797123612437e-15	5.26333029524877e-20	1	1	1	2	1	9	19.2787393753935	TRUE	-1.71929012819288	FALSE
E4.31.5.1.6.chr1	E4.31.5.1.6	chr1	5.16761475924262	1.28323323770527	7.024386386444e-07	E4.31.5.1	E4	morula	Undefined	0.26131716260048	7091	11952290	0.0342381776438238	0.634402731064041	0.737090986141363	7.024386386444e-07	8.0117080899957e-06	1	1	1	1	3	1	5.09627488279504	FALSE	-1.71929012819288	FALSE
E4.31.5.1.6.chr10	E4.31.5.1.6	chr10	-5.06240250917502	0.603400280735796	1.13344037625855e-06	E4.31.5.1	E4	morula	Undefined	0.0243773184949656	1887	11952290	-0.202701666461691	-4.79950613490879	7.95286819878172e-07	1.13344037625855e-06	2.59018559975679e-11	1	1	1	2	1	10	10.5866691154314	TRUE	-1.71929012819288	FALSE
E4.31.5.1.6.chr11	E4.31.5.1.6	chr11	0.371204211915473	1.03192988199134	0.710979580297521	E4.31.5.1	E4	morula	Undefined	0.283408650742414	3098	11952290	0.0563296657857578	1.14104243841327	0.87307386846396	1	0.991580647972673	1	1	0		2	11	0.0036719576612689	FALSE	-1.71929012819288	FALSE
E4.31.5.1.6.chr12	E4.31.5.1.6	chr12	-9.2547204917606	0.571948544698069	1.39747004675345e-16	E4.31.5.1	E4	morula	Undefined	0.0129466597617815	1931	11952290	-0.214132325194875	-5.06165350851177	2.07817942758407e-07	1.39747004675345e-16	1.53612382248808e-21	1	1	1	2	1	12	20.8135737756744	TRUE	-1.71929012819288	FALSE
E4.31.5.1.6.chr13	E4.31.5.1.6	chr13	2.38221024512411	1.31099379047221	0.0183907027444974	E4.31.5.1	E4	morula	Undefined	0.232091690544413	1047	11952290	0.0050127055877568	-0.0358456702431818	0.485702708429978	0.0183907027444974	0.0510761566059576	1	1	0		2	13	1.29178179010133	FALSE	-1.71929012819288	FALSE
E4.31.5.1.6.chr14	E4.31.5.1.6	chr14	3.37527276915677	1.50329215613374	0.000926744623600159	E4.31.5.1	E4	morula	Undefined	0.257313109425786	1846	11952290	0.0302341244691298	0.542574950354828	0.706288755032232	0.000926744623600159	0.00545341920270205	1	1	0		2	14	2.26333111694315	FALSE	-1.71929012819288	FALSE
E4.31.5.1.6.chr15	E4.31.5.1.6	chr15	-4.35687891144931	0.778881196886715	2.35736496832658e-05	E4.31.5.1	E4	morula	Undefined	0.0100574712643678	696	11952290	-0.217021513692288	-5.12791330981632	1.46485641431271e-07	2.35736496832658e-05	9.45891182702465e-11	1	1	1	2	1	15	10.024158822869	TRUE	-1.71929012819288	FALSE
E4.31.5.1.6.chr16	E4.31.5.1.6	chr16	-0.0129616856427859	1.00938531969603	0.989674610093139	E4.31.5.1	E4	morula	Undefined	0.248785228377065	2058	11952290	0.0217062434204088	0.346999028485095	0.635703975681336	1	0.923692034452404	1	1	0		2	16	0.0344728015414594	TRUE	-1.71929012819288	FALSE
E4.31.5.1.6.chr17	E4.31.5.1.6	chr17	-0.273492923526363	0.984419452474601	0.784829267093858	E4.31.5.1	E4	morula	Undefined	0.264725795531483	2954	11952290	0.0376468105748268	0.712575318602235	0.76194570546986	1	0.969103487489884	1	1	0		2	17	0.0136298435415969	TRUE	-1.71929012819288	FALSE
E4.31.5.1.6.chr18	E4.31.5.1.6	chr18	-3.24770460663447	0.629358873798412	0.00141927050762186	E4.31.5.1	E4	morula	Undefined	0.0402542372881356	472	11952290	-0.186824747668521	-4.43538953763393	4.59529744840639e-06	0.00141927050762186	1.29448646040942e-07	1	1	1	2	1	18	6.88790248767811	TRUE	-1.71929012819288	FALSE
E4.31.5.1.6.chr19	E4.31.5.1.6	chr19	-2.12190939571543	0.690309952768601	0.0353949424539816	E4.31.5.1	E4	morula	Undefined	0.279826464208243	4610	11952290	0.0527474792515868	1.05888962346108	0.855174974745085	0.0353949424539816	0.136138340443028	1	1	0		2	19	0.866019547846509	TRUE	-1.71929012819288	FALSE
E4.31.5.1.6.chr2	E4.31.5.1.6	chr2	-15.8625274437153	-0.216442513506104	1.40546526661591e-34	E4.31.5.1	E4	morula	Undefined	0.105485232067511	237	11952290	-0.121593752889145	-2.93940104230079	0.00164423631463873	1.40546526661591e-34	1.97255265147035e-35	1	1	1	2	1	2	34.7049713957546	TRUE	-1.71929012819288	FALSE
E4.31.5.1.6.chr20	E4.31.5.1.6	chr20	0.0569133177366864	0.990614680303972	0.95468570383635	E4.31.5.1	E4	morula	Undefined	0.241913746630728	1484	11952290	0.0148347616740718	0.189410482224538	0.575114445227492	1	0.89325983286717	1	1	0		2	20	0.0490221944521956	FALSE	-1.71929012819288	FALSE
E4.31.5.1.6.chr21	E4.31.5.1.6	chr21	-1.30493539092225	0.631434984823417	0.193800265063016	E4.31.5.1	E4	morula	Undefined	0.280087527352298	914	11952290	0.0530085423956418	1.06487676901026	0.856534150507077	0.193800265063016	0.464091199756347	1	1	0		2	21	0.333396666731786	TRUE	-1.71929012819288	FALSE
E4.31.5.1.6.chr22	E4.31.5.1.6	chr22	0.331868750530045	1.10719602609902	0.740425421711124	E4.31.5.1	E4	morula	Undefined	0.280350438047559	1598	11952290	0.0532714530909028	1.07090628575672	0.857894215365067	1	0.989387504442916	1	1	0		2	22	0.00463357889781152	FALSE	-1.71929012819288	FALSE
E4.31.5.1.6.chr3	E4.31.5.1.6	chr3	6.31981710977841	1.3963904409491	2.52180828367152e-09	E4.31.5.1	E4	morula	Undefined	0.214519056261343	2755	11952290	-0.0125599286953132	-0.438851309036248	0.330384639777291	2.52180828367152e-09	1.82511730242138e-08	1	1	1	1	3	3	7.73870921769673	FALSE	-1.71929012819288	FALSE
E4.31.5.1.6.chr4	E4.31.5.1.6	chr4	-3.98007795594349	0.597456003011381	0.000104497643390278	E4.31.5.1	E4	morula	Undefined	0.0174672489082969	1145	11952290	-0.209611736048359	-4.95797964337775	3.56150122665719e-07	0.000104497643390278	9.30951907940752e-10	1	1	1	2	1	4	9.03107275366465	TRUE	-1.71929012819288	FALSE
E4.31.5.1.6.chr5	E4.31.5.1.6	chr5	-5.63234048792553	0.605842987344772	7.87843650819728e-08	E4.31.5.1	E4	morula	Undefined	0.0287253141831239	1671	11952290	-0.198353670773532	-4.69979047750938	1.30214273289768e-06	7.87843650819728e-08	3.17081019906702e-12	1	1	1	2	1	5	11.4988297535468	TRUE	-1.71929012819288	FALSE
E4.31.5.1.6.chr6	E4.31.5.1.6	chr6	5.1757188758768	1.40800575537977	6.7684262465933e-07	E4.31.5.1	E4	morula	Undefined	0.235074626865672	2948	11952290	0.00799564190901578	0.0325641161475923	0.512988907094879	6.7684262465933e-07	5.51142203596922e-06	1	1	1	1	3	6	5.25873633169367	FALSE	-1.71929012819288	FALSE
E4.31.5.1.6.chr7	E4.31.5.1.6	chr7	6.06838746409882	1.38576729102711	9.11916763937285e-09	E4.31.5.1	E4	morula	Undefined	0.246696035242291	3178	11952290	0.0196170502856348	0.299086086106681	0.617562818827351	9.11916763937285e-09	1.12604240805277e-07	1	1	1	1	3	7	6.94844525314676	FALSE	-1.71929012819288	FALSE
E4.31.5.1.6.chr8	E4.31.5.1.6	chr8	6.68545519257594	1.5426448389757	3.69722094800251e-10	E4.31.5.1	E4	morula	Undefined	0.264142122487144	2139	11952290	0.0370631375304878	0.699189532254496	0.757783204262397	3.69722094800251e-10	6.44266639591539e-09	1	1	1	1	3	8	8.19093435602973	FALSE	-1.71929012819288	FALSE
E4.31.5.1.6.chr9	E4.31.5.1.6	chr9	0.670289297580601	1.04498335941764	0.503645765167453	E4.31.5.1	E4	morula	Undefined	0.22168905950096	2084	11952290	-0.00538992545569622	-0.27441655843576	0.391882259731318	1	0.758995147490111	1	1	0		2	9	0.119761000685554	FALSE	-1.71929012819288	FALSE
E4.31.5.1.8.chr1	E4.31.5.1.8	chr1	5.26779731474743	1.28863382193807	4.42772884282133e-07	E4.31.5.1	E4	morula	Undefined	0.263657957244656	5894	8344767	0.0433193695261943	0.84266812124991	0.800292959551201	4.42772884282133e-07	5.61747433555783e-06	1	1	1	1	3	1	5.25045890305678	FALSE	-1.71929012819288	FALSE
E4.31.5.1.8.chr10	E4.31.5.1.8	chr10	-4.84834866603043	0.619075368049589	2.94031151582827e-06	E4.31.5.1	E4	morula	Undefined	0.0360230547550432	1388	8344767	-0.184315532963418	-4.37784394379699	5.99295600662051e-06	2.94031151582827e-06	4.53954865499309e-10	1	1	1	2	1	10	9.34298732476186	TRUE	-1.71929012819288	FALSE
E4.31.5.1.8.chr11	E4.31.5.1.8	chr11	1.04216675305804	1.09026707554513	0.298916385911106	E4.31.5.1	E4	morula	Undefined	0.258961228968544	2734	8344767	0.0386226412500823	0.734954732997384	0.768816468450671	1	0.970940624896949	1	1	0		2	11	0.0128073273196413	FALSE	-1.71929012819288	FALSE
E4.31.5.1.8.chr12	E4.31.5.1.8	chr12	-9.28705371914227	0.570431862299159	1.14785942290419e-16	E4.31.5.1	E4	morula	Undefined	0.00806952203600248	1611	8344767	-0.212269065682459	-5.01892206153903	2.59811122397496e-07	1.14785942290419e-16	1.57662805158678e-21	1	1	1	2	1	12	20.8022707506762	TRUE	-1.71929012819288	FALSE
E4.31.5.1.8.chr13	E4.31.5.1.8	chr13	4.32094143927054	1.60079857316904	2.72827263366013e-05	E4.31.5.1	E4	morula	Undefined	0.243809523809524	1050	8344767	0.0234709360910623	0.387469972428619	0.65079584465304	2.72827263366013e-05	0.000211979468991302	1	1	1	1	3	13	3.67370620008809	FALSE	-1.71929012819288	FALSE
E4.31.5.1.8.chr14	E4.31.5.1.8	chr14	2.94030546509038	1.43897556305474	0.00376828754716805	E4.31.5.1	E4	morula	Undefined	0.229720960415315	1541	8344767	0.00938237269685333	0.0643669931655762	0.525660994427542	0.00376828754716805	0.0143100633097805	1	1	0		2	14	1.84435844485466	FALSE	-1.71929012819288	FALSE
E4.31.5.1.8.chr15	E4.31.5.1.8	chr15	-5.37447925422675	0.72730123560054	2.69182163247957e-07	E4.31.5.1	E4	morula	Undefined	0.0036036036036036	555	8344767	-0.216734984114858	-5.12134212455603	1.51684333539049e-07	2.69182163247957e-07	1.29961484545108e-12	1	1	1	2	1	15	11.8861853363693	TRUE	-1.71929012819288	FALSE
E4.31.5.1.8.chr16	E4.31.5.1.8	chr16	0.459405757006617	1.04992790639916	0.646570299147038	E4.31.5.1	E4	morula	Undefined	0.236342725704428	1739	8344767	0.0160041379859663	0.216228615463591	0.585595225400252	1	0.898962731050554	1	1	0		2	16	0.0462583127546438	FALSE	-1.71929012819288	FALSE
E4.31.5.1.8.chr17	E4.31.5.1.8	chr17	-0.437370568602306	0.973074742332439	0.662436109432455	E4.31.5.1	E4	morula	Undefined	0.269758064516129	2480	8344767	0.0494194767976673	0.982566191627136	0.837089504684965	1	0.985944342399693	1	1	0		2	17	0.00614760074939508	TRUE	-1.71929012819288	FALSE
E4.31.5.1.8.chr18	E4.31.5.1.8	chr18	-3.24066963577004	0.630123611467481	0.00145250951872326	E4.31.5.1	E4	morula	Undefined	0.0416666666666667	408	8344767	-0.178671921051795	-4.24841500406567	1.07644149045748e-05	0.00145250951872326	2.96662102505035e-07	1	1	1	2	1	18	6.52773792966619	TRUE	-1.71929012819288	FALSE
E4.31.5.1.8.chr19	E4.31.5.1.8	chr19	-2.02895503877029	0.705969059591978	0.0441311863870308	E4.31.5.1	E4	morula	Undefined	0.272176888654909	3799	8344767	0.0518383009364473	1.03803879473686	0.850374002922345	0.0441311863870308	0.160720007841528	1	1	0		2	19	0.793930055070582	TRUE	-1.71929012819288	FALSE
E4.31.5.1.8.chr2	E4.31.5.1.8	chr2	-15.749837961109	-0.207778088512422	2.81737862575399e-34	E4.31.5.1	E4	morula	Undefined	0.0606060606060606	165	8344767	-0.159732527112401	-3.81406450032517	6.83498825666141e-05	2.81737862575399e-34	1.69156984629589e-36	1	1	1	2	1	2	35.7717100651331	TRUE	-1.71929012819288	FALSE
E4.31.5.1.8.chr20	E4.31.5.1.8	chr20	0.204214026380045	1.00197087880989	0.838447408188009	E4.31.5.1	E4	morula	Undefined	0.217788861180382	1203	8344767	-0.00254972653807969	-0.20928026978061	0.417114726592265	1	0.781837328865185	1	1	0		2	20	0.106883597995426	FALSE	-1.71929012819288	FALSE
E4.31.5.1.8.chr21	E4.31.5.1.8	chr21	-0.932453037908396	0.749476274718779	0.352516202178532	E4.31.5.1	E4	morula	Undefined	0.260657734470158	821	8344767	0.0403191467516963	0.77386189241244	0.780493766498463	0.352516202178532	0.630197091351219	1	1	0		2	21	0.20052360562573	TRUE	-1.71929012819288	FALSE
E4.31.5.1.8.chr22	E4.31.5.1.8	chr22	0.465171239548018	1.12866701842546	0.642445287190514	E4.31.5.1	E4	morula	Undefined	0.260977630488815	1207	8344767	0.0406390427703533	0.781198293846028	0.782657061475268	1	0.974455516863373	1	1	0		2	22	0.0112379812992709	FALSE	-1.71929012819288	FALSE
E4.31.5.1.8.chr3	E4.31.5.1.8	chr3	6.75341496247958	1.42420133356724	2.57139952595311e-10	E4.31.5.1	E4	morula	Undefined	0.215265866209262	2332	8344767	-0.00507272150919968	-0.26714189619524	0.394679955428396	2.57139952595311e-10	2.43683619846884e-09	1	1	1	1	3	3	8.6131736626462	FALSE	-1.71929012819288	FALSE
E4.31.5.1.8.chr4	E4.31.5.1.8	chr4	-3.87382163624521	0.608241012559395	0.000156256664132508	E4.31.5.1	E4	morula	Undefined	0.0136869118905047	1169	8344767	-0.206651675827957	-4.89009449077211	5.03937923334603e-07	0.000156256664132508	1.91070097256839e-09	1	1	1	2	1	4	8.71880727533382	TRUE	-1.71929012819288	FALSE
E4.31.5.1.8.chr5	E4.31.5.1.8	chr5	-5.0691382480361	0.649581513643642	1.09946069082962e-06	E4.31.5.1	E4	morula	Undefined	0.0346320346320346	1386	8344767	-0.185706553086427	-4.40974519116928	5.17461605151286e-06	1.09946069082962e-06	1.52998785990124e-10	1	1	1	2	1	5	9.8153120151947	TRUE	-1.71929012819288	FALSE
E4.31.5.1.8.chr6	E4.31.5.1.8	chr6	4.38274032878685	1.34344065094554	2.12095094428698e-05	E4.31.5.1	E4	morula	Undefined	0.216817496229261	2652	8344767	-0.00352109148920068	-0.231557268568713	0.408440950090306	2.12095094428698e-05	0.000109640865706299	1	1	1	1	3	6	3.96002754400098	FALSE	-1.71929012819288	FALSE
E4.31.5.1.8.chr7	E4.31.5.1.8	chr7	4.6038027219319	1.28980221843187	8.44353800008129e-06	E4.31.5.1	E4	morula	Undefined	0.227985074626866	2680	8344767	0.00764648690840433	0.0245566978065202	0.509795720490983	8.44353800008129e-06	5.74900016552946e-05	1	1	1	1	3	7	4.2404076788495	FALSE	-1.71929012819288	FALSE
E4.31.5.1.8.chr8	E4.31.5.1.8	chr8	6.38493442992791	1.51847225588613	1.79918219026638e-09	E4.31.5.1	E4	morula	Undefined	0.251759610178668	1847	8344767	0.0314210224602063	0.569794920643337	0.715591599493145	1.79918219026638e-09	2.76429341403072e-08	1	1	1	1	3	8	7.55841586096089	FALSE	-1.71929012819288	FALSE
E4.31.5.1.8.chr9	E4.31.5.1.8	chr9	0.109889026931019	0.998029121190114	0.912635958836847	E4.31.5.1	E4	morula	Undefined	0.179756637168142	1808	8344767	-0.0405819505503197	-1.08150013652765	0.139737349994592	1	0.41473915381053	1	1	0		2	9	0.382224962752255	FALSE	-1.71929012819288	FALSE
E4.31.5.1.9.chr1	E4.31.5.1.9	chr1	4.82157032156996	1.26457887093927	3.30629560827578e-06	E4.31.5.1	E4	morula	Undefined	0.269462931434762	6461	8658883	0.0485374405645054	0.962337831447439	0.832060034377462	3.30629560827578e-06	3.79740217839e-05	1	1	1	1	3	1	4.42051340480754	FALSE	-1.71929012819288	FALSE
E4.31.5.1.9.chr10	E4.31.5.1.9	chr10	-6.48963540019253	0.498884520331044	1.04131328845681e-09	E4.31.5.1	E4	morula	Undefined	0.00924702774108322	1514	8658883	-0.211678463129173	-5.00537735586624	2.78763507748452e-07	1.04131328845681e-09	1.0675251230721e-14	1	1	1	2	1	10	13.9716218955224	TRUE	-1.71929012819288	FALSE
E4.31.5.1.9.chr11	E4.31.5.1.9	chr11	-0.665671715246109	0.941778155262926	0.506585500075442	E4.31.5.1	E4	morula	Undefined	0.249813849590469	2686	8658883	0.0288883587202124	0.511711553520194	0.695573550515606	1	0.948079632216956	1	1	0		2	11	0.0231551833581761	TRUE	-1.71929012819288	FALSE
E4.31.5.1.9.chr12	E4.31.5.1.9	chr12	-12.5577025492413	0.417012735434078	1.44307428367054e-25	E4.31.5.1	E4	morula	Undefined	0.0121375590020229	1483	8658883	-0.208787931868234	-4.93908676001696	3.92446437095434e-07	1.44307428367054e-25	4.13130004851142e-30	1	1	1	2	1	12	29.3839132618909	TRUE	-1.71929012819288	FALSE
E4.31.5.1.9.chr13	E4.31.5.1.9	chr13	4.20223560286404	1.58305422612985	4.39401864823881e-05	E4.31.5.1	E4	morula	Undefined	0.274261603375527	948	8658883	0.0533361125052704	1.07238916579459	0.858227363920748	4.39401864823881e-05	0.000421815248215658	1	1	1	1	3	13	3.37487772498481	FALSE	-1.71929012819288	FALSE
E4.31.5.1.9.chr14	E4.31.5.1.9	chr14	3.63005130165748	1.54096507326318	0.000381608681518422	E4.31.5.1	E4	morula	Undefined	0.258857142857143	1750	8658883	0.0379316519868864	0.719107787973227	0.76396274541872	0.000381608681518422	0.00266473058257093	1	1	1	1	3	14	2.57434669373592	FALSE	-1.71929012819288	FALSE
E4.31.5.1.9.chr15	E4.31.5.1.9	chr15	-6.29309400438574	0.680738639993717	2.89500023291637e-09	E4.31.5.1	E4	morula	Undefined	0.0066334991708126	603	8658883	-0.214291991699444	-5.06531525328101	2.0386251599985e-07	2.89500023291637e-09	2.12855645468765e-14	1	1	1	2	1	15	13.6719148267487	TRUE	-1.71929012819288	FALSE
E4.31.5.1.9.chr16	E4.31.5.1.9	chr16	1.16538433003303	1.11052098484451	0.245608764938228	E4.31.5.1	E4	morula	Undefined	0.250405624661979	1849	8658883	0.0294801337917224	0.525283149381918	0.700306815201716	1	0.949781826822114	1	1	0		2	16	0.0223761444890834	FALSE	-1.71929012819288	FALSE
E4.31.5.1.9.chr17	E4.31.5.1.9	chr17	-0.882666957962484	0.942248338509628	0.378748769966476	E4.31.5.1	E4	morula	Undefined	0.284171167428334	2407	8658883	0.0632456765580774	1.29965220029078	0.903139899992876	1	0.995149814726257	1	1	0		2	17	0.00211153351440417	TRUE	-1.71929012819288	FALSE
E4.31.5.1.9.chr18	E4.31.5.1.9	chr18	-2.75375449738345	0.683053801960117	0.00657804604788208	E4.31.5.1	E4	morula	Undefined	0.0554323725055432	451	8658883	-0.165493118364713	-3.94617620993382	3.9704591507568e-05	0.00657804604788208	4.22014032164847e-06	1	1	1	2	1	18	5.37467310830267	TRUE	-1.71929012819288	FALSE
E4.31.5.1.9.chr19	E4.31.5.1.9	chr19	-1.53231953333796	0.789632361533128	0.12743088244396	E4.31.5.1	E4	morula	Undefined	0.264248704663212	4439	8658883	0.0433232137929554	0.84275628453589	0.800317619246853	0.12743088244396	0.334809980629547	1	1	0		2	19	0.475201604239913	TRUE	-1.71929012819288	FALSE
E4.31.5.1.9.chr2	E4.31.5.1.9	chr2	-17.1417899484627	-0.314801950103548	5.70709940436408e-38	E4.31.5.1	E4	morula	Undefined	0.05	140	8658883	-0.170925490870257	-4.07076064710426	2.34299388677606e-05	5.70709940436408e-38	1.30264442260424e-40	1	1	1	2	1	2	39.8851741156576	TRUE	-1.71929012819288	FALSE
E4.31.5.1.9.chr20	E4.31.5.1.9	chr20	1.5982888528813	1.10944755429673	0.111964068264438	E4.31.5.1	E4	morula	Undefined	0.254875588433087	1487	8658883	0.0339500975628304	0.627795987009955	0.734931202337972	1	0.961274128157505	1	1	0		2	20	0.0171527461822911	FALSE	-1.71929012819288	FALSE
E4.31.5.1.9.chr21	E4.31.5.1.9	chr21	-1.56880814442888	0.547812552941375	0.118680614907554	E4.31.5.1	E4	morula	Undefined	0.224565756823821	806	8658883	0.00364026595356438	-0.0673207981365286	0.473163159964105	0.118680614907554	0.217862008034981	1	1	0		2	21	0.661818497791077	TRUE	-1.71929012819288	FALSE
E4.31.5.1.9.chr22	E4.31.5.1.9	chr22	0.308382102887171	1.10341303873675	0.75819524865039	E4.31.5.1	E4	morula	Undefined	0.251034482758621	1450	8658883	0.0301089918883644	0.539705196461767	0.70529982212716	1	0.951542762020744	1	1	0		2	22	0.0215716898863212	FALSE	-1.71929012819288	FALSE
E4.31.5.1.9.chr3	E4.31.5.1.9	chr3	4.7897098587763	1.29824962178509	3.79936728506768e-06	E4.31.5.1	E4	morula	Undefined	0.247272727272727	2475	8658883	0.0263472364024704	0.453434199856744	0.67488194272633	3.79936728506768e-06	3.55743885232679e-05	1	1	1	1	3	3	4.44886255612781	FALSE	-1.71929012819288	FALSE
E4.31.5.1.9.chr4	E4.31.5.1.9	chr4	-4.60754132146054	0.53376851216523	8.31079787097814e-06	E4.31.5.1	E4	morula	Undefined	0.0214541120381406	839	8658883	-0.199471378832116	-4.7254236661866	1.14818042537426e-06	8.31079787097814e-06	2.51680781185169e-10	1	1	1	2	1	4	9.5991499467238	TRUE	-1.71929012819288	FALSE
E4.31.5.1.9.chr5	E4.31.5.1.9	chr5	-5.35226452047558	0.627593806500598	2.98730831722869e-07	E4.31.5.1	E4	morula	Undefined	0.0310469314079422	1385	8658883	-0.189878559462314	-4.50542476131677	3.31201533505623e-06	2.98730831722869e-07	2.83381062000835e-11	1	1	1	2	1	5	10.5476291764716	TRUE	-1.71929012819288	FALSE
E4.31.5.1.9.chr6	E4.31.5.1.9	chr6	2.56521419695696	1.19545586000236	0.0112358618600851	E4.31.5.1	E4	morula	Undefined	0.250778816199377	2568	8658883	0.0298533253291204	0.533841814605272	0.703274509454928	1	0.95083274928208	1	1	0		2	6	0.0218958683957354	FALSE	-1.71929012819288	FALSE
E4.31.5.1.9.chr7	E4.31.5.1.9	chr7	7.53838629090798	1.48208711470692	3.40960773032986e-12	E4.31.5.1	E4	morula	Undefined	0.289993416721527	3038	8658883	0.0690679258512704	1.43317795731836	0.924096506344955	3.40960773032986e-12	8.65947601499496e-11	1	1	1	1	3	7	10.0625083863523	FALSE	-1.71929012819288	FALSE
E4.31.5.1.9.chr8	E4.31.5.1.9	chr8	6.2146827019508	1.50477794736512	4.33206895820116e-09	E4.31.5.1	E4	morula	Undefined	0.239024390243902	1845	8658883	0.0180988993736454	0.264269258520392	0.604213776693189	4.33206895820116e-09	5.43419542973848e-08	1	1	1	1	3	8	7.26486474712335	FALSE	-1.71929012819288	FALSE
E4.31.5.1.9.chr9	E4.31.5.1.9	chr9	0.822679373693112	1.05775166149037	0.411922431357464	E4.31.5.1	E4	morula	Undefined	0.238556812062466	1857	8658883	0.0176313211922094	0.253545957695947	0.600076824038874	1	0.906534613029105	1	1	0		2	9	0.0426156091519692	FALSE	-1.71929012819288	FALSE
E4.4.492.chr1	E4.4.492	chr1	-0.159722626970731	0.996050163308693	0.873302297469502	E4.4	E4	morula	Undefined	0.281626506024096	3320	5352795	0.0668782027766011	1.38295949079412	0.916661356349875	1	0.996426633500469	1	0	0		2	1	0.00155467271752434	TRUE	-1.71929012819288	FALSE
E4.4.492.chr10	E4.4.492	chr10	-0.468296400556744	0.939825048091066	0.640213971138057	E4.4	E4	morula	Undefined	0.239240506329114	1580	5352795	0.0244922030816191	0.410891409947757	0.659423919267174	1	0.934000571084143	1	0	0		2	10	0.0296528582253497	TRUE	-1.71929012819288	FALSE
E4.4.492.chr11	E4.4.492	chr11	1.38728636679465	1.12027368317404	0.167295910188653	E4.4	E4	morula	Undefined	0.246885617214043	1766	5352795	0.0321373139665481	0.586222139888059	0.721136877288935	1	0.956895499942493	1	0	0		2	11	0.019135487799297	FALSE	-1.71929012819288	FALSE
E4.4.492.chr12	E4.4.492	chr12	-1.05288300157053	0.956679162933278	0.293992049314478	E4.4	E4	morula	Undefined	0.246788370520622	1479	5352795	0.0320400672731271	0.583991912753565	0.720387123457668	1	0.956649995796158	1	0	0		2	12	0.0192469260659702	TRUE	-1.71929012819288	FALSE
E4.4.492.chr13	E4.4.492	chr13	-0.752343500059556	0.842435452051073	0.452956855097252	E4.4	E4	morula	Undefined	0.257367387033399	509	5352795	0.0426190837859041	0.826607973547681	0.795770351740974	1	0.977559821357803	1	0	0		2	13	0.00985665665265046	TRUE	-1.71929012819288	FALSE
E4.4.492.chr14	E4.4.492	chr14	0.00296526046800297	1.00464472276143	0.997637785014273	E4.4	E4	morula	Undefined	0.257444764649376	1041	5352795	0.0426964614018811	0.828382529089711	0.796273051203564	1	0.977674501606577	1	0	0		2	14	0.00980571135295137	FALSE	-1.71929012819288	FALSE
E4.4.492.chr15	E4.4.492	chr15	0.763222436207837	1.0384080643528	0.446461677994704	E4.4	E4	morula	Undefined	0.291128337639966	1161	5352795	0.076380034392471	1.60087170921132	0.945297331603916	1	0.998475755539075	1	0	0		2	15	0.000662475974478615	FALSE	-1.71929012819288	FALSE
E4.4.492.chr16	E4.4.492	chr16	0.252953766143569	1.03220844272772	0.800630682602567	E4.4	E4	morula	Undefined	0.272251308900524	1719	5352795	0.0575030056530291	1.16795147066841	0.878586829662264	1	0.992311581304302	1	0	0		2	16	0.00335193994836664	FALSE	-1.71929012819288	FALSE
E4.4.492.chr17	E4.4.492	chr17	0.757363378348392	1.05578224230216	0.449953108527488	E4.4	E4	morula	Undefined	0.250744786494538	2014	5352795	0.0359964832470431	0.67472719587701	0.750075448632088	1	0.965783255762809	1	0	0		2	17	0.0151203284374885	FALSE	-1.71929012819288	FALSE
E4.4.492.chr18	E4.4.492	chr18	-0.202559452856022	0.960381880397253	0.83973834613997	E4.4	E4	morula	Undefined	0.191275167785235	298	5352795	-0.0234731354622599	-0.689131591067236	0.245370230723674	1	0.590112230599156	1	0	0		2	18	0.229065384129551	TRUE	-1.71929012819288	FALSE
E4.4.492.chr19	E4.4.492	chr19	0.478916813928291	1.12844557958904	0.63265577021241	E4.4	E4	morula	Undefined	0.277601690438457	3786	5352795	0.0628533871909621	1.29065555104404	0.901588427969673	1	0.994990420781811	1	0	0		2	19	0.00218110038153724	FALSE	-1.71929012819288	FALSE
E4.4.492.chr2	E4.4.492	chr2	-0.578037189497093	0.95874541274431	0.564056766606498	E4.4	E4	morula	Undefined	0.243739565943239	2396	5352795	0.0289912626957441	0.514071523102754	0.69639900691102	1	0.948378798574598	1	0	0		2	2	0.0230181634295945	TRUE	-1.71929012819288	FALSE
E4.4.492.chr20	E4.4.492	chr20	0.127086529764853	0.996024708082717	0.899032490514744	E4.4	E4	morula	Undefined	0.25175644028103	854	5352795	0.0370081370335351	0.697928166994665	0.757388940886567	1	0.967850941478219	1	0	0		2	20	0.0141915231442598	FALSE	-1.71929012819288	FALSE
E4.4.492.chr21	E4.4.492	chr21	-0.222082208200814	0.974595903512582	0.824534883607905	E4.4	E4	morula	Undefined	0.252604166666667	384	5352795	0.0378558634191721	0.717369675197822	0.763426987100879	1	0.969504779376768	1	0	0		2	21	0.0134500456344342	TRUE	-1.71929012819288	FALSE
E4.4.492.chr22	E4.4.492	chr22	0.694883458838967	1.16566669738135	0.488142546874756	E4.4	E4	morula	Undefined	0.26032315978456	1114	5352795	0.0455748565370651	0.894394798591688	0.814444652767499	1	0.981608445017867	1	0	0		2	22	0.00806171392318487	FALSE	-1.71929012819288	FALSE
E4.4.492.chr3	E4.4.492	chr3	1.05252288274586	1.05854708396854	0.294156634432683	E4.4	E4	morula	Undefined	0.273579989577905	1919	5352795	0.0588316863304101	1.19842304348524	0.88462381701788	1	0.993072318719769	1	0	0		2	3	0.00301912363220752	FALSE	-1.71929012819288	FALSE
E4.4.492.chr4	E4.4.492	chr4	-0.0920000982992848	0.992095653031096	0.926813771879821	E4.4	E4	morula	Undefined	0.251059322033898	944	5352795	0.0363110187864031	0.681940661651178	0.752361763658185	1	0.966437276681477	1	0	0		2	4	0.0148263271243825	TRUE	-1.71929012819288	FALSE
E4.4.492.chr5	E4.4.492	chr5	-0.226597512602522	1.02565529373317	0.821027782925908	E4.4	E4	morula	Undefined	0.245889387144993	1338	5352795	0.0311410838974981	0.563374891780861	0.713410184629788	1	0.954327897930553	1	0	0		2	5	0.0203023802280917	TRUE	-1.71929012819288	FALSE
E4.4.492.chr6	E4.4.492	chr6	0.430652141035192	1.02165768782269	0.667304530939939	E4.4	E4	morula	Undefined	0.248348017621145	1816	5352795	0.0335997143736501	0.619760401752598	0.732292228773162	1	0.960456637674112	1	0	0		2	6	0.0175222377194759	FALSE	-1.71929012819288	FALSE
E4.4.492.chr7	E4.4.492	chr7	-0.0575037778882133	0.984375974551942	0.954216098898737	E4.4	E4	morula	Undefined	0.247373447946514	1047	5352795	0.0326251446990191	0.597409906775791	0.72488312944297	1	0.958110534414809	1	0	0		2	7	0.0185843847447994	TRUE	-1.71929012819288	FALSE
E4.4.492.chr8	E4.4.492	chr8	-0.349457751171156	0.976787038794934	0.727208086056408	E4.4	E4	morula	Undefined	0.265387689848122	1251	5352795	0.0506393866006271	1.01054324512363	0.843882454243508	1	0.987124805748533	1	0	0		2	8	0.00562793444156123	TRUE	-1.71929012819288	FALSE
E4.4.492.chr9	E4.4.492	chr9	0.180552947687854	1.00394983669131	0.856948417209631	E4.4	E4	morula	Undefined	0.243366880146386	1093	5352795	0.0286185768988911	0.505524456384672	0.693404737190271	1	0.94728892808775	1	0	0		2	9	0.0235175386987107	FALSE	-1.71929012819288	FALSE
E4.4.493.chr1	E4.4.493	chr1	0.0440195429731511	1.00703338034693	0.964944059576557	E4.4	E4	morula	Undefined	0.26075570520015	2673	4484215	0.0476302812061348	0.941533304885393	0.826784184936299	1	0.984048110574109	1	0	0		2	1	0.00698366818848994	FALSE	-1.71929012819288	FALSE
E4.4.493.chr10	E4.4.493	chr10	-0.965829425496692	0.903390880440261	0.335596263207542	E4.4	E4	morula	Undefined	0.218554861730598	1121	4484215	0.0054294377365828	-0.0262884574122614	0.489513630690874	1	0.839194252105161	1	0	0		2	10	0.0761374994183593	TRUE	-1.71929012819288	FALSE
E4.4.493.chr11	E4.4.493	chr11	0.642381405635873	1.05550752674406	0.521550727922634	E4.4	E4	morula	Undefined	0.274128686327078	1492	4484215	0.0610032623330628	1.24822533038424	0.89402572492753	1	0.994175138500159	1	0	0		2	11	0.00253710153417052	FALSE	-1.71929012819288	FALSE
E4.4.493.chr12	E4.4.493	chr12	0.108124784741102	1.01113954988167	0.914033031440511	E4.4	E4	morula	Undefined	0.260014566642389	1373	4484215	0.0468891426483738	0.924536250653609	0.82239640667211	1	0.983201840627442	1	0	0		2	12	0.00735731708906257	FALSE	-1.71929012819288	FALSE
E4.4.493.chr13	E4.4.493	chr13	-0.254390230835417	0.916870339887194	0.799522799896918	E4.4	E4	morula	Undefined	0.238805970149254	402	4484215	0.0256805461552388	0.438144521335322	0.669359238815646	1	0.938063052643296	1	0	0		2	13	0.0277679691958468	TRUE	-1.71929012819288	FALSE
E4.4.493.chr14	E4.4.493	chr14	0.290202466468219	1.04711715304011	0.772039483695134	E4.4	E4	morula	Undefined	0.246941045606229	899	4484215	0.0338156216122138	0.624711955014095	0.733919937321946	1	0.960961984320186	1	0	0		2	14	0.0172937926920507	FALSE	-1.71929012819288	FALSE
E4.4.493.chr15	E4.4.493	chr15	-0.133273577936122	0.992966619653066	0.894145549271521	E4.4	E4	morula	Undefined	0.217488789237668	892	4484215	0.00436336524365282	-0.050737451176781	0.479767366672049	1	0.832134401964381	1	0	0		2	15	0.0798065230873723	TRUE	-1.71929012819288	FALSE
E4.4.493.chr16	E4.4.493	chr16	0.0956415148636064	1.01870656895079	0.923925726823653	E4.4	E4	morula	Undefined	0.265384615384615	1300	4484215	0.0522591913905998	1.04769137292208	0.852609588203	1	0.988561195794183	1	0	0		2	16	0.00499644099562757	FALSE	-1.71929012819288	FALSE
E4.4.493.chr17	E4.4.493	chr17	0.241412664398361	1.02006467207047	0.809546347416908	E4.4	E4	morula	Undefined	0.241584158415842	1515	4484215	0.0284587344218268	0.501858675913863	0.692116532266713	1	0.946816065562576	1	0	0		2	17	0.0237343815773648	FALSE	-1.71929012819288	FALSE
E4.4.493.chr18	E4.4.493	chr18	-0.540102389441927	0.923689219757997	0.589882104895565	E4.4	E4	morula	Undefined	0.185654008438819	237	4484215	-0.0274714155551962	-0.780826973613254	0.217452133598354	1	0.549235495024381	1	0	0		2	18	0.260241403709324	TRUE	-1.71929012819288	FALSE
E4.4.493.chr19	E4.4.493	chr19	0.318495966545591	1.10142105628084	0.750526726614575	E4.4	E4	morula	Undefined	0.265713335550382	3007	4484215	0.0525879115563668	1.05523014475647	0.854339959719993	1	0.988835354930631	1	0	0		2	19	0.00487601416385033	FALSE	-1.71929012819288	FALSE
E4.4.493.chr2	E4.4.493	chr2	-0.85581138681704	0.937388018582983	0.393389957443318	E4.4	E4	morula	Undefined	0.255961844197138	1887	4484215	0.0428364202031228	0.831592303173128	0.797180445981664	1	0.977880701228973	1	0	0		2	2	0.00971412471977489	TRUE	-1.71929012819288	FALSE
E4.4.493.chr20	E4.4.493	chr20	-0.238071842949399	0.967872698463541	0.812131899141042	E4.4	E4	morula	Undefined	0.255910987482615	719	4484215	0.0427855634885998	0.830425970203743	0.796851006309456	1	0.97780595766761	1	0	0		2	20	0.00974732095407566	TRUE	-1.71929012819288	FALSE
E4.4.493.chr21	E4.4.493	chr21	-0.484848654486969	0.891324065236571	0.628451001552223	E4.4	E4	morula	Undefined	0.217105263157895	304	4484215	0.0039798391638798	-0.059533125762784	0.476263740857052	1	0.82954832583703	1	0	0		2	21	0.0811583088162094	TRUE	-1.71929012819288	FALSE
E4.4.493.chr22	E4.4.493	chr22	0.387944131174863	1.11622807100978	0.698576262111229	E4.4	E4	morula	Undefined	0.25626423690205	878	4484215	0.0431388129080348	0.838527288744803	0.799132685924753	1	0.978320835192453	1	0	0		2	22	0.00951869725353084	FALSE	-1.71929012819288	FALSE
E4.4.493.chr3	E4.4.493	chr3	0.414534408863013	1.0176266116271	0.679041501867552	E4.4	E4	morula	Undefined	0.257837492002559	1563	4484215	0.0447120680085438	0.874607859622894	0.809106345095658	1	0.980495230326454	1	0	0		2	3	0.00855451464070501	FALSE	-1.71929012819288	FALSE
E4.4.493.chr4	E4.4.493	chr4	-0.270391955160077	0.973988891146301	0.787209385285087	E4.4	E4	morula	Undefined	0.223325062034739	806	4484215	0.0101996380407238	0.0831099167742055	0.533117929658516	1	0.868455836905326	1	0	0		2	4	0.0612522615876162	TRUE	-1.71929012819288	FALSE
E4.4.493.chr5	E4.4.493	chr5	0.422848639365804	1.07609155904906	0.672977023435705	E4.4	E4	morula	Undefined	0.212121212121212	1122	4484215	-0.0010042118728032	-0.173835889905029	0.430997218863359	1	0.793747597661777	1	0	0		2	5	0.100317576123669	FALSE	-1.71929012819288	FALSE
E4.4.493.chr6	E4.4.493	chr6	0.033286066347492	0.989303745581781	0.973488213583657	E4.4	E4	morula	Undefined	0.234726688102894	1555	4484215	0.0216012641088788	0.344591463755659	0.634799237944702	1	0.923281523988511	1	0	0		2	6	0.0346658551250945	FALSE	-1.71929012819288	FALSE
E4.4.493.chr7	E4.4.493	chr7	-0.718543963295605	0.941062148076368	0.473476528871791	E4.4	E4	morula	Undefined	0.220417633410673	862	4484215	0.0072922094166578	0.0164318017567077	0.506555045481062	1	0.851074419505262	1	0	0		2	7	0.0700324627504521	TRUE	-1.71929012819288	FALSE
E4.4.493.chr8	E4.4.493	chr8	0.140218965750819	1.0161745041485	0.888664458425998	E4.4	E4	morula	Undefined	0.281545064377682	1165	4484215	0.0684196403836668	1.41831036861292	0.92194991458093	1	0.996871602302283	1	0	0		2	8	0.00136077549232676	FALSE	-1.71929012819288	FALSE
E4.4.493.chr9	E4.4.493	chr9	0.00818693429173488	0.989507811447549	0.993478107504133	E4.4	E4	morula	Undefined	0.26694045174538	974	4484215	0.0538150277513648	1.08337246753359	0.860678434372989	1	0.989809741074015	1	0	0		2	9	0.00444827645547937	FALSE	-1.71929012819288	FALSE
E4.4.494.chr1	E4.4.494	chr1	0.52057311716686	1.03272315942978	0.603388332810219	E4.4	E4	morula	Undefined	0.255667144906743	3485	6090666	0.0395401827704361	0.755997361016199	0.775174611032286	1	0.972585980792288	1	0	0		2	1	0.0120719948011855	FALSE	-1.71929012819288	FALSE
E4.4.494.chr10	E4.4.494	chr10	-0.40708452144595	0.944307572373776	0.68449340880194	E4.4	E4	morula	Undefined	0.27106466361855	1531	6090666	0.054937701482243	1.10911953748227	0.866310691216435	1	0.990636384317823	1	0	0		2	10	0.0040857251943925	TRUE	-1.71929012819288	FALSE
E4.4.494.chr11	E4.4.494	chr11	0.303953269956673	1.02608271321938	0.761560899915741	E4.4	E4	morula	Undefined	0.256971022416621	1829	6090666	0.040844060280314	0.785900105266817	0.784036993554866	1	0.974792468137677	1	0	0		2	11	0.0110878351078329	FALSE	-1.71929012819288	FALSE
E4.4.494.chr12	E4.4.494	chr12	-1.53723247469966	0.933959367221433	0.12622401546426	E4.4	E4	morula	Undefined	0.21630615640599	1803	6090666	0.000179194269683026	-0.146696000647573	0.441685987737182	1	0.80261237999614	1	0	0		2	12	0.0954941457203664	TRUE	-1.71929012819288	FALSE
E4.4.494.chr13	E4.4.494	chr13	-0.475115669741076	0.883875931971928	0.635356527029596	E4.4	E4	morula	Undefined	0.25668449197861	561	6090666	0.040557529842303	0.779328900270219	0.782107002700556	1	0.974320525758911	1	0	0		2	13	0.011298148184111	TRUE	-1.71929012819288	FALSE
E4.4.494.chr14	E4.4.494	chr14	-0.318901552563739	0.957051773484864	0.750219716169208	E4.4	E4	morula	Undefined	0.238704177323103	1173	6090666	0.022577215186796	0.366973639430125	0.64318065950162	1	0.927035342466473	1	0	0		2	14	0.0329037084169079	TRUE	-1.71929012819288	FALSE
E4.4.494.chr15	E4.4.494	chr15	-1.15806097421113	0.941022362163773	0.248575694792764	E4.4	E4	morula	Undefined	0.265793528505393	1298	6090666	0.049666566369086	0.988232871361355	0.838480693537381	1	0.986190574161212	1	0	0		2	15	0.00603915269652153	TRUE	-1.71929012819288	FALSE
E4.4.494.chr16	E4.4.494	chr16	-0.00732329549516706	1.00986925423678	0.994166088118846	E4.4	E4	morula	Undefined	0.262943571844095	1719	6090666	0.046816609707788	0.922872801475561	0.821963251959597	1	0.983117030602828	1	0	0		2	16	0.00739478052010795	TRUE	-1.71929012819288	FALSE
E4.4.494.chr17	E4.4.494	chr17	0.196042109129308	1.01692381781742	0.844827536221385	E4.4	E4	morula	Undefined	0.25377107364685	2254	6090666	0.037644111510543	0.712513419053863	0.761926547580429	1	0.969098278602468	1	0	0		2	17	0.0136321778610687	FALSE	-1.71929012819288	FALSE
E4.4.494.chr18	E4.4.494	chr18	-0.402695621833178	0.938626045112427	0.68771306049015	E4.4	E4	morula	Undefined	0.206896551724138	348	6090666	-0.00923041041216895	-0.362493113619611	0.358491784334381	1	0.726250414948249	1	0	0		2	18	0.138913606464355	TRUE	-1.71929012819288	FALSE
E4.4.494.chr19	E4.4.494	chr19	0.151964188217251	1.07336708450339	0.879407833872938	E4.4	E4	morula	Undefined	0.266332916145181	3995	6090666	0.050205954008874	1.00060302923457	0.841490617493709	1	0.986715417608575	1	0	0		2	19	0.0058080858140846	FALSE	-1.71929012819288	FALSE
E4.4.494.chr2	E4.4.494	chr2	0.158387409418135	1.0153673401259	0.87435252066139	E4.4	E4	morula	Undefined	0.250910415149308	2746	6090666	0.034783453013001	0.646907916395595	0.741154228999105	1	0.963164413192365	1	0	0		2	2	0.0162995720161696	FALSE	-1.71929012819288	FALSE
E4.4.494.chr20	E4.4.494	chr20	-0.322739114104902	0.961345246239779	0.747316836675291	E4.4	E4	morula	Undefined	0.260958205912334	981	6090666	0.044831243776027	0.877341001707885	0.809849275941402	1	0.980652260612439	1	0	0		2	20	0.00848496618791795	TRUE	-1.71929012819288	FALSE
E4.4.494.chr21	E4.4.494	chr21	-0.311657770926724	0.946209015162798	0.755708903194216	E4.4	E4	morula	Undefined	0.186588921282799	343	6090666	-0.029538040853508	-0.828222351851703	0.20377229379747	1	0.527923501223025	1	0	0		2	21	0.277429004367108	TRUE	-1.71929012819288	FALSE
E4.4.494.chr22	E4.4.494	chr22	0.247291354894671	1.09357317009644	0.805001778256643	E4.4	E4	morula	Undefined	0.224077328646749	1138	6090666	0.00795036651044204	0.0315257834406175	0.512574884925409	1	0.855133017784157	1	0	0		2	22	0.0679663245743024	FALSE	-1.71929012819288	FALSE
E4.4.494.chr3	E4.4.494	chr3	0.67578710809241	1.03438331537737	0.500157533450858	E4.4	E4	morula	Undefined	0.25564681724846	1948	6090666	0.039519855112153	0.755531172465321	0.775034832142228	1	0.972550371122656	1	0	0		2	3	0.0120878960854426	FALSE	-1.71929012819288	FALSE
E4.4.494.chr4	E4.4.494	chr4	-0.344563288677862	0.966460505611683	0.730878028669974	E4.4	E4	morula	Undefined	0.215596330275229	1090	6090666	-0.000530631861077956	-0.162974944865682	0.43526908100023	1	0.797321925140171	1	0	0		2	4	0.0983662933047739	TRUE	-1.71929012819288	FALSE
E4.4.494.chr5	E4.4.494	chr5	0.0486700105954893	1.04703268705637	0.961243357550972	E4.4	E4	morula	Undefined	0.20026525198939	1508	6090666	-0.015861710146917	-0.51457339609639	0.303425579815982	1	0.665296662591734	1	0	0		2	5	0.176984655152522	FALSE	-1.71929012819288	FALSE
E4.4.494.chr6	E4.4.494	chr6	0.121147710293158	0.996457528288681	0.903727004777226	E4.4	E4	morula	Undefined	0.256180957390847	1901	6090666	0.04005399525454	0.767780985772771	0.77869134362744	1	0.973473611288524	1	0	0		2	6	0.0116758167449883	FALSE	-1.71929012819288	FALSE
E4.4.494.chr7	E4.4.494	chr7	-0.67915494394954	0.943643064012586	0.498027128022249	E4.4	E4	morula	Undefined	0.183993399339934	1212	6090666	-0.032133562796373	-0.887747290556738	0.187338350795381	1	0.501099914634376	1	0	0		2	7	0.300075671242402	TRUE	-1.71929012819288	FALSE
E4.4.494.chr8	E4.4.494	chr8	-0.0168262291193097	1.00354247171132	0.986596340404017	E4.4	E4	morula	Undefined	0.261920752182673	1489	6090666	0.0457937900463661	0.899415755458357	0.815784374928364	1	0.981882320105819	1	0	0		2	8	0.00794055986194626	TRUE	-1.71929012819288	FALSE
E4.4.494.chr9	E4.4.494	chr9	0.232168563251252	1.00827455249955	0.816705648365549	E4.4	E4	morula	Undefined	0.24653312788906	1298	6090666	0.030406165752753	0.546520494676101	0.707645898123059	1	0.952357955279648	1	0	0		2	9	0.0211997860864595	FALSE	-1.71929012819288	FALSE
E4.4.495.chr1	E4.4.495	chr1	-0.083778039216546	1.00014414095904	0.933338294261935	E4.4	E4	morula	Undefined	0.271041369472183	3505	6156595	0.0547912237416157	1.10576025995566	0.865584850046558	1	0.990531913481036	1	0	0		2	1	0.00413152757072667	TRUE	-1.71929012819288	FALSE
E4.4.495.chr10	E4.4.495	chr10	0.351464633858921	0.999855859040957	0.725705113432792	E4.4	E4	morula	Undefined	0.269822485207101	1690	6156595	0.0535723394765337	1.07780672584396	0.859439991307457	1	0.989623040671625	1	0	0		2	10	0.00453020189949059	FALSE	-1.71929012819288	FALSE
E4.4.495.chr11	E4.4.495	chr11	0.0952519085575343	1.00793706280177	0.924234679936774	E4.4	E4	morula	Undefined	0.276361529548088	1726	6156595	0.0601113838175207	1.22777125018819	0.890233574507977	1	0.993742285149244	1	0	0		2	11	0.00272622993810757	FALSE	-1.71929012819288	FALSE
E4.4.495.chr12	E4.4.495	chr12	-0.381963118461781	0.988150576713843	0.702998735081435	E4.4	E4	morula	Undefined	0.251431844215349	1746	6156595	0.0351816984847817	0.656041161199194	0.744101179657309	1	0.964041311033164	1	0	0		2	12	0.0159043553405998	TRUE	-1.71929012819288	FALSE
E4.4.495.chr13	E4.4.495	chr13	0.262352185660492	0.994113860894634	0.793389532104122	E4.4	E4	morula	Undefined	0.263934426229508	610	6156595	0.0476842804989407	0.942771708823076	0.827101157261865	1	0.984108341628156	1	0	0		2	13	0.00695708695365908	FALSE	-1.71929012819288	FALSE
E4.4.495.chr14	E4.4.495	chr14	0.0287448286948444	1.00845662766531	0.977104150692468	E4.4	E4	morula	Undefined	0.268014059753954	1138	6156595	0.0517639140233867	1.03633282709804	0.849976551773071	1	0.988137278968943	1	0	0		2	14	0.00518271598208648	FALSE	-1.71929012819288	FALSE
E4.4.495.chr15	E4.4.495	chr15	-2.24012425942242	0.886174913696868	0.0264688978835589	E4.4	E4	morula	Undefined	0.312444836716681	1133	6156595	0.0961946909861137	2.0552952298601	0.980074751106405	1	0.999800160495084	1	0	0		2	15	8.67978673615018e-05	TRUE	-1.71929012819288	FALSE
E4.4.495.chr16	E4.4.495	chr16	0.130318286071844	1.02168282403604	0.896479340675147	E4.4	E4	morula	Undefined	0.275614140203715	1669	6156595	0.0593639944731477	1.21063084225024	0.886981540857892	1	0.993358219515276	1	0	0		2	16	0.00289411031175374	FALSE	-1.71929012819288	FALSE
E4.4.495.chr17	E4.4.495	chr17	-0.40012826079194	0.975652904759279	0.68959910769817	E4.4	E4	morula	Undefined	0.252470355731225	2024	6156595	0.0362202100006577	0.679858079602418	0.751702836387124	1	0.966249498199899	1	0	0		2	17	0.0149107186147015	TRUE	-1.71929012819288	FALSE
E4.4.495.chr18	E4.4.495	chr18	-0.715796767057198	0.904590333437732	0.475166735205065	E4.4	E4	morula	Undefined	0.25796178343949	314	6156595	0.0417116377089227	0.805796871465139	0.789820008866983	1	0.976178195045891	1	0	0		2	18	0.0104708974344764	TRUE	-1.71929012819288	FALSE
E4.4.495.chr19	E4.4.495	chr19	-0.220319295759767	1.01065214530355	0.825905127130863	E4.4	E4	morula	Undefined	0.272010869565217	3680	6156595	0.0557607238346497	1.12799449063554	0.870338877058627	1	0.99120512530982	1	0	0		2	19	0.00383646098225739	TRUE	-1.71929012819288	FALSE
E4.4.495.chr2	E4.4.495	chr2	-0.804833534072115	0.941307583845258	0.422117581151688	E4.4	E4	morula	Undefined	0.241840346047975	2543	6156595	0.0255902003174077	0.436072556398197	0.668607956075555	1	0.937761040144888	1	0	0		2	2	0.0279078142518536	TRUE	-1.71929012819288	FALSE
E4.4.495.chr20	E4.4.495	chr20	-0.449731675004147	0.951554711329062	0.653516431002034	E4.4	E4	morula	Undefined	0.286713286713287	1001	6156595	0.0704631409827197	1.46517541178341	0.928563466907442	1	0.997385384085837	1	0	0		2	20	0.0011370003219656	TRUE	-1.71929012819288	FALSE
E4.4.495.chr21	E4.4.495	chr21	-0.594139172049578	0.856689421307702	0.553263437896052	E4.4	E4	morula	Undefined	0.254498714652956	389	6156595	0.0382485689223887	0.726375867987814	0.766195809567704	1	0.970247174219424	1	0	0		2	21	0.0131176134399944	TRUE	-1.71929012819288	FALSE
E4.4.495.chr22	E4.4.495	chr22	0.0291340320723431	1.05843463488391	0.976794229832384	E4.4	E4	morula	Undefined	0.264253393665158	1105	6156595	0.0480032479345907	0.950086814406428	0.828965928768181	1	0.984460227416194	1	0	0		2	22	0.00680182484083686	FALSE	-1.71929012819288	FALSE
E4.4.495.chr3	E4.4.495	chr3	1.29257049369405	1.07394369695851	0.198034863708677	E4.4	E4	morula	Undefined	0.273665320771646	2229	6156595	0.0574151750410787	1.16593718918367	0.878180079225081	1	0.992258837139909	1	0	0		2	3	0.00337502454072045	FALSE	-1.71929012819288	FALSE
E4.4.495.chr4	E4.4.495	chr4	0.0950892249517257	1.0110852071896	0.924363689496022	E4.4	E4	morula	Undefined	0.238404452690167	1078	6156595	0.0221543069595997	0.357274786229935	0.639556948134173	1	0.92542586395784	1	0	0		2	4	0.0336583669312117	FALSE	-1.71929012819288	FALSE
E4.4.495.chr5	E4.4.495	chr5	-0.486905520163191	1.00543966277841	0.626995825420781	E4.4	E4	morula	Undefined	0.238874345549738	1528	6156595	0.0226241998191707	0.368051171203596	0.643582460545588	1	0.927212543694512	1	0	0		2	5	0.032820701698839	TRUE	-1.71929012819288	FALSE
E4.4.495.chr6	E4.4.495	chr6	0.482203893829687	1.02585508296681	0.630324240592611	E4.4	E4	morula	Undefined	0.270790020790021	1924	6156595	0.0545398750594537	1.09999590302529	0.864333046516745	1	0.990350310188128	1	0	0		2	6	0.00421115805787422	FALSE	-1.71929012819288	FALSE
E4.4.495.chr7	E4.4.495	chr7	-0.723499747748142	0.940737426535128	0.47043595299371	E4.4	E4	morula	Undefined	0.245916515426497	1102	6156595	0.0296663696959297	0.529554228966928	0.701789481925484	1	0.950308438750921	1	0	0		2	7	0.0221354141777033	TRUE	-1.71929012819288	FALSE
E4.4.495.chr8	E4.4.495	chr8	0.288947304573998	1.02813756485785	0.772998086426907	E4.4	E4	morula	Undefined	0.261570827489481	1426	6156595	0.0453206817589137	0.88856562880508	0.812881714933667	1	0.981286153277305	1	0	0		2	8	0.00820432935028768	FALSE	-1.71929012819288	FALSE
E4.4.495.chr9	E4.4.495	chr9	0.114205961844133	0.998390824067395	0.909218611396835	E4.4	E4	morula	Undefined	0.251437962202136	1217	6156595	0.0351878164715687	0.656181469313134	0.744146314804305	1	0.964054650632484	1	0	0		2	9	0.0158983459774865	FALSE	-1.71929012819288	FALSE
E4.4.496.chr1	E4.4.496	chr1	0.741856064102254	1.04465195469942	0.459268963907718	E4.4	E4	morula	Undefined	0.269547325102881	4374	8924805	0.0481249781032594	0.952878538378741	0.829674192402699	1	0.984592778352255	1	0	0		2	1	0.0067433539515098	FALSE	-1.71929012819288	FALSE
E4.4.496.chr10	E4.4.496	chr10	-0.656381521516653	0.926051641128779	0.512527484170535	E4.4	E4	morula	Undefined	0.239939637826962	1988	8924805	0.0185172908273404	0.273864525362334	0.607905632837579	1	0.910481918811865	1	0	0		2	10	0.0407286744030586	TRUE	-1.71929012819288	FALSE
E4.4.496.chr11	E4.4.496	chr11	0.433219246044231	1.03732181198352	0.665442628036839	E4.4	E4	morula	Undefined	0.236428891879767	2229	8924805	0.0150065448801454	0.193350107871008	0.576657606891364	1	0.894111420163176	1	0	0		2	11	0.0486083579972655	FALSE	-1.71929012819288	FALSE
E4.4.496.chr12	E4.4.496	chr12	-1.6968381407036	0.926472607500946	0.0916839818993081	E4.4	E4	morula	Undefined	0.236196319018405	2282	8924805	0.0147739720187834	0.188016350105991	0.574568082891117	1	0.892957333143975	1	0	0		2	12	0.0491692918648913	TRUE	-1.71929012819288	FALSE
E4.4.496.chr13	E4.4.496	chr13	-0.122022864185744	0.936656835324973	0.903034996155603	E4.4	E4	morula	Undefined	0.235616438356164	730	8924805	0.0141940913565424	0.174717537136593	0.569349206453882	1	0.890041588322451	1	0	0		2	13	0.0505896999202891	TRUE	-1.71929012819288	FALSE
E4.4.496.chr14	E4.4.496	chr14	-0.228485384576074	0.970421191898294	0.819562511770715	E4.4	E4	morula	Undefined	0.243490499648135	1421	8924805	0.0220681526485134	0.355298948537373	0.638817178454263	1	0.925094773986689	1	0	0		2	14	0.0338137724382572	TRUE	-1.71929012819288	FALSE
E4.4.496.chr15	E4.4.496	chr15	-0.327114327275688	0.983141251159844	0.744011667051239	E4.4	E4	morula	Undefined	0.279262086513995	1572	8924805	0.0578397395143734	1.17567402624593	0.880137419157153	1	0.992510922953867	1	0	0		2	15	0.0032647049653645	TRUE	-1.71929012819288	FALSE
E4.4.496.chr16	E4.4.496	chr16	-0.412190176835909	0.975120139124358	0.680755225630074	E4.4	E4	morula	Undefined	0.260569456427955	2318	8924805	0.0391471094283334	0.746982732317118	0.772463007913664	1	0.971890676833391	1	0	0		2	16	0.0123825839607726	TRUE	-1.71929012819288	FALSE
E4.4.496.chr17	E4.4.496	chr17	0.697134285245876	1.05161278036575	0.486736802907444	E4.4	E4	morula	Undefined	0.247134187457856	2966	8924805	0.0257118404582344	0.438862215698396	0.669619311890228	1	0.938167404399932	1	0	0		2	17	0.0277196602133754	FALSE	-1.71929012819288	FALSE
E4.4.496.chr18	E4.4.496	chr18	-0.221831804792209	0.958286876198773	0.82472947969104	E4.4	E4	morula	Undefined	0.197651663405088	511	8924805	-0.0237706835945336	-0.695955472631434	0.243228357809859	1	0.587093551181481	1	0	0		2	18	0.231292690022063	TRUE	-1.71929012819288	FALSE
E4.4.496.chr19	E4.4.496	chr19	0.564335792721615	1.14283527532388	0.573320842260826	E4.4	E4	morula	Undefined	0.267382931279141	4933	8924805	0.0459605842795194	0.90324096546365	0.816800989759462	1	0.982088674997284	1	0	0		2	19	0.00784929701618097	FALSE	-1.71929012819288	FALSE
E4.4.496.chr2	E4.4.496	chr2	0.0803657516647422	1.00936844133027	0.936047430196072	E4.4	E4	morula	Undefined	0.248618784530387	3258	8924805	0.0271964375307654	0.472909529375326	0.681861137003974	1	0.942965713052163	1	0	0		2	2	0.0255040982520259	FALSE	-1.71929012819288	FALSE
E4.4.496.chr20	E4.4.496	chr20	0.700634189327981	1.04024256103528	0.484555346397969	E4.4	E4	morula	Undefined	0.24795234549516	1343	8924805	0.0265299984955384	0.45762561207631	0.676389280244448	1	0.940848364553327	1	0	0		2	20	0.0264803656740267	FALSE	-1.71929012819288	FALSE
E4.4.496.chr21	E4.4.496	chr21	0.105480972438955	1.07840211084587	0.916127120993915	E4.4	E4	morula	Undefined	0.232851985559567	554	8924805	0.0114296385599454	0.111318387796803	0.544318062663281	1	0.875384026981279	1	0	0		2	21	0.0578013821656496	FALSE	-1.71929012819288	FALSE
E4.4.496.chr22	E4.4.496	chr22	0.420266849483303	1.12143428165058	0.674857931435744	E4.4	E4	morula	Undefined	0.230721003134796	1595	8924805	0.00929865613517439	0.0624470621026801	0.524896591037026	1	0.863220791129297	1	0	0		2	22	0.0638781079868862	FALSE	-1.71929012819288	FALSE
E4.4.496.chr3	E4.4.496	chr3	-0.0063437397311954	0.990631558669727	0.994946414259976	E4.4	E4	morula	Undefined	0.253584905660377	2650	8924805	0.0321625586607554	0.586801094298154	0.721331349106276	1	0.956959051677677	1	0	0		2	3	0.0191066453066503	TRUE	-1.71929012819288	FALSE
E4.4.496.chr4	E4.4.496	chr4	-0.769985481025771	0.923280180719598	0.442450981154374	E4.4	E4	morula	Undefined	0.227179135209334	1457	8924805	0.0057567882097124	-0.0187810977069548	0.492507866504515	1	0.841324024521324	1	0	0		2	4	0.0750367093631614	TRUE	-1.71929012819288	FALSE
E4.4.496.chr5	E4.4.496	chr5	-0.374558989160903	1.01416454232043	0.7084875586429	E4.4	E4	morula	Undefined	0.215831134564644	1895	8924805	-0.0055912124349776	-0.279032814960496	0.390109820895777	1	0.757330723377218	1	0	0		2	5	0.120714424368391	TRUE	-1.71929012819288	FALSE
E4.4.496.chr6	E4.4.496	chr6	-0.455425615084195	0.949512352907089	0.649424380380584	E4.4	E4	morula	Undefined	0.240154109589041	2336	8924805	0.0187317625894194	0.278783157827302	0.609794379826907	1	0.911419084352415	1	0	0		2	6	0.0402818818955827	TRUE	-1.71929012819288	FALSE
E4.4.496.chr7	E4.4.496	chr7	-0.0934597801357402	0.98202000274193	0.925655964079708	E4.4	E4	morula	Undefined	0.205248990578735	1486	8924805	-0.0161733564208866	-0.521720600305813	0.300932439680624	1	0.662313025740972	1	0	0		2	7	0.178936703579417	TRUE	-1.71929012819288	FALSE
E4.4.496.chr8	E4.4.496	chr8	0.214684524402165	1.02216418981265	0.830288387704231	E4.4	E4	morula	Undefined	0.26974358974359	1950	8924805	0.0483212427439684	0.957379614064224	0.830812157910831	1	0.984804481719747	1	0	0		2	8	0.00664998365337843	FALSE	-1.71929012819288	FALSE
E4.4.496.chr9	E4.4.496	chr9	0.594836733046413	1.03866141798476	0.552798174226894	E4.4	E4	morula	Undefined	0.22765130483065	1801	8924805	0.00622895783102839	-0.00795249814744202	0.496827445694106	1	0.844364456750997	1	0	0		2	9	0.0734700564655158	FALSE	-1.71929012819288	FALSE
E4.4.497.chr1	E4.4.497	chr1	0.0290018766517356	1.00622381653076	0.976899464192057	E4.4	E4	morula	Undefined	0.265587815326035	4202	7922304	0.0460385693355233	0.905029451857033	0.817275107721375	1	0.982184479837453	1	0	0		2	1	0.00780693273160521	FALSE	-1.71929012819288	FALSE
E4.4.497.chr10	E4.4.497	chr10	0.318405870992638	0.997434977515065	0.750594930327533	E4.4	E4	morula	Undefined	0.251762336354481	1986	7922304	0.0322130903639693	0.587959973553533	0.721720420221439	1	0.957086039446273	1	0	0		2	10	0.0190490185689032	FALSE	-1.71929012819288	FALSE
E4.4.497.chr11	E4.4.497	chr11	0.840079210904675	1.07269646714524	0.402125415885293	E4.4	E4	morula	Undefined	0.25615763546798	2233	7922304	0.0366083894774683	0.688760473830763	0.754512993440968	1	0.967046310724609	1	0	0		2	11	0.0145527275606789	FALSE	-1.71929012819288	FALSE
E4.4.497.chr12	E4.4.497	chr12	0.446936579484221	1.02703248502124	0.655529041011637	E4.4	E4	morula	Undefined	0.248669569424286	2067	7922304	0.0291203234337743	0.517031364201996	0.697432867704063	1	0.948752115961418	1	0	0		2	12	0.0228472425069053	FALSE	-1.71929012819288	FALSE
E4.4.497.chr13	E4.4.497	chr13	-0.0420195042291708	0.948615871429222	0.966535869302824	E4.4	E4	morula	Undefined	0.261306532663317	597	7922304	0.0417572866728053	0.806843771409303	0.790121751324067	1	0.976249333606456	1	0	0		2	13	0.0104392495665128	TRUE	-1.71929012819288	FALSE
E4.4.497.chr14	E4.4.497	chr14	-0.011931137515946	1.00244206164525	0.99049551267468	E4.4	E4	morula	Undefined	0.264525993883792	1308	7922304	0.0449767478932803	0.880677950441701	0.810753922792242	1	0.980842551998863	1	0	0		2	14	0.00840070137232375	TRUE	-1.71929012819288	FALSE
E4.4.497.chr15	E4.4.497	chr15	-1.4406267638145	0.926699713206365	0.15165644413056	E4.4	E4	morula	Undefined	0.248745519713262	1395	7922304	0.0291962737227503	0.518773185845367	0.698040540612158	1	0.948970825640774	1	0	0		2	15	0.0227471389509845	TRUE	-1.71929012819288	FALSE
E4.4.497.chr16	E4.4.497	chr16	0.739561350788554	1.07397323938733	0.460656693914716	E4.4	E4	morula	Undefined	0.272166903745851	2109	7922304	0.0526176577553393	1.05591233535609	0.854495866028134	1	0.988859884425759	1	0	0		2	16	0.00486524099297269	FALSE	-1.71929012819288	FALSE
E4.4.497.chr17	E4.4.497	chr17	0.303706754318733	1.02437708694187	0.761748371748347	E4.4	E4	morula	Undefined	0.228715170278638	2584	7922304	0.00916592428812632	0.0594030288663357	0.523684449682326	1	0.862438099889286	1	0	0		2	17	0.0642720659256758	FALSE	-1.71929012819288	FALSE
E4.4.497.chr18	E4.4.497	chr18	0.0459950664836825	0.987401040450582	0.963371899675609	E4.4	E4	morula	Undefined	0.233990147783251	406	7922304	0.0144409017927393	0.180377815265534	0.571572015241163	1	0.891289277096987	1	0	0		2	18	0.0499813183455408	FALSE	-1.71929012819288	FALSE
E4.4.497.chr19	E4.4.497	chr19	0.137649805500586	1.07095568114977	0.890691350579838	E4.4	E4	morula	Undefined	0.264411306476742	4493	7922304	0.0448620604862303	0.878047743097988	0.810041095008806	1	0.980692693905865	1	0	0		2	19	0.00846706015238666	FALSE	-1.71929012819288	FALSE
E4.4.497.chr2	E4.4.497	chr2	-0.714947555094599	0.948218701944497	0.475689886474823	E4.4	E4	morula	Undefined	0.240482233502538	3152	7922304	0.0209329875120263	0.32926540435747	0.629022454593153	1	0.920629920103186	1	0	0		2	2	0.0359149148161947	TRUE	-1.71929012819288	FALSE
E4.4.497.chr20	E4.4.497	chr20	-0.630420006271284	0.937624482639261	0.529324846716679	E4.4	E4	morula	Undefined	0.25929203539823	1130	7922304	0.0397427894077183	0.760643882190335	0.776565099091086	1	0.972938845808017	1	0	0		2	20	0.0119144565073811	TRUE	-1.71929012819288	FALSE
E4.4.497.chr21	E4.4.497	chr21	-0.639692807385204	0.842253274652882	0.523292958649358	E4.4	E4	morula	Undefined	0.230290456431535	482	7922304	0.0107412104410233	0.0955301793039774	0.538053139874442	1	0.871537373334849	1	0	0		2	21	0.0597139847042119	TRUE	-1.71929012819288	FALSE
E4.4.497.chr22	E4.4.497	chr22	0.199622323697258	1.08589513339518	0.842031034908775	E4.4	E4	morula	Undefined	0.236581920903955	1416	7922304	0.0170326749134433	0.239816779583041	0.594763850858865	1	0.903797700638691	1	0	0		2	22	0.0439287678966057	FALSE	-1.71929012819288	FALSE
E4.4.497.chr3	E4.4.497	chr3	0.596253495706223	1.02928204298909	0.551853809526801	E4.4	E4	morula	Undefined	0.244001626677511	2459	7922304	0.0244523806869993	0.409978134833538	0.659089006449626	1	0.93386103211657	1	0	0		2	3	0.0297177463344435	FALSE	-1.71929012819288	FALSE
E4.4.497.chr4	E4.4.497	chr4	-0.74609212748569	0.92570535455204	0.456713420942166	E4.4	E4	morula	Undefined	0.235912847483095	1331	7922304	0.0163636014925833	0.224472446056854	0.588805147626004	1	0.900671663884858	1	0	0		2	4	0.0454335004204773	TRUE	-1.71929012819288	FALSE
E4.4.497.chr5	E4.4.497	chr5	0.249867830887161	1.06265779564228	0.803012096987511	E4.4	E4	morula	Undefined	0.214322514167955	1941	7922304	-0.00522673182255668	-0.270673923534758	0.393320917184713	1	0.76034023539739	1	0	0		2	5	0.118992027073796	FALSE	-1.71929012819288	FALSE
E4.4.497.chr6	E4.4.497	chr6	0.112186136001217	0.995727867969146	0.91081732730025	E4.4	E4	morula	Undefined	0.254183627317956	2211	7922304	0.0346343813274443	0.643489150097043	0.740046623625973	1	0.962831805802599	1	0	0		2	6	0.0164495718490115	FALSE	-1.71929012819288	FALSE
E4.4.497.chr7	E4.4.497	chr7	0.143674656465911	0.99755793835475	0.885939315088972	E4.4	E4	morula	Undefined	0.225099601593625	1506	7922304	0.00555035560311332	-0.023515362538855	0.490619592169826	1	0.839983039500801	1	0	0		2	7	0.0757294828971368	FALSE	-1.71929012819288	FALSE
E4.4.497.chr8	E4.4.497	chr8	-0.447567669858942	0.968895503646097	0.655074402610157	E4.4	E4	morula	Undefined	0.25275880189175	1903	7922304	0.0332095559012383	0.610812621819779	0.729338181765259	1	0.959530262330363	1	0	0		2	8	0.0179413236321768	TRUE	-1.71929012819288	FALSE
E4.4.497.chr9	E4.4.497	chr9	0.279794206844756	1.01226496066341	0.779999052587855	E4.4	E4	morula	Undefined	0.248231511254019	1555	7922304	0.0286822652635073	0.506985066652455	0.693917351678591	1	0.947476428047289	1	0	0		2	9	0.0234315858942781	FALSE	-1.71929012819288	FALSE
E4.4.498.chr1	E4.4.498	chr1	0.653319037943009	1.03987915104029	0.514494248651002	E4.4	E4	morula	Undefined	0.259274962900148	4717	8801797	0.0380824475006232	0.722566088041484	0.765026745471356	1	0.969934939638538	1	0	0		2	1	0.013257395943647	FALSE	-1.71929012819288	FALSE
E4.4.498.chr10	E4.4.498	chr10	0.350703680496773	0.999800134695072	0.726274873167388	E4.4	E4	morula	Undefined	0.240748802786243	2297	8801797	0.0195562873867182	0.297692567610913	0.617031091711498	1	0.914955832359114	1	0	0		2	10	0.0385998701146321	FALSE	-1.71929012819288	FALSE
E4.4.498.chr11	E4.4.498	chr11	0.601800246846369	1.05197917639694	0.548164252850602	E4.4	E4	morula	Undefined	0.251113811259619	2469	8801797	0.0299212958600942	0.535400630819902	0.703813572992272	1	0.95102229740451	1	0	0		2	11	0.0218093005954792	FALSE	-1.71929012819288	FALSE
E4.4.498.chr12	E4.4.498	chr12	-0.656717388630028	0.975262442762027	0.512312027191502	E4.4	E4	morula	Undefined	0.247216035634744	2245	8801797	0.0260235202352192	0.446010188256138	0.672205056757735	1	0.939199420795113	1	0	0		2	12	0.0272421839260645	TRUE	-1.71929012819288	FALSE
E4.4.498.chr13	E4.4.498	chr13	0.153782277020657	0.977884649296977	0.877976417682896	E4.4	E4	morula	Undefined	0.239130434782609	736	8801797	0.0179379193830842	0.260577390648792	0.602790786445707	1	0.907914499118662	1	0	0		2	13	0.0419550482953768	FALSE	-1.71929012819288	FALSE
E4.4.498.chr14	E4.4.498	chr14	-0.0544282940438037	0.996158204679763	0.956662265726539	E4.4	E4	morula	Undefined	0.259568545581072	1437	8801797	0.0383760301815472	0.729299027107902	0.76709061636428	1	0.970484954642939	1	0	0		2	14	0.0130111930589244	TRUE	-1.71929012819288	FALSE
E4.4.498.chr15	E4.4.498	chr15	-0.0802981496505557	0.995651829578045	0.936101109486303	E4.4	E4	morula	Undefined	0.289993626513703	1569	8801797	0.0688011111141781	1.427058906422	0.923218541973079	1	0.996973824087799	1	0	0		2	15	0.00131624409903875	TRUE	-1.71929012819288	FALSE
E4.4.498.chr16	E4.4.498	chr16	0.198883217633424	1.02756764892372	0.842608186269085	E4.4	E4	morula	Undefined	0.259225512528474	2195	8801797	0.0380329971289491	0.721432007726375	0.764678120266011	1	0.96984148285328	1	0	0		2	16	0.0132992438243562	FALSE	-1.71929012819288	FALSE
E4.4.498.chr17	E4.4.498	chr17	0.734204754107546	1.05417904694759	0.463905294177297	E4.4	E4	morula	Undefined	0.250517598343685	2898	8801797	0.0293250829441601	0.521727258736232	0.699069878649891	1	0.949340091555879	1	0	0		2	17	0.0225781780606947	FALSE	-1.71929012819288	FALSE
E4.4.498.chr18	E4.4.498	chr18	-0.663076942493062	0.910321250669356	0.50824142240802	E4.4	E4	morula	Undefined	0.214285714285714	462	8801797	-0.00690680111381085	-0.309204139723848	0.378583122529897	1	0.746308337180692	1	0	0		2	18	0.127081706749771	TRUE	-1.71929012819288	FALSE
E4.4.498.chr19	E4.4.498	chr19	0.612603695549923	1.15096649446593	0.541013576832318	E4.4	E4	morula	Undefined	0.264593666539489	5242	8801797	0.0434011511399642	0.844543676785177	0.800817166290996	1	0.978696769231117	1	0	0		2	19	0.00935184532517748	FALSE	-1.71929012819288	FALSE
E4.4.498.chr2	E4.4.498	chr2	-0.334776297775329	0.977449161323785	0.738235065777776	E4.4	E4	morula	Undefined	0.238826815642458	3580	8801797	0.0176343002429332	0.253614278371184	0.600103217662756	1	0.906548091608826	1	0	0		2	2	0.0426091520027371	TRUE	-1.71929012819288	FALSE
E4.4.498.chr20	E4.4.498	chr20	0.058908126861485	0.990768470795622	0.953099256432432	E4.4	E4	morula	Undefined	0.259426847662142	1326	8801797	0.0382343322626172	0.726049368609686	0.76609574685412	1	0.970220519231895	1	0	0		2	20	0.0131295447017607	FALSE	-1.71929012819288	FALSE
E4.4.498.chr21	E4.4.498	chr21	-0.495129561210186	0.88806600084484	0.621192213381844	E4.4	E4	morula	Undefined	0.251968503937008	508	8801797	0.0307759885374831	0.55500190191417	0.710553320227686	1	0.953357410615986	1	0	0		2	21	0.0207442532350757	TRUE	-1.71929012819288	FALSE
E4.4.498.chr22	E4.4.498	chr22	0.762524141615026	1.17656156207247	0.446876975039507	E4.4	E4	morula	Undefined	0.271040424121935	1509	8801797	0.0498479087224102	0.992391723686191	0.839496762661451	1	0.986368953294238	1	0	0		2	22	0.00596060594313547	FALSE	-1.71929012819288	FALSE
E4.4.498.chr3	E4.4.498	chr3	0.142835118638273	1.00019986530493	0.886601247192075	E4.4	E4	morula	Undefined	0.255805100875523	2627	8801797	0.0346125854759981	0.642989290434933	0.739884475464105	1	0.962782974616021	1	0	0		2	3	0.0164715981806495	FALSE	-1.71929012819288	FALSE
E4.4.498.chr4	E4.4.498	chr4	-0.52673826556684	0.947969757289741	0.599109431497656	E4.4	E4	morula	Undefined	0.236363636363636	1430	8801797	0.0151711209641112	0.197124447493643	0.578134923783213	1	0.894922802122258	1	0	0		2	4	0.048214426201757	TRUE	-1.71929012819288	FALSE
E4.4.498.chr5	E4.4.498	chr5	0.254354769506423	1.06300625321027	0.79955014478411	E4.4	E4	morula	Undefined	0.213249516441006	2068	8801797	-0.00794299895851884	-0.332967997071341	0.369579220351708	1	0.737454740660381	1	0	0		2	5	0.132264628210277	FALSE	-1.71929012819288	FALSE
E4.4.498.chr6	E4.4.498	chr6	0.297623617353629	1.0108263727061	0.76637896182649	E4.4	E4	morula	Undefined	0.262902019446522	2674	8801797	0.0417095040469971	0.80574793868856	0.789805899000094	1	0.976174865693993	1	0	0		2	6	0.0104723786411153	FALSE	-1.71929012819288	FALSE
E4.4.498.chr7	E4.4.498	chr7	-0.156346533141519	0.977899427370819	0.875958215102355	E4.4	E4	morula	Undefined	0.237203495630462	1602	8801797	0.0160109802309372	0.216385533502221	0.585656379121375	1	0.898995452832417	1	0	0		2	7	0.0462425049461748	TRUE	-1.71929012819288	FALSE
E4.4.498.chr8	E4.4.498	chr8	0.120599560996855	1.01459640456096	0.904160479368569	E4.4	E4	morula	Undefined	0.253842077371489	1887	8801797	0.0326495619719642	0.597969885349425	0.725069986397314	1	0.958170630593809	1	0	0		2	8	0.0185571450689014	FALSE	-1.71929012819288	FALSE
E4.4.498.chr9	E4.4.498	chr9	0.896522178290488	1.06393872602272	0.371329307558165	E4.4	E4	morula	Undefined	0.247274813539874	1743	8801797	0.0260822981403491	0.447358183486805	0.672691768371402	1	0.939392562517173	1	0	0		2	9	0.0271528825927717	FALSE	-1.71929012819288	FALSE
E4.4.499.chr1	E4.4.499	chr1	0.12821422580065	1.01157209943103	0.89814146766532	E4.4	E4	morula	Undefined	0.270245469144299	4359	8950221	0.0487756341768374	0.967800493866059	0.833427991438337	1	0.985285216832139	1	0	0		2	1	0.0064380332930812	FALSE	-1.71929012819288	FALSE
E4.4.499.chr10	E4.4.499	chr10	-0.725653109531202	0.920978907210334	0.46911817739635	E4.4	E4	morula	Undefined	0.241191066997519	2015	8950221	0.0197212320300574	0.301475359666085	0.61847398167909	1	0.915650825642067	1	0	0		2	10	0.0382701086544856	TRUE	-1.71929012819288	FALSE
E4.4.499.chr11	E4.4.499	chr11	0.118558599425585	1.00996347538504	0.90577471732744	E4.4	E4	morula	Undefined	0.246535069298614	2381	8950221	0.0250652343311524	0.424033140495753	0.664229177840594	1	0.935983960613875	1	0	0		2	11	0.0287315934377187	FALSE	-1.71929012819288	FALSE
E4.4.499.chr12	E4.4.499	chr12	-0.284810606318234	0.992707792838254	0.776159868331152	E4.4	E4	morula	Undefined	0.238116197183099	2272	8950221	0.0166463622156374	0.230957197516673	0.591325972747502	1	0.902001455577096	1	0	0		2	12	0.044792761628135	TRUE	-1.71929012819288	FALSE
E4.4.499.chr13	E4.4.499	chr13	0.109857730938177	0.971318734656039	0.912660739226086	E4.4	E4	morula	Undefined	0.23482428115016	626	8950221	0.0133544461826984	0.15546136107365	0.561771193526016	1	0.885722530049283	1	0	0		2	13	0.0527023080695951	FALSE	-1.71929012819288	FALSE
E4.4.499.chr14	E4.4.499	chr14	0.244613707763203	1.04037615523361	0.807070940387679	E4.4	E4	morula	Undefined	0.26431718061674	1589	8950221	0.0428473456492784	0.831842864149706	0.797251177176717	1	0.977896731029613	1	0	0		2	14	0.00970700565412945	FALSE	-1.71929012819288	FALSE
E4.4.499.chr15	E4.4.499	chr15	-0.125021754438727	0.993384886745405	0.900664257035522	E4.4	E4	morula	Undefined	0.271099744245524	1564	8950221	0.0496299092780625	0.987392188391102	0.838274793809938	1	0.98615427681593	1	0	0		2	15	0.00605513746384818	TRUE	-1.71929012819288	FALSE
E4.4.499.chr16	E4.4.499	chr16	-0.50009526288946	0.967575377883017	0.617699428585384	E4.4	E4	morula	Undefined	0.260828177058544	2101	8950221	0.0393583420910824	0.751827080228413	0.773922472763918	1	0.972266090699511	1	0	0		2	16	0.0122148606832725	TRUE	-1.71929012819288	FALSE
E4.4.499.chr17	E4.4.499	chr17	0.673735347315018	1.04999294888515	0.501457812401763	E4.4	E4	morula	Undefined	0.258342707161605	2667	8950221	0.0368728721941434	0.6948260428551	0.75641783735498	1	0.967580469989043	1	0	0		2	17	0.0143129061861284	FALSE	-1.71929012819288	FALSE
E4.4.499.chr18	E4.4.499	chr18	-0.0498433365682294	0.976982911026928	0.960309790069056	E4.4	E4	morula	Undefined	0.207126948775056	449	8950221	-0.0143428861924056	-0.479741133150374	0.315705737819016	1	0.679696997735339	1	0	0		2	18	0.167684648379718	TRUE	-1.71929012819288	FALSE
E4.4.499.chr19	E4.4.499	chr19	0.421168550299076	1.1187172972497	0.674200782747739	E4.4	E4	morula	Undefined	0.275545104745618	4678	8950221	0.0540752697781564	1.08934078182037	0.861998182492346	1	0.990006737268681	1	0	0		2	19	0.00436184989875798	FALSE	-1.71929012819288	FALSE
E4.4.499.chr2	E4.4.499	chr2	-0.508265184652091	0.964110015444194	0.611971823359685	E4.4	E4	morula	Undefined	0.25466551823141	3483	8950221	0.0331956832639484	0.610494470826439	0.7292328475098	1	0.9594970093622	1	0	0		2	2	0.0179563745705297	TRUE	-1.71929012819288	FALSE
E4.4.499.chr20	E4.4.499	chr20	0.118822341389215	0.995387577653758	0.905566096195206	E4.4	E4	morula	Undefined	0.244444444444444	1305	8950221	0.0229746094769824	0.376087363484781	0.646574025817536	1	0.928523999715168	1	0	0		2	20	0.0322068664969937	FALSE	-1.71929012819288	FALSE
E4.4.499.chr21	E4.4.499	chr21	-0.349409416731668	0.934245353178729	0.727244297252621	E4.4	E4	morula	Undefined	0.247401247401247	481	8950221	0.0259314124337854	0.443897814962716	0.671441767806352	1	0.938895815129799	1	0	0		2	21	0.0273825966844239	TRUE	-1.71929012819288	FALSE
E4.4.499.chr22	E4.4.499	chr22	-0.211681278584113	1.01964658429846	0.832626786666181	E4.4	E4	morula	Undefined	0.229254571026723	1422	8950221	0.00778473605926143	0.0277272632696302	0.511060160442617	1	0.854118474284753	1	0	0		2	22	0.0684818843935928	TRUE	-1.71929012819288	FALSE
E4.4.499.chr3	E4.4.499	chr3	0.30702998733921	1.01073129629206	0.759222289420289	E4.4	E4	morula	Undefined	0.249425287356322	2610	8950221	0.0279554523888604	0.49031655343402	0.688045042415801	1	0.945305754319103	1	0	0		2	3	0.0244276984361514	FALSE	-1.71929012819288	FALSE
E4.4.499.chr4	E4.4.499	chr4	-0.0434270002957435	0.997025819323627	0.965415643626817	E4.4	E4	morula	Undefined	0.231190150478796	1462	8950221	0.00972031551133445	0.072117274519619	0.52874571052913	1	0.865687677895817	1	0	0		2	4	0.0626387641391015	TRUE	-1.71929012819288	FALSE
E4.4.499.chr5	E4.4.499	chr5	-0.359614810106569	1.01532511364328	0.719612379092811	E4.4	E4	morula	Undefined	0.211686879823594	1814	8950221	-0.00978295514386758	-0.375165012378381	0.353768874532552	1	0.721374171868123	1	0	0		2	5	0.141839411249645	TRUE	-1.71929012819288	FALSE
E4.4.499.chr6	E4.4.499	chr6	0.381809036408978	1.01768083351477	0.70311280118504	E4.4	E4	morula	Undefined	0.275271512113617	2394	8950221	0.0538016771461554	1.08306628867082	0.860610499546814	1	0.989799545837147	1	0	0		2	6	0.00445274979791383	FALSE	-1.71929012819288	FALSE
E4.4.499.chr7	E4.4.499	chr7	0.226335416778007	1.00297418067637	0.821231258477546	E4.4	E4	morula	Undefined	0.229036295369212	1598	8950221	0.00756646040175043	0.0227213933828967	0.509063744605969	1	0.852774439781683	1	0	0		2	7	0.0691658252360418	FALSE	-1.71929012819288	FALSE
E4.4.499.chr8	E4.4.499	chr8	-0.177243258680298	0.990639223556757	0.859542904257316	E4.4	E4	morula	Undefined	0.238498149127446	1891	8950221	0.0170283141599844	0.239716771342671	0.594725083834437	1	0.90377755638439	1	0	0		2	8	0.0439384477574595	TRUE	-1.71929012819288	FALSE
E4.4.499.chr9	E4.4.499	chr9	0.236077688359269	1.0086020862307	0.813676217159472	E4.4	E4	morula	Undefined	0.235680190930788	1676	8950221	0.0142103559633264	0.175090544856502	0.569495756189869	1	0.89012411526	1	0	0		2	9	0.0505494328894846	FALSE	-1.71929012819288	FALSE
E4.4.500.chr1	E4.4.500	chr1	-0.062918672686617	1.00126861582815	0.949910292303856	E4.4	E4	morula	Undefined	0.264750762970499	3932	6487405	0.0478825225499277	0.947318133855698	0.8282616534245	1	0.984327822851719	1	0	0		2	1	0.00686023902291114	TRUE	-1.71929012819288	FALSE
E4.4.500.chr10	E4.4.500	chr10	0.092850597282283	0.980917644504099	0.926139143799676	E4.4	E4	morula	Undefined	0.251468232781634	1873	6487405	0.0345999923610627	0.642700483631856	0.739790766424971	1	0.962754737782096	1	0	0		2	10	0.0164843355070409	FALSE	-1.71929012819288	FALSE
E4.4.500.chr11	E4.4.500	chr11	-0.724429944066121	0.936669389933473	0.46986645519123	E4.4	E4	morula	Undefined	0.24640088593577	1806	6487405	0.0295326455151987	0.526487437841053	0.700725211026306	1	0.949930749823905	1	0	0		2	11	0.0223080537275295	TRUE	-1.71929012819288	FALSE
E4.4.500.chr12	E4.4.500	chr12	-0.738216884880426	0.971439476065141	0.461470859313783	E4.4	E4	morula	Undefined	0.253709198813056	2022	6487405	0.0368409583924847	0.694094141091447	0.756188413692718	1	0.9675163889714	1	0	0		2	12	0.0143416696376721	TRUE	-1.71929012819288	FALSE
E4.4.500.chr13	E4.4.500	chr13	1.09033863251145	1.11788266031874	0.27721363366413	E4.4	E4	morula	Undefined	0.23969465648855	655	6487405	0.0228264160679787	0.372688739323007	0.645309940820589	1	0.927971536742259	1	0	0		2	13	0.0324653444981105	FALSE	-1.71929012819288	FALSE
E4.4.500.chr14	E4.4.500	chr14	0.451343811056319	1.07094437451442	0.652356766227103	E4.4	E4	morula	Undefined	0.238916256157636	1218	6487405	0.0220480157370647	0.35483713451843	0.638644196538546	1	0.925017230972357	1	0	0		2	14	0.0338501772647367	FALSE	-1.71929012819288	FALSE
E4.4.500.chr15	E4.4.500	chr15	-0.35701082608485	0.981625862272533	0.721557077616791	E4.4	E4	morula	Undefined	0.291028446389497	1371	6487405	0.0741602059689257	1.54996281544894	0.939424779388526	1	0.998127111452193	1	0	0		2	15	0.000814147803787378	TRUE	-1.71929012819288	FALSE
E4.4.500.chr16	E4.4.500	chr16	0.00557474019956539	1.01097627322929	0.995559012179579	E4.4	E4	morula	Undefined	0.256687535571998	1757	6487405	0.0398192951514267	0.762398442469568	0.777088882220735	1	0.973071120761145	1	0	0		2	16	0.0118554164373785	FALSE	-1.71929012819288	FALSE
E4.4.500.chr17	E4.4.500	chr17	-0.227667101415291	0.987591823353103	0.820197544192958	E4.4	E4	morula	Undefined	0.243418013856813	2165	6487405	0.0265497734362417	0.458079124764383	0.676552202041284	1	0.940912045158228	1	0	0		2	17	0.0264509717775661	TRUE	-1.71929012819288	FALSE
E4.4.500.chr18	E4.4.500	chr18	-0.136108642282171	0.967605426729615	0.891907570201731	E4.4	E4	morula	Undefined	0.163978494623656	372	6487405	-0.0528897457969153	-1.36376350157516	0.0863210054421502	1	0.297780045477049	1	0	0		2	18	0.526104408093457	TRUE	-1.71929012819288	FALSE
E4.4.500.chr19	E4.4.500	chr19	-0.739977786931403	0.923110387258421	0.460404678113652	E4.4	E4	morula	Undefined	0.261141516810008	3837	6487405	0.0442732763894367	0.864544741372851	0.806355643379618	1	0.979907882102006	1	0	0		2	19	0.00881474897602976	TRUE	-1.71929012819288	FALSE
E4.4.500.chr2	E4.4.500	chr2	0.31866240956108	1.02769050183526	0.750400731880465	E4.4	E4	morula	Undefined	0.251424740194435	2983	6487405	0.0345564997738637	0.641703037397868	0.739466991648935	1	0.962657085126953	1	0	0		2	2	0.0165283884299566	FALSE	-1.71929012819288	FALSE
E4.4.500.chr20	E4.4.500	chr20	-0.350118730752896	0.959234405331177	0.726712955104565	E4.4	E4	morula	Undefined	0.250462107208872	1082	6487405	0.0335938667883007	0.619626294945893	0.732248074571484	1	0.960442878969941	1	0	0		2	20	0.0175284591061212	TRUE	-1.71929012819288	FALSE
E4.4.500.chr21	E4.4.500	chr21	-0.0775156628504247	1.02040967522767	0.93831079101447	E4.4	E4	morula	Undefined	0.242562929061785	437	6487405	0.0256946886412137	0.438468860959229	0.6694767808812	1	0.93811022775018	1	0	0		2	21	0.0277461291144198	TRUE	-1.71929012819288	FALSE
E4.4.500.chr22	E4.4.500	chr22	-0.341533136048208	0.998731384171854	0.733153210050974	E4.4	E4	morula	Undefined	0.22972972972973	1184	6487405	0.0128614893091587	0.14415603277067	0.557311370504945	1	0.883132975657561	1	0	0		2	22	0.0539738986350492	TRUE	-1.71929012819288	FALSE
E4.4.500.chr3	E4.4.500	chr3	1.03717001061884	1.05756235335827	0.301231383459375	E4.4	E4	morula	Undefined	0.245635910224439	2406	6487405	0.0287676698038677	0.508943709323175	0.694604159444163	1	0.94772704949029	1	0	0		2	3	0.0233167238104263	FALSE	-1.71929012819288	FALSE
E4.4.500.chr4	E4.4.500	chr4	0.681510044966143	1.07060688233295	0.496540253215207	E4.4	E4	morula	Undefined	0.242955064737243	1313	6487405	0.0260868243166717	0.447461985486595	0.672729235306411	1	0.939407415916484	1	0	0		2	4	0.0271460157102592	FALSE	-1.71929012819288	FALSE
E4.4.500.chr5	E4.4.500	chr5	0.309989855482069	1.06732689772966	0.756974591471128	E4.4	E4	morula	Undefined	0.226857887874837	1534	6487405	0.00998964745426571	0.0782940542761387	0.531202926526721	1	0.867247832213097	1	0	0		2	5	0.0618567770541546	FALSE	-1.71929012819288	FALSE
E4.4.500.chr6	E4.4.500	chr6	0.732732037545253	1.04625333437231	0.464800700372822	E4.4	E4	morula	Undefined	0.240660295395308	2302	6487405	0.0237920549747367	0.394834418689724	0.653517454047878	1	0.931514654398672	1	0	0		2	6	0.0308103084817292	FALSE	-1.71929012819288	FALSE
E4.4.500.chr7	E4.4.500	chr7	-0.691825021239288	0.942812873138756	0.49005621799083	E4.4	E4	morula	Undefined	0.20949957591179	1179	6487405	-0.00736866450878128	-0.319796379312224	0.374561346247045	1	0.742380468790309	1	0	0		2	7	0.129373462446754	TRUE	-1.71929012819288	FALSE
E4.4.500.chr8	E4.4.500	chr8	0.145250940534401	1.01657925431448	0.884696714090676	E4.4	E4	morula	Undefined	0.249584026622296	1803	6487405	0.0327157862017247	0.599488652404399	0.72557646251609	1	0.958333279279582	1	0	0		2	8	0.0184834301899225	FALSE	-1.71929012819288	FALSE
E4.4.500.chr9	E4.4.500	chr9	-0.51688935186416	0.945513262695443	0.605951640630917	E4.4	E4	morula	Undefined	0.238599348534202	1228	6487405	0.0217311081136307	0.347569268064084	0.635918155278383	1	0.923789026503526	1	0	0		2	9	0.0344272009520736	TRUE	-1.71929012819288	FALSE
E4.4.501.chr1	E4.4.501	chr1	-0.443584420128244	0.980747903182713	0.657946098556848	E4.4	E4	morula	Undefined	0.105228758169935	3060	5341916	-0.109499218448581	-2.66202853800755	0.00388356464836176	1	0.0254412390923632	1	1	0		2	1	1.59446174059158	TRUE	-1.71929012819288	FALSE
E4.4.501.chr10	E4.4.501	chr10	0.402935767718125	1.00362507199005	0.687536743394251	E4.4	E4	morula	Undefined	0.0740452065471551	1283	5341916	-0.140682770071361	-3.37718296159233	0.000366161603739663	1	0.00326339177906898	1	1	0		2	10	2.48633078484711	TRUE	-1.71929012819288	FALSE
E4.4.501.chr11	E4.4.501	chr11	-0.711573418071586	0.937787207396271	0.477771647650344	E4.4	E4	morula	Undefined	0.122784810126582	1580	5341916	-0.0919431664919339	-2.25940319342338	0.0119291579740656	1	0.064760650472301	1	1	0		2	11	1.18868879773348	TRUE	-1.71929012819288	FALSE
E4.4.501.chr12	E4.4.501	chr12	-0.206633187346981	0.996374928009954	0.836560711425724	E4.4	E4	morula	Undefined	0.129574085182963	1667	5341916	-0.0851538914355529	-2.10369995127062	0.017702314361407	1	0.0891145107412454	1	1	0		2	12	1.0500515729357	TRUE	-1.71929012819288	FALSE
E4.4.501.chr13	E4.4.501	chr13	0.920492650595664	1.09249379876348	0.358709836537785	E4.4	E4	morula	Undefined	0.120815138282387	687	5341916	-0.0939128383361289	-2.3045750695915	0.0105951917746023	1	0.0587752899284691	1	1	0		2	13	1.23080521989722	FALSE	-1.71929012819288	FALSE
E4.4.501.chr14	E4.4.501	chr14	-0.00296526046800447	1.00376780420175	0.997637785014271	E4.4	E4	morula	Undefined	0.115313653136531	1084	5341916	-0.0994143234819849	-2.43074451577705	0.00753391760044919	1	0.044362269168034	1	1	0		2	14	1.35298624742029	TRUE	-1.71929012819288	FALSE
E4.4.501.chr15	E4.4.501	chr15	1.8043916832478	1.09118268243921	0.0730625223457156	E4.4	E4	morula	Undefined	0.234557595993322	1198	5341916	0.0198296193748061	0.303961083229432	0.619421229870565	1	0.916105253517157	1	1	0		2	15	0.0380546263368684	FALSE	-1.71929012819288	FALSE
E4.4.501.chr16	E4.4.501	chr16	-1.30467722761552	0.898519318723373	0.193887986718188	E4.4	E4	morula	Undefined	0.114654002713704	1474	5341916	-0.100073973904812	-2.44587274503108	0.00722509966412303	1	0.0428462444891806	1	1	0		2	16	1.36808723836395	TRUE	-1.71929012819288	FALSE
E4.4.501.chr17	E4.4.501	chr17	-1.38563752481193	0.907429341151559	0.16779815189549	E4.4	E4	morula	Undefined	0.101944608131998	1697	5341916	-0.112783368486518	-2.73734627139976	0.00309685302548642	1	0.0209885151851515	1	1	0		2	17	1.67801828412862	TRUE	-1.71929012819288	FALSE
E4.4.501.chr18	E4.4.501	chr18	-0.269007841594436	0.953158597330912	0.788272397703148	E4.4	E4	morula	Undefined	0.168	375	5341916	-0.0467279766185159	-1.22245129511624	0.110768505753252	1	0.35449386560029	1	1	0		2	18	0.450391275739009	TRUE	-1.71929012819288	FALSE
E4.4.501.chr19	E4.4.501	chr19	-0.663254028914327	0.936035284618417	0.508128319007947	E4.4	E4	morula	Undefined	0.133378469871361	2954	5341916	-0.0813495067471549	-2.01645130904289	0.0218764024239765	1	0.105495597868069	1	1	0		2	19	0.976765662276184	TRUE	-1.71929012819288	FALSE
E4.4.501.chr2	E4.4.501	chr2	-0.761351164917047	0.944650839288251	0.447575079076449	E4.4	E4	morula	Undefined	0.088586732591677	2427	5341916	-0.126141244026839	-3.04369186980738	0.00116847182445525	1	0.00905806195846968	1	1	0		2	2	2.04296471300508	TRUE	-1.71929012819288	FALSE
E4.4.501.chr20	E4.4.501	chr20	0.99835014512121	1.06319507445836	0.319626526522447	E4.4	E4	morula	Undefined	0.101809954751131	884	5341916	-0.112918021867385	-2.74043437252893	0.00306790171089614	1	0.0208211170113028	1	1	0		2	20	1.68149597516976	FALSE	-1.71929012819288	FALSE
E4.4.501.chr21	E4.4.501	chr21	0.437814371774276	1.18372002138697	0.662115016784302	E4.4	E4	morula	Undefined	0.0625	224	5341916	-0.152227976618516	-3.6419573411523	0.000135286458685958	1	0.00134043394096304	1	1	0		2	21	2.87275458398035	TRUE	-1.71929012819288	FALSE
E4.4.501.chr22	E4.4.501	chr22	-0.42509415741329	0.98527223527121	0.671342776084969	E4.4	E4	morula	Undefined	0.092274678111588	932	5341916	-0.122453298506928	-2.95911360930619	0.00154262668147413	1	0.0115300062874717	1	1	0		2	22	1.93817045587846	TRUE	-1.71929012819288	FALSE
E4.4.501.chr3	E4.4.501	chr3	0.674209156643838	1.03428210583951	0.501157381006043	E4.4	E4	morula	Undefined	0.114066496163683	1955	5341916	-0.100661480454833	-2.45934644787337	0.00695951129821053	1	0.0415318999199225	1	1	0		2	3	1.38161820118328	FALSE	-1.71929012819288	FALSE
E4.4.501.chr4	E4.4.501	chr4	6.42496133420296	1.65356681515257	1.46059603756776e-09	E4.4	E4	morula	Undefined	0.127318718381113	1186	5341916	-0.0874092582374029	-2.15542387177399	0.015564339992497	1.46059603756776e-09	5.79860485110282e-10	1	1	1	1	3	4	9.23667648546332	FALSE	-1.71929012819288	FALSE
E4.4.501.chr5	E4.4.501	chr5	1.103749349355	1.12897059876422	0.27136951989329	E4.4	E4	morula	Undefined	0.102836879432624	1410	5341916	-0.111891097185892	-2.71688318318584	0.00329499312875957	1	0.0221270360492911	1	1	0		2	5	1.65507675659451	FALSE	-1.71929012819288	FALSE
E4.4.501.chr6	E4.4.501	chr6	0.776596154034837	1.04982479449876	0.438550828672745	E4.4	E4	morula	Undefined	0.120019920318725	2008	5341916	-0.0947080562997909	-2.32281236505118	0.0100946172634179	1	0.0564869842442418	1	1	0		2	6	1.24805161097877	FALSE	-1.71929012819288	FALSE
E4.4.501.chr7	E4.4.501	chr7	-0.761635212863339	0.938238648162755	0.447405968859162	E4.4	E4	morula	Undefined	0.0836909871244635	932	5341916	-0.131036989494052	-3.15596945992849	0.000799828044190028	1	0.00650349284627106	1	1	0		2	7	2.18685333313564	TRUE	-1.71929012819288	FALSE
E4.4.501.chr8	E4.4.501	chr8	0.747404485027602	1.06501386648133	0.455923338324682	E4.4	E4	morula	Undefined	0.122956645344705	1407	5341916	-0.0917713312738109	-2.25546237494783	0.01205216069116	1	0.0653047691915516	1	1	0		2	8	1.18505510114543	FALSE	-1.71929012819288	FALSE
E4.4.501.chr9	E4.4.501	chr9	-1.53162649918494	0.860491516188456	0.127601853605016	E4.4	E4	morula	Undefined	0.135957066189624	1118	5341916	-0.0787709104288919	-1.95731453764646	0.0251552496702167	1	0.11779420261712	1	1	0		2	9	0.928876083346464	TRUE	-1.71929012819288	FALSE
E4.4.502.chr1	E4.4.502	chr1	-0.0659253953406276	1.0011065311331	0.947520041028335	E4.4	E4	morula	Undefined	0.262996941896024	4251	8264584	0.0428081703455397	0.830944429227895	0.796997488449445	1	0.977839208476676	1	0	0		2	1	0.00973255279147877	TRUE	-1.71929012819288	FALSE
E4.4.502.chr10	E4.4.502	chr10	-0.872350421081398	0.910236314909879	0.384332664154549	E4.4	E4	morula	Undefined	0.257056451612903	1984	8264584	0.0368676800624187	0.694706968029509	0.756380519820857	1	0.967570051454908	1	0	0		2	10	0.0143175825271516	TRUE	-1.71929012819288	FALSE
E4.4.502.chr11	E4.4.502	chr11	0.903530482432712	1.07821327155888	0.36761127219642	E4.4	E4	morula	Undefined	0.257982120051086	2349	8264584	0.0377933485006017	0.715935976397362	0.76298455865535	1	0.969385222995852	1	0	0		2	11	0.0135036048116029	FALSE	-1.71929012819288	FALSE
E4.4.502.chr12	E4.4.502	chr12	-0.172087818498207	0.997995377223956	0.863587328750451	E4.4	E4	morula	Undefined	0.262371615312792	2142	8264584	0.0421828437623077	0.816603372840436	0.792922436511046	1	0.976904128223458	1	0	0		2	12	0.0101480551415429	TRUE	-1.71929012819288	FALSE
E4.4.502.chr13	E4.4.502	chr13	-0.766740537572276	0.840283358795211	0.4443727322441	E4.4	E4	morula	Undefined	0.243630573248408	628	8264584	0.0234418016979237	0.386801812804481	0.650548532465781	1	0.930244962488151	1	0	0		2	13	0.0314026731145683	TRUE	-1.71929012819288	FALSE
E4.4.502.chr14	E4.4.502	chr14	0.30593365247994	1.049443250381	0.760055359072839	E4.4	E4	morula	Undefined	0.246616541353383	1330	8264584	0.0264277698028987	0.455281129233465	0.675546499726198	1	0.940518323469377	1	0	0		2	14	0.0266327389715275	FALSE	-1.71929012819288	FALSE
E4.4.502.chr15	E4.4.502	chr15	0.277808776289663	1.01380349541366	0.781520058590013	E4.4	E4	morula	Undefined	0.278800272665303	1467	8264584	0.0586115011148187	1.19337338035375	0.88363841226775	1	0.992950966164828	1	0	0		2	15	0.00307219727484067	FALSE	-1.71929012819288	FALSE
E4.4.502.chr16	E4.4.502	chr16	0.688319651865159	1.06957524148602	0.492254536260555	E4.4	E4	morula	Undefined	0.291010194624652	2158	8264584	0.0708214230741677	1.47339214814782	0.929677336873722	1	0.997467272469375	1	0	0		2	16	0.00110134488344892	FALSE	-1.71929012819288	FALSE
E4.4.502.chr17	E4.4.502	chr17	0.610859843140774	1.04564028461805	0.542164621009386	E4.4	E4	morula	Undefined	0.245901639344262	2684	8264584	0.0257128677937777	0.438885776310323	0.669627848232462	1	0.93817082781074	1	0	0		2	17	0.0277180754581351	FALSE	-1.71929012819288	FALSE
E4.4.502.chr18	E4.4.502	chr18	-1.10954567020419	0.861787793925622	0.268870158036143	E4.4	E4	morula	Undefined	0.205729166666667	384	8264584	-0.0144596048838173	-0.482417925373655	0.314754544895704	1	0.678598890516952	1	0	0		2	18	0.16838685474507	TRUE	-1.71929012819288	FALSE
E4.4.502.chr19	E4.4.502	chr19	0.949420953165524	1.20770678712453	0.343847408827522	E4.4	E4	morula	Undefined	0.270222045995242	5044	8264584	0.0500332744447577	0.996642846775742	0.840531049710275	0.343847408827522	0.647761866681956	1	0	0		2	19	0.188584622205841	FALSE	-1.71929012819288	FALSE
E4.4.502.chr2	E4.4.502	chr2	-0.793413994992695	0.942185604912776	0.428719076605058	E4.4	E4	morula	Undefined	0.262151144559423	3189	8264584	0.0419623730089387	0.811547161269342	0.791474239504695	1	0.976566779954416	1	0	0		2	2	0.010298053273143	TRUE	-1.71929012819288	FALSE
E4.4.502.chr20	E4.4.502	chr20	0.0259836996199392	0.988230150818128	0.979302922504322	E4.4	E4	morula	Undefined	0.259488768396592	1291	8264584	0.0392999968461077	0.750489007498803	0.773519879079125	1	0.972162807818207	1	0	0		2	20	0.0122609978143366	FALSE	-1.71929012819288	FALSE
E4.4.502.chr21	E4.4.502	chr21	-0.459511829180924	0.899353416202542	0.646494308406714	E4.4	E4	morula	Undefined	0.302631578947368	456	8264584	0.0824428073968836	1.73991356646175	0.95906290192551	1	0.99915040300684	1	0	0		2	21	0.000369132114951702	TRUE	-1.71929012819288	FALSE
E4.4.502.chr22	E4.4.502	chr22	0.681060285682801	1.16344020298541	0.49682402056583	E4.4	E4	morula	Undefined	0.260572987721692	1466	8264584	0.0403842161712077	0.775354175387984	0.780934797447084	1	0.974031561362979	1	0	0		2	22	0.0114269705303073	FALSE	-1.71929012819288	FALSE
E4.4.502.chr3	E4.4.502	chr3	0.785703418004348	1.04143332882393	0.433210545846933	E4.4	E4	morula	Undefined	0.240863787375415	2408	8264584	0.0206750158249307	0.323349157375156	0.626784585232198	1	0.919588484440337	1	0	0		2	3	0.0364064758274333	FALSE	-1.71929012819288	FALSE
E4.4.502.chr4	E4.4.502	chr4	-0.50023485685499	0.950659851552594	0.617601366188224	E4.4	E4	morula	Undefined	0.225531914893617	1410	8264584	0.00534314334313268	-0.0282675077126553	0.488724397663927	1	0.838629832465176	1	0	0		2	4	0.0764296925590159	TRUE	-1.71929012819288	FALSE
E4.4.502.chr5	E4.4.502	chr5	-0.176827331572806	1.02952046723158	0.859869061170436	E4.4	E4	morula	Undefined	0.230180426462548	1829	8264584	0.00999165491206366	0.0783400927242838	0.531221236969877	1	0.867259415288419	1	0	0		2	5	0.0618509765990651	TRUE	-1.71929012819288	FALSE
E4.4.502.chr6	E4.4.502	chr6	0.151065552716527	0.998893468866897	0.880115494094109	E4.4	E4	morula	Undefined	0.253201156546881	2421	8264584	0.0330123849963967	0.606290762138578	0.72783915407332	1	0.959055601021743	1	0	0		2	6	0.0181562139795416	FALSE	-1.71929012819288	FALSE
E4.4.502.chr7	E4.4.502	chr7	-0.0982262149402966	0.981707688098147	0.921876386321991	E4.4	E4	morula	Undefined	0.242203052422031	1507	8264584	0.0220142808715467	0.354063469010532	0.638354340738927	1	0.924887191585975	1	0	0		2	7	0.0339112348927309	TRUE	-1.71929012819288	FALSE
E4.4.502.chr8	E4.4.502	chr8	-0.150183299369785	0.992815808991554	0.880810347686692	E4.4	E4	morula	Undefined	0.264331210191083	1884	8264584	0.0441424386405987	0.861544146829122	0.805530791158736	1	0.979729926807245	1	0	0		2	8	0.00889362579949292	TRUE	-1.71929012819288	FALSE
E4.4.502.chr9	E4.4.502	chr9	0.802756476770738	1.05608238241028	0.423313807814497	E4.4	E4	morula	Undefined	0.275031685678074	1578	8264584	0.0548429141275897	1.1069457121015	0.865841299748998	1	0.990568893977239	1	0	0		2	9	0.00411531393295475	FALSE	-1.71929012819288	FALSE
E4.4.503.chr1	E4.4.503	chr1	-0.108556189165268	0.998808414541837	0.913691384868082	E4.4	E4	morula	Undefined	0.228405943087384	3971	8173808	0.00838677996342788	0.0415343615265957	0.516565050028795	1	0.857784188209438	1	0	0		2	1	0.0666219635022616	TRUE	-1.71929012819288	FALSE
E4.4.503.chr10	E4.4.503	chr10	0.78917670371029	1.03190935928382	0.431183938529708	E4.4	E4	morula	Undefined	0.19882100750268	1866	8173808	-0.0211981556212761	-0.63695787087889	0.26207614282771	1	0.613027598568505	1	0	0		2	10	0.212519973057111	FALSE	-1.71929012819288	FALSE
E4.4.503.chr11	E4.4.503	chr11	-0.507121737889247	0.955563367029391	0.612772019506732	E4.4	E4	morula	Undefined	0.208070004861449	2057	8173808	-0.0119491582625071	-0.424844079131846	0.335475171141757	1	0.701883612380162	1	0	0		2	11	0.153734897402506	TRUE	-1.71929012819288	FALSE
E4.4.503.chr12	E4.4.503	chr12	-0.103949803795801	1.00119158545816	0.917340186398554	E4.4	E4	morula	Undefined	0.22848948374761	2092	8173808	0.00847032062365388	0.0434502585171802	0.517328692500196	1	0.858288051168452	1	0	0		2	12	0.0663669335518877	TRUE	-1.71929012819288	FALSE
E4.4.503.chr13	E4.4.503	chr13	-0.0446499905592554	0.948222661931393	0.964442321926011	E4.4	E4	morula	Undefined	0.190406976744186	688	8173808	-0.0296121863797701	-0.829922783596517	0.203291221178745	1	0.527157665623335	1	0	0		2	13	0.278059473839701	TRUE	-1.71929012819288	FALSE
E4.4.503.chr14	E4.4.503	chr14	0.682153611918598	1.10507314672769	0.496134358246682	E4.4	E4	morula	Undefined	0.237704918032787	1342	8173808	0.0176857549088309	0.254794324581955	0.600559020516361	1	0.906780675924454	1	0	0		2	14	0.0424977435397855	FALSE	-1.71929012819288	FALSE
E4.4.503.chr15	E4.4.503	chr15	0.642148634458124	1.03227109510811	0.521701446087353	E4.4	E4	morula	Undefined	0.213884992987377	1426	8173808	-0.00613417013657911	-0.291484847583877	0.385340265443012	1	0.752811735816947	1	0	0		2	15	0.123313619175894	FALSE	-1.71929012819288	FALSE
E4.4.503.chr16	E4.4.503	chr16	-0.355113631314635	0.980018933127884	0.722975080044311	E4.4	E4	morula	Undefined	0.226096737907762	1778	8173808	0.00607757478380588	-0.0114242725362783	0.495442473799497	1	0.843393719399769	1	0	0		2	16	0.0739696374214391	TRUE	-1.71929012819288	FALSE
E4.4.503.chr17	E4.4.503	chr17	-0.0272432797666246	1.00146650504709	0.978299859475497	E4.4	E4	morula	Undefined	0.222042793702059	2477	8173808	0.00202363057810289	-0.104396239512499	0.458427453405864	1	0.815979424460324	1	0	0		2	17	0.088320792172615	TRUE	-1.71929012819288	FALSE
E4.4.503.chr18	E4.4.503	chr18	0.90389207823818	1.08065887672507	0.36742007605494	E4.4	E4	morula	Undefined	0.154377880184332	434	8173808	-0.0656412829396241	-1.65620351307314	0.0488403060293484	1	0.196298926921057	1	0	0		2	18	0.707082074488316	FALSE	-1.71929012819288	FALSE
E4.4.503.chr19	E4.4.503	chr19	-0.0830017002029091	1.03378469086914	0.933954589959836	E4.4	E4	morula	Undefined	0.267725341087005	4471	8173808	0.0477061779630489	0.943273898840162	0.82722958854883	1	0.98413271154676	1	0	0		2	19	0.0069463324567363	TRUE	-1.71929012819288	FALSE
E4.4.503.chr2	E4.4.503	chr2	-0.58080628491096	0.958532503615979	0.562193344982569	E4.4	E4	morula	Undefined	0.205418381344307	2916	8173808	-0.0146007817796491	-0.485655634881006	0.313605671888976	1	0.677268737503616	1	0	0		2	2	0.169238970817709	TRUE	-1.71929012819288	FALSE
E4.4.503.chr20	E4.4.503	chr20	-1.37130395559232	0.880505781203102	0.172212454949295	E4.4	E4	morula	Undefined	0.227592267135325	1138	8173808	0.00757310401136887	0.0228737559766345	0.509124512692971	1	0.852815465675478	1	0	0		2	20	0.069144932383385	TRUE	-1.71929012819288	FALSE
E4.4.503.chr21	E4.4.503	chr21	0.474667702859403	1.19539900349989	0.635675136390685	E4.4	E4	morula	Undefined	0.18925831202046	391	8173808	-0.0307608511034961	-0.856265923349345	0.195925352791228	1	0.515287899131136	1	0	0		2	21	0.287950056262545	FALSE	-1.71929012819288	FALSE
E4.4.503.chr22	E4.4.503	chr22	0.0339871701675259	1.05921632839592	0.972930010401425	E4.4	E4	morula	Undefined	0.223674096848578	1301	8173808	0.00365493372462189	-0.0669844117786563	0.473297056462292	1	0.827338429200274	1	0	0		2	22	0.082316802577003	FALSE	-1.71929012819288	FALSE
E4.4.503.chr3	E4.4.503	chr3	-0.510690330530928	0.95828285400785	0.610276227410087	E4.4	E4	morula	Undefined	0.196338137904168	2567	8173808	-0.0236810252197881	-0.693899273771013	0.243872689533679	1	0.588003625385709	1	0	0		2	3	0.230619996236524	TRUE	-1.71929012819288	FALSE
E4.4.503.chr4	E4.4.503	chr4	0.0217303887085871	1.00363929007559	0.982690269174068	E4.4	E4	morula	Undefined	0.191576086956522	1472	8173808	-0.0284430761674341	-0.803110753006664	0.210955361548789	1	0.539224840140848	1	0	0		2	4	0.268230109633687	FALSE	-1.71929012819288	FALSE
E4.4.503.chr5	E4.4.503	chr5	0.117879169449582	1.05240749986829	0.906312179830374	E4.4	E4	morula	Undefined	0.19175911251981	1893	8173808	-0.0282600506041461	-0.798913298438375	0.212170343664887	1	0.541111992308886	1	0	0		2	5	0.266712840978043	FALSE	-1.71929012819288	FALSE
E4.4.503.chr6	E4.4.503	chr6	-0.342342143052873	0.95871972201976	0.732545536904524	E4.4	E4	morula	Undefined	0.215566577642121	2621	8173808	-0.00445258548183511	-0.252919878493123	0.400165063978585	1	0.766667505290443	1	0	0		2	6	0.115392943646227	TRUE	-1.71929012819288	FALSE
E4.4.503.chr7	E4.4.503	chr7	-1.30103209718251	0.90289534594813	0.195129712917187	E4.4	E4	morula	Undefined	0.198940998487141	1322	8173808	-0.0210781646368151	-0.634206032846916	0.262973185481582	1	0.614227313038317	1	0	0		2	7	0.211670875554807	TRUE	-1.71929012819288	FALSE
E4.4.503.chr8	E4.4.503	chr8	-0.880192233816554	0.934097065339506	0.380083614637363	E4.4	E4	morula	Undefined	0.226470588235294	1700	8173808	0.00645142511133789	-0.00285049881328056	0.498862817043149	1	0.845784060953065	1	0	0		2	8	0.072740503517986	TRUE	-1.71929012819288	FALSE
E4.4.503.chr9	E4.4.503	chr9	-0.316433573562619	0.962308844106466	0.752088481812127	E4.4	E4	morula	Undefined	0.209273182957393	1596	8173808	-0.0107459801665631	-0.397250745694929	0.345591282292519	1	0.71278149001237	1	0	0		2	9	0.147043586875033	TRUE	-1.71929012819288	FALSE
E4.4.504.chr1	E4.4.504	chr1	-0.0026245721066642	1.00451891591564	0.997909186862818	E4.4	E4	morula	Undefined	0.257861635220126	3180	5510188	0.04281925447333	0.831198629362527	0.79706928550103	1	0.977855496263224	1	0	0		2	1	0.00972531884458203	TRUE	-1.71929012819288	FALSE
E4.4.504.chr10	E4.4.504	chr10	-0.669588009014591	0.925084534714816	0.504091646842201	E4.4	E4	morula	Undefined	0.241120218579235	1464	5510188	0.026077837832439	0.447255892093858	0.672654844982073	1	0.939377922559616	1	0	0		2	10	0.0271596509051683	TRUE	-1.71929012819288	FALSE
E4.4.504.chr11	E4.4.504	chr11	-0.473635678759344	0.95847483017827	0.636409406235788	E4.4	E4	morula	Undefined	0.258507462686567	1675	5510188	0.043465081939771	0.84600984699049	0.801226374467961	1	0.97878755908889	1	0	0		2	11	0.00931155939930675	TRUE	-1.71929012819288	FALSE
E4.4.504.chr12	E4.4.504	chr12	-0.68461603786125	0.973953776919831	0.494582967756773	E4.4	E4	morula	Undefined	0.255282695602513	1751	5510188	0.040240314855717	0.772053984839525	0.779958772867009	1	0.973789615813771	1	0	0		2	12	0.0115348609452114	TRUE	-1.71929012819288	FALSE
E4.4.504.chr13	E4.4.504	chr13	0.545565763707227	1.03644910040099	0.586129019713409	E4.4	E4	morula	Undefined	0.230919765166341	511	5510188	0.015877384419545	0.213321686361098	0.58446197022116	1	0.898355198950597	1	0	0		2	13	0.0465519145089412	FALSE	-1.71929012819288	FALSE
E4.4.504.chr14	E4.4.504	chr14	0.471797201221626	1.07396872222987	0.637718349097384	E4.4	E4	morula	Undefined	0.231481481481482	1080	5510188	0.016439100734686	0.22620392352357	0.589478590417054	1	0.901027974596131	1	0	0		2	14	0.0452617250873853	FALSE	-1.71929012819288	FALSE
E4.4.504.chr15	E4.4.504	chr15	0.0718966483241685	1.00336625483666	0.942774514615573	E4.4	E4	morula	Undefined	0.294219154443486	1159	5510188	0.07917677369669	1.66501130784397	0.952044750077031	1	0.998831312685078	1	0	0		2	15	0.000507851269446117	FALSE	-1.71929012819288	FALSE
E4.4.504.chr16	E4.4.504	chr16	-0.641594812733342	0.955430684472683	0.522060133760781	E4.4	E4	morula	Undefined	0.275503573749188	1539	5510188	0.060461193002392	1.23579367139913	0.891732366000229	1	0.993915290775099	1	0	0		2	16	0.00265062799364092	TRUE	-1.71929012819288	FALSE
E4.4.504.chr17	E4.4.504	chr17	-0.291757186068143	0.983155077675947	0.770852587216269	E4.4	E4	morula	Undefined	0.249873545776429	1977	5510188	0.034831165029633	0.648002129786207	0.741508213614807	1	0.963270363538567	1	0	0		2	17	0.01625180123118	TRUE	-1.71929012819288	FALSE
E4.4.504.chr18	E4.4.504	chr18	-0.761209862384397	0.89965369541392	0.447659218329096	E4.4	E4	morula	Undefined	0.150943396226415	318	5510188	-0.064098984520381	-1.62083289364043	0.052526740952723	1	0.207293257973198	1	0	0		2	18	0.683414822713916	TRUE	-1.71929012819288	FALSE
E4.4.504.chr19	E4.4.504	chr19	0.296531875240846	1.0977209817139	0.767210912744876	E4.4	E4	morula	Undefined	0.280682741804389	3691	5510188	0.065640361057593	1.35457119199625	0.912222891496864	1	0.996029647963584	1	0	0		2	19	0.00172773411109162	FALSE	-1.71929012819288	FALSE
E4.4.504.chr2	E4.4.504	chr2	-0.829755075980695	0.939391426049519	0.407921314718697	E4.4	E4	morula	Undefined	0.240566037735849	2332	5510188	0.025523656989053	0.43454647122969	0.668054171796114	1	0.937537880778878	1	0	0		2	2	0.0280111757806419	TRUE	-1.71929012819288	FALSE
E4.4.504.chr20	E4.4.504	chr20	-0.442514295334463	0.952111137682855	0.658718468871489	E4.4	E4	morula	Undefined	0.24248496993988	998	5510188	0.027442589193084	0.478554699377427	0.683872273996013	1	0.943732873244535	1	0	0		2	20	0.0251509168174664	TRUE	-1.71929012819288	FALSE
E4.4.504.chr21	E4.4.504	chr21	-0.197165498772846	0.982492117915835	0.843949843614531	E4.4	E4	morula	Undefined	0.246753246753247	385	5510188	0.031710866006451	0.576442107492091	0.717841805003066	1	0.955810714562064	1	0	0		2	21	0.0196281053813486	TRUE	-1.71929012819288	FALSE
E4.4.504.chr22	E4.4.504	chr22	0.00319228164399743	1.05425620484494	0.997456933766341	E4.4	E4	morula	Undefined	0.203846153846154	1040	5510188	-0.011196226900642	-0.407576572190777	0.341792283521037	1	0.70872410198219	1	0	0		2	22	0.149522797688771	FALSE	-1.71929012819288	FALSE
E4.4.504.chr3	E4.4.504	chr3	0.217863562602041	1.00501217695588	0.827814764980332	E4.4	E4	morula	Undefined	0.24883504193849	2146	5510188	0.033792661191694	0.624185387466538	0.733747078879629	1	0.960908489281038	1	0	0		2	3	0.0173179697639565	FALSE	-1.71929012819288	FALSE
E4.4.504.chr4	E4.4.504	chr4	0.457936026567213	1.04791413398662	0.647623605550708	E4.4	E4	morula	Undefined	0.224489795918367	1176	5510188	0.00944741517157099	0.0658586581971264	0.526254822466244	1	0.864094488859344	1	0	0		2	4	0.0634387647589695	FALSE	-1.71929012819288	FALSE
E4.4.504.chr5	E4.4.504	chr5	0.580573078017655	1.08834050626437	0.562350162271272	E4.4	E4	morula	Undefined	0.209554140127389	1570	5510188	-0.00548824061940703	-0.276671289554389	0.39101625960797	1	0.758182926337443	1	0	0		2	5	0.120225999757808	FALSE	-1.71929012819288	FALSE
E4.4.504.chr6	E4.4.504	chr6	0.451247947756197	1.02333461895372	0.652425700306345	E4.4	E4	morula	Undefined	0.239038189533239	2121	5510188	0.023995808786443	0.399507248825517	0.65524025818886	1	0.932245242388761	1	0	0		2	6	0.0304698243352048	FALSE	-1.71929012819288	FALSE
E4.4.504.chr7	E4.4.504	chr7	-0.673745455789923	0.943997513918416	0.501451401849704	E4.4	E4	morula	Undefined	0.202265372168285	1236	5510188	-0.012777008578511	-0.443829755385725	0.328582836891408	1	0.694284462999003	1	0	0		2	7	0.158462553466331	TRUE	-1.71929012819288	FALSE
E4.4.504.chr8	E4.4.504	chr8	0.415293251132923	1.03830028328141	0.67848711708153	E4.4	E4	morula	Undefined	0.234228187919463	1490	5510188	0.019185807172667	0.289196083081685	0.613784335448559	1	0.913379624915409	1	0	0		2	8	0.0393486805826443	FALSE	-1.71929012819288	FALSE
E4.4.504.chr9	E4.4.504	chr9	0.0932351713350453	0.996633745163344	0.925834111675538	E4.4	E4	morula	Undefined	0.2360346184107	1271	5510188	0.020992237663904	0.330624229956489	0.629535829136412	1	0.920867705109825	1	0	0		2	9	0.0358027574987781	FALSE	-1.71929012819288	FALSE
E4.4.505.chr1	E4.4.505	chr1	0.278198921163677	1.01965738909905	0.781221108150237	E4.4	E4	morula	Undefined	0.268869006652902	4359	8456342	0.0483219490724736	0.957395812794925	0.830816244451203	1	0.984805239156301	1	0	0		2	1	0.00664964962728939	FALSE	-1.71929012819288	FALSE
E4.4.505.chr10	E4.4.505	chr10	-0.334489387540477	0.949623688383691	0.738451110157695	E4.4	E4	morula	Undefined	0.244150559511699	1966	8456342	0.0236035019312707	0.390510198512808	0.651920342276618	1	0.930833312191922	1	0	0		2	10	0.0311280827958635	TRUE	-1.71929012819288	FALSE
E4.4.505.chr11	E4.4.505	chr11	-0.13948297890343	0.987527913670561	0.889245027340863	E4.4	E4	morula	Undefined	0.273735581188997	2254	8456342	0.0531885236085687	1.06900440534058	0.857466157820563	1	0.989321787335487	1	0	0		2	11	0.004662426568616	TRUE	-1.71929012819288	FALSE
E4.4.505.chr12	E4.4.505	chr12	-0.197154656474436	0.996819545578507	0.843958313656279	E4.4	E4	morula	Undefined	0.270420301348136	2522	8456342	0.0498732437677077	0.992972750181677	0.839638382859671	1	0.986393718179701	1	0	0		2	12	0.00594970219555581	TRUE	-1.71929012819288	FALSE
E4.4.505.chr13	E4.4.505	chr13	0.809670678557728	1.07592794496103	0.419339519557259	E4.4	E4	morula	Undefined	0.235127478753541	706	8456342	0.0145804211731127	0.183577511799681	0.57282754687004	1	0.891990199326416	1	0	0		2	13	0.0496399173748181	FALSE	-1.71929012819288	FALSE
E4.4.505.chr14	E4.4.505	chr14	0.905324528702144	1.1380723926656	0.366663273293055	E4.4	E4	morula	Undefined	0.260869565217391	1541	8456342	0.0403225076369627	0.773938969969047	0.780516558568535	1	0.973928034088034	1	0	0		2	14	0.0114731330116877	FALSE	-1.71929012819288	FALSE
E4.4.505.chr15	E4.4.505	chr15	0.163507110535587	1.00800979110098	0.870326820234461	E4.4	E4	morula	Undefined	0.283737024221453	1734	8456342	0.0631899666410247	1.29837456539852	0.902920672595245	1	0.995127453709505	1	0	0		2	15	0.00212129222123347	FALSE	-1.71929012819288	FALSE
E4.4.505.chr16	E4.4.505	chr16	-0.654007953916077	0.95436528324639	0.514051473380862	E4.4	E4	morula	Undefined	0.267083734359962	2078	8456342	0.0465366767795337	0.916452901831997	0.820285300286497	1	0.982786338237114	1	0	0		2	16	0.00754088929968285	TRUE	-1.71929012819288	FALSE
E4.4.505.chr17	E4.4.505	chr17	-0.0342323773500354	1.00098267281846	0.972734785071539	E4.4	E4	morula	Undefined	0.268997502675705	2803	8456342	0.0484504450952767	0.960342702880835	0.831558617587541	1	0.984942503944784	1	0	0		2	17	0.00658912071895291	TRUE	-1.71929012819288	FALSE
E4.4.505.chr18	E4.4.505	chr18	-0.243439701400249	0.955937986231214	0.807978589195784	E4.4	E4	morula	Undefined	0.205508474576271	472	8456342	-0.0150385830041573	-0.495696039711904	0.310054440816704	1	0.673130479643889	1	0	0		2	18	0.171900743953052	TRUE	-1.71929012819288	FALSE
E4.4.505.chr19	E4.4.505	chr19	0.194297229818815	1.08049851591105	0.846191177469118	E4.4	E4	morula	Undefined	0.298397574707666	4618	8456342	0.0778505171272376	1.63459532880714	0.948933046231824	1	0.998673302717201	1	0	0		2	19	0.000576559853895704	FALSE	-1.71929012819288	FALSE
E4.4.505.chr2	E4.4.505	chr2	-0.351509446347881	0.97616258952168	0.725671565096637	E4.4	E4	morula	Undefined	0.250296208530806	3376	8456342	0.0297491509503776	0.53145270996821	0.702447448259378	1	0.950541130632032	1	0	0		2	2	0.0220290861419842	TRUE	-1.71929012819288	FALSE
E4.4.505.chr20	E4.4.505	chr20	-0.284359602553064	0.964304127807674	0.776504809322588	E4.4	E4	morula	Undefined	0.266041816870944	1387	8456342	0.0454947592905157	0.892557871840057	0.813953005920475	1	0.981507386666322	1	0	0		2	20	0.00810642762143635	TRUE	-1.71929012819288	FALSE
E4.4.505.chr21	E4.4.505	chr21	-0.156819250382645	0.995278020828773	0.875586250579457	E4.4	E4	morula	Undefined	0.234343434343434	495	8456342	0.0137963767630057	0.165596467338878	0.565762736217945	1	0.888010148565069	1	0	0		2	21	0.0515820708873635	TRUE	-1.71929012819288	FALSE
E4.4.505.chr22	E4.4.505	chr22	-0.292399770726906	1.00664528073566	0.770362186321221	E4.4	E4	morula	Undefined	0.262557077625571	1314	8456342	0.0420100200451427	0.812639884417884	0.791787721418126	1	0.976640028118259	1	0	0		2	22	0.0102654798935603	TRUE	-1.71929012819288	FALSE
E4.4.505.chr3	E4.4.505	chr3	1.45691987373294	1.08448503827661	0.147110533158965	E4.4	E4	morula	Undefined	0.27136021872864	2926	8456342	0.0508131611482117	1.01452853961205	0.844834690816102	1	0.987285903302289	1	0	0		2	3	0.00555706389929862	FALSE	-1.71929012819288	FALSE
E4.4.505.chr4	E4.4.505	chr4	0.336342275827176	1.03557237618404	0.737056247158111	E4.4	E4	morula	Undefined	0.23109756097561	1640	8456342	0.0105505033951816	0.0911565598685686	0.536315904304724	1	0.870457830721579	1	0	0		2	4	0.0602522634076773	FALSE	-1.71929012819288	FALSE
E4.4.505.chr5	E4.4.505	chr5	-0.268379477236909	1.02241048852902	0.788755119052911	E4.4	E4	morula	Undefined	0.230067243035543	2082	8456342	0.00952018545511465	0.0675275505289333	0.526919135036571	1	0.864520538302999	1	0	0		2	5	0.0632246847894713	TRUE	-1.71929012819288	FALSE
E4.4.505.chr6	E4.4.505	chr6	0.152586761227694	0.999017327181539	0.878917625160099	E4.4	E4	morula	Undefined	0.252539404553415	2855	8456342	0.0319923469729867	0.5828975093914	0.720018851313351	1	0.956529120706186	1	0	0		2	6	0.0193018037135377	FALSE	-1.71929012819288	FALSE
E4.4.505.chr7	E4.4.505	chr7	-0.384368156914077	0.962958597353539	0.701219174513556	E4.4	E4	morula	Undefined	0.239117106069896	1631	8456342	0.0185700484894677	0.27507445410633	0.608370481273218	1	0.910713112752337	1	0	0		2	7	0.0406184102617714	TRUE	-1.71929012819288	FALSE
E4.4.505.chr8	E4.4.505	chr8	0.748171920074053	1.06507559561866	0.45546167693282	E4.4	E4	morula	Undefined	0.264805007221955	2077	8456342	0.0442579496415267	0.864193242233187	0.806259128049975	1	0.979887103293724	1	0	0		2	8	0.00882395822683913	FALSE	-1.71929012819288	FALSE
E4.4.505.chr9	E4.4.505	chr9	-0.275965150883364	0.965699570447428	0.782933185865369	E4.4	E4	morula	Undefined	0.251884422110553	1592	8456342	0.0313373645301247	0.567876334220291	0.714940528731333	1	0.954843052983405	1	0	0		2	9	0.0200680072903506	TRUE	-1.71929012819288	FALSE
E4.4.506.chr1	E4.4.506	chr1	0.00262457210666832	1.00480188379694	0.997909186862815	E4.4	E4	morula	Undefined	0.272469922151451	4239	7995073	0.0527847125186767	1.05974352028419	0.855369351058735	1	0.98899678807298	1	0	0		2	1	0.0048051188420987	FALSE	-1.71929012819288	FALSE
E4.4.506.chr10	E4.4.506	chr10	-0.226594978406472	0.95752475784827	0.821029750266256	E4.4	E4	morula	Undefined	0.243312757201646	1944	7995073	0.0236275475688717	0.3910616541105	0.65212416812799	1	0.930920483736576	1	0	0		2	10	0.0310874134861699	TRUE	-1.71929012819288	FALSE
E4.4.506.chr11	E4.4.506	chr11	-0.36519466791444	0.967903291308238	0.715451425969576	E4.4	E4	morula	Undefined	0.251533742331288	2282	7995073	0.0318485326985137	0.579599315016105	0.718907572464696	1	0.95616323216363	1	0	0		2	11	0.0194679604681494	TRUE	-1.71929012819288	FALSE
E4.4.506.chr12	E4.4.506	chr12	0.738638996768254	1.04071562023047	0.461215154556199	E4.4	E4	morula	Undefined	0.265671641791045	2345	7995073	0.0459864321582707	0.903833753131101	0.816958219469007	1	0.982120476837964	1	0	0		2	12	0.00783523398841233	FALSE	-1.71929012819288	FALSE
E4.4.506.chr13	E4.4.506	chr13	1.06304226942052	1.11380235429289	0.289374639097782	E4.4	E4	morula	Undefined	0.208623087621697	719	7995073	-0.0110621220110773	-0.404501050000209	0.342922152959096	1	0.709935210211382	1	0	0		2	13	0.148781283860634	FALSE	-1.71929012819288	FALSE
E4.4.506.chr14	E4.4.506	chr14	0.818734036528021	1.12526865914906	0.414163579918972	E4.4	E4	morula	Undefined	0.257883672039243	1427	7995073	0.0381984624064687	0.725226739853083	0.765843529514671	1	0.970153274873078	1	0	0		2	14	0.0131596459678915	FALSE	-1.71929012819288	FALSE
E4.4.506.chr15	E4.4.506	chr15	-0.0986857564201191	0.994719801545575	0.92151208242308	E4.4	E4	morula	Undefined	0.294506949040371	1511	7995073	0.0748217394075967	1.56513422923586	0.941224280430743	1	0.998237835419495	1	0	0		2	15	0.000765973437534267	TRUE	-1.71929012819288	FALSE
E4.4.506.chr16	E4.4.506	chr16	-0.204224578320335	0.992969513462685	0.838439176715422	E4.4	E4	morula	Undefined	0.277494908350306	1964	7995073	0.0578096987175317	1.1749850794252	0.879999657402144	1	0.992493323133193	1	0	0		2	16	0.00327240621337569	TRUE	-1.71929012819288	FALSE
E4.4.506.chr17	E4.4.506	chr17	-0.190200218240468	0.990185532393476	0.849394855800203	E4.4	E4	morula	Undefined	0.266485647788984	2578	7995073	0.0468004381562097	0.922501927856437	0.821866587400194	1	0.983098072904691	1	0	0		2	17	0.00740315521286267	TRUE	-1.71929012819288	FALSE
E4.4.506.chr18	E4.4.506	chr18	-0.149006853846796	0.966203324512395	0.881737048023811	E4.4	E4	morula	Undefined	0.14030612244898	392	7995073	-0.0793790871837943	-1.97126228490281	0.0243469414534287	1	0.114804327131215	1	0	0		2	18	0.940041742479917	TRUE	-1.71929012819288	FALSE
E4.4.506.chr19	E4.4.506	chr19	0.359907908371384	1.10839731906319	0.719393602820353	E4.4	E4	morula	Undefined	0.278782330052644	4369	7995073	0.0590971204198697	1.20451043101388	0.885803823584846	1	0.993216192356609	1	0	0		2	19	0.00295620877735979	FALSE	-1.71929012819288	FALSE
E4.4.506.chr2	E4.4.506	chr2	-0.103933449737895	0.995198116203061	0.917353143923115	E4.4	E4	morula	Undefined	0.237354085603113	3084	7995073	0.0176688759703387	0.254407227958898	0.600409516236961	1	0.90670442592561	1	0	0		2	2	0.0425342643292082	TRUE	-1.71929012819288	FALSE
E4.4.506.chr20	E4.4.506	chr20	-0.138791783852522	0.975526728570842	0.889790317730522	E4.4	E4	morula	Undefined	0.265221017514596	1199	7995073	0.0455358078818217	0.893499268189309	0.814205068073692	1	0.981559235302912	1	0	0		2	20	0.00808348639619348	TRUE	-1.71929012819288	FALSE
E4.4.506.chr21	E4.4.506	chr21	0.42407749772671	1.17936674580603	0.672082488832723	E4.4	E4	morula	Undefined	0.230912476722533	537	7995073	0.0112272670897587	0.106677259875838	0.542477488183309	1	0.874261434554739	1	0	0		2	21	0.0583586787996148	FALSE	-1.71929012819288	FALSE
E4.4.506.chr22	E4.4.506	chr22	-0.454913630506559	0.980469221593964	0.649791892934917	E4.4	E4	morula	Undefined	0.266561514195584	1268	7995073	0.0468763045628097	0.924241825766008	0.822319788227482	1	0.983186855642803	1	0	0		2	22	0.00736393622408185	TRUE	-1.71929012819288	FALSE
E4.4.506.chr3	E4.4.506	chr3	0.401874051160003	1.01681457843462	0.68831639405927	E4.4	E4	morula	Undefined	0.248863636363636	2640	7995073	0.0291784267308617	0.518363888169745	0.697897797370649	1	0.948919497976112	1	0	0		2	3	0.0227706295829348	FALSE	-1.71929012819288	FALSE
E4.4.506.chr4	E4.4.506	chr4	0.32336705225432	1.03425539183414	0.74684218302486	E4.4	E4	morula	Undefined	0.243840808591282	1583	7995073	0.0241555989585077	0.403171829748813	0.656589089156843	1	0.932814077785214	1	0	0		2	4	0.0302049082772774	FALSE	-1.71929012819288	FALSE
E4.4.506.chr5	E4.4.506	chr5	0.84526499924769	1.10889659382554	0.399233057590739	E4.4	E4	morula	Undefined	0.234170854271357	1990	7995073	0.0144856446385827	0.181403934564443	0.57197473461025	1	0.891514402292313	1	0	0		2	5	0.0498716364644481	FALSE	-1.71929012819288	FALSE
E4.4.506.chr6	E4.4.506	chr6	0.793285988475619	1.05118369746986	0.428793417506414	E4.4	E4	morula	Undefined	0.262964325119529	2719	7995073	0.0432791154867547	0.841744946920037	0.800034633223119	1	0.978522568482116	1	0	0		2	6	0.00942915339461707	FALSE	-1.71929012819288	FALSE
E4.4.506.chr7	E4.4.506	chr7	-0.797688233548974	0.935876319341648	0.426241122933629	E4.4	E4	morula	Undefined	0.21903520208605	1534	7995073	-0.000650007546724287	-0.16571267181517	0.4341915366366	1	0.796424298708193	1	0	0		2	7	0.0988554982253633	TRUE	-1.71929012819288	FALSE
E4.4.506.chr8	E4.4.506	chr8	0.635619469750517	1.05602236604008	0.525938242763758	E4.4	E4	morula	Undefined	0.248766041461007	2026	7995073	0.0290808318282327	0.51612567530744	0.697116681712359	1	0.948638106966757	1	0	0		2	8	0.0228994336447431	FALSE	-1.71929012819288	FALSE
E4.4.506.chr9	E4.4.506	chr9	-0.22487923228512	0.96997990455425	0.822361973965228	E4.4	E4	morula	Undefined	0.225888324873096	1576	7995073	0.00620311524032171	-0.00854516454042821	0.496591014059153	1	0.844199013599985	1	0	0		2	9	0.0735551596304778	TRUE	-1.71929012819288	FALSE
E4.4.507.chr1	E4.4.507	chr1	-0.090726236581305	0.999769581486634	0.927824316607471	E4.4	E4	morula	Undefined	0.227365681353411	5379	10714720	0.0025990069239704	-0.0912007272132325	0.463666548565312	1	0.820035849773867	1	0	0		2	1	0.0861671610081889	TRUE	-1.71929012819288	FALSE
E4.4.507.chr10	E4.4.507	chr10	-0.00277204491188519	0.973915232197226	0.997791705882149	E4.4	E4	morula	Undefined	0.216037368625924	2569	10714720	-0.00872930580351662	-0.351000927550125	0.362793826267186	1	0.730637952214679	1	0	0		2	10	0.136297772571239	TRUE	-1.71929012819288	FALSE
E4.4.507.chr11	E4.4.507	chr11	-0.345099232724155	0.969650499565568	0.730475864568039	E4.4	E4	morula	Undefined	0.232136380123322	2757	10714720	0.00736970569388139	0.0182090786409517	0.507263969935067	1	0.851556078984333	1	0	0		2	11	0.0697867464195366	TRUE	-1.71929012819288	FALSE
E4.4.507.chr12	E4.4.507	chr12	0.360666637107691	1.02298574692074	0.718827375504686	E4.4	E4	morula	Undefined	0.231318062335712	2663	10714720	0.0065513879062714	-0.000557981403609696	0.499777397637973	1	0.846419244521181	1	0	0		2	12	0.0724144709063114	FALSE	-1.71929012819288	FALSE
E4.4.507.chr13	E4.4.507	chr13	0.225704668664858	0.988635728737188	0.82172098340672	E4.4	E4	morula	Undefined	0.213665943600868	922	10714720	-0.0111007308285726	-0.405386493292724	0.342596718812855	1	0.709586759257234	1	0	0		2	13	0.148994496946299	FALSE	-1.71929012819288	FALSE
E4.4.507.chr14	E4.4.507	chr14	0.376187075641812	1.05983129745412	0.707279303287831	E4.4	E4	morula	Undefined	0.232635060639471	1814	10714720	0.0078683862100304	0.0296456712842021	0.511825179556419	1	0.854631434805473	1	0	0		2	14	0.0682211371314101	FALSE	-1.71929012819288	FALSE
E4.4.507.chr15	E4.4.507	chr15	-0.386065316414499	0.980153152974595	0.699964389303825	E4.4	E4	morula	Undefined	0.235259778166959	1713	10714720	0.0104931037375184	0.0898401729609227	0.535792888078187	1	0.87013171981279	1	0	0		2	15	0.0604149992689716	TRUE	-1.71929012819288	FALSE
E4.4.507.chr16	E4.4.507	chr16	0.0125921299611629	1.01157856523155	0.989968985430411	E4.4	E4	morula	Undefined	0.247695390781563	2495	10714720	0.0229287163521224	0.375034864024398	0.646182730953039	1	0.928353250282456	1	0	0		2	16	0.0322867377287881	FALSE	-1.71929012819288	FALSE
E4.4.507.chr17	E4.4.507	chr17	-0.386000188084689	0.976630944745495	0.700012526337436	E4.4	E4	morula	Undefined	0.218181818181818	3300	10714720	-0.0065848562476226	-0.301820750622116	0.381394355710465	1	0.749028531220533	1	0	0		2	17	0.125501639288992	TRUE	-1.71929012819288	FALSE
E4.4.507.chr18	E4.4.507	chr18	0.864840526208189	1.07641377131548	0.388429248158143	E4.4	E4	morula	Undefined	0.191204588910134	523	10714720	-0.0335620855193066	-0.920508611552357	0.178653517475837	1	0.486349722182601	1	0	0		2	18	0.313051327870329	FALSE	-1.71929012819288	FALSE
E4.4.507.chr19	E4.4.507	chr19	0.18309219876457	1.07861091446875	0.854958937206233	E4.4	E4	morula	Undefined	0.248237208461399	5531	10714720	0.0234705340319584	0.387460751723094	0.650792432142261	1	0.930349778847857	1	0	0		2	19	0.0313537412696367	FALSE	-1.71929012819288	FALSE
E4.4.507.chr2	E4.4.507	chr2	-0.111537207620182	0.994613481432207	0.911331039431595	E4.4	E4	morula	Undefined	0.229763079960513	4052	10714720	0.0049964055310724	-0.0362194909607043	0.485553672323027	1	0.836349423117612	1	0	0		2	2	0.0776122383185894	TRUE	-1.71929012819288	FALSE
[truncated: 23,132 more rows]
