# Supplementary material for: Single-cell analysis of human embryos reveals diverse patterns of aneuploidy and mosaicism
Source: Genome Res. 2020 Jun;30(6):814–25. doi: 10.1101/gr.262774.120 (PMC7370883; doi:10.1101/gr.262774.120)
Supplement: Supplemental Material [file supp_gr.262774.120_Supplemental_Code.zip › aneuploidy_scrnaseq-master/results/ase_by_chr.txt]

cell	contig	allelic_ratio	min_count_sum	total_reads
E3.1.443	chr1	0.254509018036072	635	2495
E3.1.443	chr10	0.213235294117647	203	952
E3.1.443	chr11	0.27373935821873	418	1527
E3.1.443	chr12	0.269315673289183	366	1359
E3.1.443	chr13	0.226299694189602	74	327
E3.1.443	chr14	0.258028792912514	233	903
E3.1.443	chr15	0.29242819843342	224	766
E3.1.443	chr16	0.26648160999306	384	1441
E3.1.443	chr17	0.262305699481865	405	1544
E3.1.443	chr18	0.244224422442244	74	303
E3.1.443	chr19	0.295454545454545	884	2992
E3.1.443	chr2	0.271372549019608	346	1275
E3.1.443	chr20	0.277864992150706	177	637
E3.1.443	chr21	0.172619047619048	29	168
E3.1.443	chr22	0.292291220556745	273	934
E3.1.443	chr3	0.236166007905138	239	1012
E3.1.443	chr4	0.269874476987448	258	956
E3.1.443	chr5	0.308333333333333	518	1680
E3.1.443	chr6	0.306887052341598	557	1815
E3.1.443	chr7	0.266666666666667	412	1545
E3.1.443	chr8	0.234626300851466	248	1057
E3.1.443	chr9	0.280799112097669	253	901
E3.1.443	chrX	0.264957264957265	31	117
E3.1.444	chr1	0.254530477759473	309	1214
E3.1.444	chr10	0.192377495462795	106	551
E3.1.444	chr11	0.251700680272109	185	735
E3.1.444	chr12	0.238161559888579	171	718
E3.1.444	chr13	0.270042194092827	64	237
E3.1.444	chr14	0.252566735112936	123	487
E3.1.444	chr15	0.256997455470738	101	393
E3.1.444	chr16	0.221251819505095	152	687
E3.1.444	chr17	0.239417989417989	181	756
E3.1.444	chr18	0.208955223880597	42	201
E3.1.444	chr19	0.287913340935006	505	1754
E3.1.444	chr2	0.240768094534712	163	677
E3.1.444	chr20	0.229357798165138	75	327
E3.1.444	chr21	0.170731707317073	14	82
E3.1.444	chr22	0.200811359026369	99	493
E3.1.444	chr3	0.205179282868526	103	502
E3.1.444	chr4	0.228070175438597	91	399
E3.1.444	chr5	0.280936454849498	252	897
E3.1.444	chr6	0.313405797101449	346	1104
E3.1.444	chr7	0.219086021505376	163	744
E3.1.444	chr8	0.230897009966777	139	602
E3.1.444	chr9	0.279342723004695	119	426
E3.1.444	chrX	0.372881355932203	22	59
E3.1.445	chr1	0.271659324522761	925	3405
E3.1.445	chr10	0.203751065643649	239	1173
E3.1.445	chr11	0.154074074074074	208	1350
E3.1.445	chr12	0.180284191829485	203	1126
E3.1.445	chr13	0.214953271028037	46	214
E3.1.445	chr14	0.154279279279279	137	888
E3.1.445	chr15	0.168674698795181	56	332
E3.1.445	chr16	0.154054054054054	228	1480
E3.1.445	chr17	0.160194174757282	198	1236
E3.1.445	chr18	0.269320843091335	115	427
E3.1.445	chr19	0.169071402145764	457	2703
E3.1.445	chr2	0.144747081712062	186	1285
E3.1.445	chr20	0.178723404255319	84	470
E3.1.445	chr21	0.171296296296296	37	216
E3.1.445	chr22	0.144	108	750
E3.1.445	chr3	0.173633440514469	162	933
E3.1.445	chr4	0.148886283704572	127	853
E3.1.445	chr5	0.187652811735941	307	1636
E3.1.445	chr6	0.314967860422406	686	2178
E3.1.445	chr7	0.144721233689205	244	1686
E3.1.445	chr8	0.159471365638767	181	1135
E3.1.445	chr9	0.206214689265537	73	354
E3.1.445	chrX	0.252525252525253	25	99
E3.1.447	chr1	0.0984615384615385	224	2275
E3.1.447	chr10	0.128016789087093	122	953
E3.1.447	chr11	0.248927038626609	464	1864
E3.1.447	chr12	0.254968767745599	449	1761
E3.1.447	chr13	0.279749478079332	134	479
E3.1.447	chr14	0.164588528678304	132	802
E3.1.447	chr15	0.126805778491172	79	623
E3.1.447	chr16	0.274742268041237	533	1940
E3.1.447	chr17	0.146050670640835	196	1342
E3.1.447	chr18	0.230952380952381	97	420
E3.1.447	chr19	0.166726683471372	463	2777
E3.1.447	chr2	0.154173764906303	181	1174
E3.1.447	chr20	0.112244897959184	55	490
E3.1.447	chr21	0.223021582733813	31	139
E3.1.447	chr22	0.0886214442013129	81	914
E3.1.447	chr3	0.219305019305019	284	1295
E3.1.447	chr4	0.223880597014925	225	1005
E3.1.447	chr5	0.260020554984584	253	973
E3.1.447	chr6	0.193866374589266	354	1826
E3.1.447	chr7	0.148099606815203	226	1526
E3.1.447	chr8	0.1375	143	1040
E3.1.447	chr9	0.157251908396947	103	655
E3.1.447	chrX	0.237037037037037	32	135
E3.1.448	chr1	0.106060606060606	105	990
E3.1.448	chr10	0.101123595505618	45	445
E3.1.448	chr11	0.186619718309859	106	568
E3.1.448	chr12	0.0811258278145695	49	604
E3.1.448	chr13	0.246031746031746	62	252
E3.1.448	chr14	0.0720887245841035	39	541
E3.1.448	chr15	0.231316725978648	130	562
E3.1.448	chr16	0.117820324005891	80	679
E3.1.448	chr17	0.06	48	800
E3.1.448	chr18	0.231958762886598	45	194
E3.1.448	chr19	0.109080525414049	191	1751
E3.1.448	chr2	0.0828182941903585	67	809
E3.1.448	chr20	0.207729468599034	43	207
E3.1.448	chr21	0.17910447761194	24	134
E3.1.448	chr22	0.269461077844311	135	501
E3.1.448	chr3	0.0682302771855011	32	469
E3.1.448	chr4	0.0946291560102302	37	391
E3.1.448	chr5	0.29344262295082	358	1220
E3.1.448	chr6	0.218380345768881	240	1099
E3.1.448	chr7	0.219889502762431	199	905
E3.1.448	chr8	0.218844984802432	144	658
E3.1.448	chr9	0.237691001697793	140	589
E3.1.448	chrX	0.30952380952381	13	42
E3.2.449	chr1	0.236866791744841	505	2132
E3.2.449	chr10	0.215175537938845	190	883
E3.2.449	chr11	0.217327459618209	296	1362
E3.2.449	chr12	0.241118229470006	414	1717
E3.2.449	chr13	0.174442190669371	86	493
E3.2.449	chr14	0.248427672955975	237	954
E3.2.449	chr15	0.247246022031824	202	817
E3.2.449	chr16	0.236728837876614	330	1394
E3.2.449	chr17	0.232183908045977	303	1305
E3.2.449	chr18	0.229985443959243	158	687
E3.2.449	chr19	0.297779540047581	751	2522
E3.2.449	chr2	0.231904103273398	503	2169
E3.2.449	chr20	0.209433962264151	111	530
E3.2.449	chr21	0.234875444839858	66	281
E3.2.449	chr22	0.194154488517745	93	479
E3.2.449	chr3	0.233333333333333	315	1350
E3.2.449	chr4	0.205571565802113	214	1041
E3.2.449	chr5	0.254385964912281	377	1482
E3.2.449	chr6	0.286208601087494	579	2023
E3.2.449	chr7	0.255328798185941	563	2205
E3.2.449	chr8	0.229602888086643	318	1385
E3.2.449	chr9	0.215635738831615	251	1164
E3.2.449	chrX	0.285714285714286	32	112
E3.2.450	chr1	0.236313868613139	518	2192
E3.2.450	chr10	0.185514612452351	146	787
E3.2.450	chr11	0.22623434045689	307	1357
E3.2.450	chr12	0.240524781341108	495	2058
E3.2.450	chr13	0.189189189189189	105	555
E3.2.450	chr14	0.235447437011295	271	1151
E3.2.450	chr15	0.224076281287247	188	839
E3.2.450	chr16	0.204855842185129	270	1318
E3.2.450	chr17	0.248150638870208	369	1487
E3.2.450	chr18	0.2512	157	625
E3.2.450	chr19	0.270710059171598	732	2704
E3.2.450	chr2	0.235428051001822	517	2196
E3.2.450	chr20	0.209621993127148	122	582
E3.2.450	chr21	0.218340611353712	50	229
E3.2.450	chr22	0.245901639344262	165	671
E3.2.450	chr3	0.224615384615385	365	1625
E3.2.450	chr4	0.189542483660131	203	1071
E3.2.450	chr5	0.237427864798021	288	1213
E3.2.450	chr6	0.284516765285996	577	2028
E3.2.450	chr7	0.228029602220167	493	2162
E3.2.450	chr8	0.252463987869598	333	1319
E3.2.450	chr9	0.246762099522836	362	1467
E3.2.450	chrX	0.248	31	125
E3.2.452	chr1	0.15333579063767	416	2713
E3.2.452	chr10	0.171428571428571	258	1505
E3.2.452	chr11	0.169224024550636	386	2281
E3.2.452	chr12	0.110423116615067	214	1938
E3.2.452	chr13	0.0872689938398357	85	974
E3.2.452	chr14	0.138405132905591	151	1091
E3.2.452	chr15	0.145717463848721	131	899
E3.2.452	chr16	0.225596529284165	624	2766
E3.2.452	chr17	0.130647795318454	240	1837
E3.2.452	chr18	0.202205882352941	110	544
E3.2.452	chr19	0.249102333931777	555	2228
E3.2.452	chr2	0.217151092961806	904	4163
E3.2.452	chr20	0.161687170474517	92	569
E3.2.452	chr21	0.164285714285714	46	280
E3.2.452	chr22	0.158252427184466	163	1030
E3.2.452	chr3	0.151515151515152	255	1683
E3.2.452	chr4	0.131901840490798	215	1630
E3.2.452	chr5	0.207892204042348	432	2078
E3.2.452	chr6	0.160443622920518	434	2705
E3.2.452	chr7	0.206022187004754	650	3155
E3.2.452	chr8	0.222108495394063	434	1954
E3.2.452	chr9	0.127068166776969	192	1511
E3.2.452	chrX	0.268595041322314	65	242
E3.2.453	chr1	0.219289340101523	864	3940
E3.2.453	chr10	0.237383177570093	508	2140
E3.2.453	chr11	0.251426940639269	881	3504
E3.2.453	chr12	0.252802813805232	1150	4549
E3.2.453	chr13	0.21218487394958	303	1428
E3.2.453	chr14	0.249558147755391	706	2829
E3.2.453	chr15	0.222066386161758	475	2139
E3.2.453	chr16	0.229613047649504	718	3127
E3.2.453	chr17	0.243126863199735	734	3019
E3.2.453	chr18	0.275985663082437	539	1953
E3.2.453	chr19	0.279817424092082	1410	5039
E3.2.453	chr2	0.221945701357466	981	4420
E3.2.453	chr20	0.247695144437615	403	1627
E3.2.453	chr21	0.235220125786164	187	795
E3.2.453	chr22	0.220578345662408	328	1487
E3.2.453	chr3	0.243541568811649	1037	4258
E3.2.453	chr4	0.250636942675159	787	3140
E3.2.453	chr5	0.270012239902081	1103	4085
E3.2.453	chr6	0.29	1421	4900
E3.2.453	chr7	0.255757348811084	1366	5341
E3.2.453	chr8	0.25193199381762	815	3235
E3.2.453	chr9	0.240943835161183	725	3009
E3.2.453	chrX	0.347305389221557	58	167
E3.2.454	chr1	0.218782249742002	636	2907
E3.2.454	chr10	0.188863807373965	251	1329
E3.2.454	chr11	0.204250295159386	346	1694
E3.2.454	chr12	0.238490253007051	575	2411
E3.2.454	chr13	0.23643949930459	170	719
E3.2.454	chr14	0.220082530949106	320	1454
E3.2.454	chr15	0.220211161387632	292	1326
E3.2.454	chr16	0.175033921302578	258	1474
E3.2.454	chr17	0.159430604982206	224	1405
E3.2.454	chr18	0.214444444444444	193	900
E3.2.454	chr19	0.267835550181379	886	3308
E3.2.454	chr2	0.190980392156863	487	2550
E3.2.454	chr20	0.220376522702104	199	903
E3.2.454	chr21	0.233183856502242	104	446
E3.2.454	chr22	0.11046511627907	76	688
E3.2.454	chr3	0.206451612903226	384	1860
E3.2.454	chr4	0.169072164948454	246	1455
E3.2.454	chr5	0.228988424760946	455	1987
E3.2.454	chr6	0.220865139949109	434	1965
E3.2.454	chr7	0.216595247370471	556	2567
E3.2.454	chr8	0.219473684210526	417	1900
E3.2.454	chr9	0.180026281208936	274	1522
E3.2.454	chrX	0.191919191919192	19	99
E3.2.455	chr1	0.169029747011398	608	3597
E3.2.455	chr10	0.193287756370416	311	1609
E3.2.455	chr11	0.2259774685222	682	3018
E3.2.455	chr12	0.237543765149475	882	3713
E3.2.455	chr13	0.161710037174721	174	1076
E3.2.455	chr14	0.218974820143885	487	2224
E3.2.455	chr15	0.207942636514065	377	1813
E3.2.455	chr16	0.184602982668279	458	2481
E3.2.455	chr17	0.220627125047223	584	2647
E3.2.455	chr18	0.278024065864471	439	1579
E3.2.455	chr19	0.266557453779546	1139	4273
E3.2.455	chr2	0.187656380316931	675	3597
E3.2.455	chr20	0.228611500701262	326	1426
E3.2.455	chr21	0.210601719197708	147	698
E3.2.455	chr22	0.195804195804196	252	1287
E3.2.455	chr3	0.205966359885751	649	3151
E3.2.455	chr4	0.19581589958159	468	2390
E3.2.455	chr5	0.242289348171701	762	3145
E3.2.455	chr6	0.267419962335217	1136	4248
E3.2.455	chr7	0.231756596149275	975	4207
E3.2.455	chr8	0.206461195692536	556	2693
E3.2.455	chr9	0.207706422018349	566	2725
E3.2.455	chrX	0.204081632653061	40	196
E3.2.466	chr1	0.1815834767642	422	2324
E3.2.466	chr10	0.156060606060606	206	1320
E3.2.466	chr11	0.138292011019284	251	1815
E3.2.466	chr12	0.137952956134774	217	1573
E3.2.466	chr13	0.169230769230769	121	715
E3.2.466	chr14	0.187704918032787	229	1220
E3.2.466	chr15	0.139794168096055	163	1166
E3.2.466	chr16	0.186186186186186	434	2331
E3.2.466	chr17	0.125508425334108	216	1721
E3.2.466	chr18	0.138545953360768	101	729
E3.2.466	chr19	0.238586740770147	601	2519
E3.2.466	chr2	0.190834228428213	533	2793
E3.2.466	chr20	0.150627615062762	108	717
E3.2.466	chr21	0.175046554934823	94	537
E3.2.466	chr22	0.155191256830601	142	915
E3.2.466	chr3	0.130249110320285	183	1405
E3.2.466	chr4	0.194758478931141	379	1946
E3.2.466	chr5	0.163186012627489	336	2059
E3.2.466	chr6	0.209734513274336	474	2260
E3.2.466	chr7	0.193137601697913	546	2827
E3.2.466	chr8	0.176580796252927	377	2135
E3.2.466	chr9	0.134377576257214	163	1213
E3.2.466	chrX	0.169642857142857	19	112
E3.2.467	chr1	0.20979020979021	810	3861
E3.2.467	chr10	0.215555555555556	485	2250
E3.2.467	chr11	0.19972733469666	586	2934
E3.2.467	chr12	0.201972386587771	512	2535
E3.2.467	chr13	0.222999222999223	287	1287
E3.2.467	chr14	0.193050193050193	350	1813
E3.2.467	chr15	0.176732673267327	357	2020
E3.2.467	chr16	0.199170124481328	672	3374
E3.2.467	chr17	0.199252336448598	533	2675
E3.2.467	chr18	0.211016291698991	272	1289
E3.2.467	chr19	0.262761506276151	942	3585
E3.2.467	chr2	0.206170772542454	862	4181
E3.2.467	chr20	0.166787003610108	231	1385
E3.2.467	chr21	0.211928934010152	167	788
E3.2.467	chr22	0.22747893713545	351	1543
E3.2.467	chr3	0.163747143945164	430	2626
E3.2.467	chr4	0.249503639973527	754	3022
E3.2.467	chr5	0.203803486529319	643	3155
E3.2.467	chr6	0.249922576649117	807	3229
E3.2.467	chr7	0.240944145828465	1031	4279
E3.2.467	chr8	0.237623762376238	792	3333
E3.2.467	chr9	0.180218735140276	379	2103
E3.2.467	chrX	0.301470588235294	82	272
E3.3.456	chr1	0.19656236227413	446	2269
E3.3.456	chr10	0.213882163034705	265	1239
E3.3.456	chr11	0.211662075298439	461	2178
E3.3.456	chr12	0.179640718562874	300	1670
E3.3.456	chr13	0.229357798165138	150	654
E3.3.456	chr14	0.171404682274247	205	1196
E3.3.456	chr15	0.218480814408771	279	1277
E3.3.456	chr16	0.192431561996779	478	2484
E3.3.456	chr17	0.140394088669951	228	1624
E3.3.456	chr18	0.197969543147208	117	591
E3.3.456	chr19	0.247266313932981	701	2835
E3.3.456	chr2	0.194793926247289	449	2305
E3.3.456	chr20	0.1940818102698	223	1149
E3.3.456	chr21	0.246781115879828	115	466
E3.3.456	chr22	0.213188798554652	236	1107
E3.3.456	chr3	0.153231663035585	211	1377
E3.3.456	chr4	0.236762020693853	389	1643
E3.3.456	chr5	0.195348837209302	420	2150
E3.3.456	chr6	0.24755859375	507	2048
E3.3.456	chr7	0.240304458137006	663	2759
E3.3.456	chr8	0.234888653234358	443	1886
E3.3.456	chr9	0.175052410901468	167	954
E3.3.456	chrX	0.185185185185185	15	81
E3.3.457	chr1	0.226032735775526	580	2566
E3.3.457	chr10	0.208488458674609	280	1343
E3.3.457	chr11	0.228818443804035	397	1735
E3.3.457	chr12	0.195574162679426	327	1672
E3.3.457	chr13	0.183364839319471	97	529
E3.3.457	chr14	0.211864406779661	250	1180
E3.3.457	chr15	0.201550387596899	208	1032
E3.3.457	chr16	0.237577639751553	459	1932
E3.3.457	chr17	0.16255899318301	310	1907
E3.3.457	chr18	0.208067940552017	98	471
E3.3.457	chr19	0.217341040462428	752	3460
E3.3.457	chr2	0.167670682730924	334	1992
E3.3.457	chr20	0.168571428571429	118	700
E3.3.457	chr21	0.157205240174673	36	229
E3.3.457	chr22	0.232723577235772	229	984
E3.3.457	chr3	0.189951823812801	276	1453
E3.3.457	chr4	0.224905660377358	298	1325
E3.3.457	chr5	0.211927582534611	398	1878
E3.3.457	chr6	0.271942446043165	567	2085
E3.3.457	chr7	0.193363844393593	338	1748
E3.3.457	chr8	0.150624540778839	205	1361
E3.3.457	chr9	0.182525951557093	211	1156
E3.3.457	chrX	0.245098039215686	25	102
E3.3.458	chr1	0.217038539553753	535	2465
E3.3.458	chr10	0.203671328671329	233	1144
E3.3.458	chr11	0.229779411764706	375	1632
E3.3.458	chr12	0.25906432748538	443	1710
E3.3.458	chr13	0.215277777777778	93	432
E3.3.458	chr14	0.216091954022989	188	870
E3.3.458	chr15	0.214606741573034	191	890
E3.3.458	chr16	0.217315514235909	374	1721
E3.3.458	chr17	0.216481360366252	331	1529
E3.3.458	chr18	0.22265625	114	512
E3.3.458	chr19	0.251810401579987	765	3038
E3.3.458	chr2	0.203619909502262	315	1547
E3.3.458	chr20	0.222222222222222	132	594
E3.3.458	chr21	0.205882352941176	49	238
E3.3.458	chr22	0.246561886051081	251	1018
E3.3.458	chr3	0.199640287769784	222	1112
E3.3.458	chr4	0.196777905638665	171	869
E3.3.458	chr5	0.251455180442375	432	1718
E3.3.458	chr6	0.305168986083499	614	2012
E3.3.458	chr7	0.224570673712021	340	1514
E3.3.458	chr8	0.21353482260184	325	1522
E3.3.458	chr9	0.186323092170466	188	1009
E3.3.458	chrX	0.152941176470588	13	85
E3.3.459	chr1	0.218923933209648	472	2156
E3.3.459	chr10	0.19910514541387	178	894
E3.3.459	chr11	0.229137199434229	324	1414
E3.3.459	chr12	0.239852398523985	390	1626
E3.3.459	chr13	0.220551378446115	88	399
E3.3.459	chr14	0.232739420935412	209	898
E3.3.459	chr15	0.245179063360882	178	726
E3.3.459	chr16	0.242172523961661	379	1565
E3.3.459	chr17	0.217704918032787	332	1525
E3.3.459	chr18	0.234567901234568	95	405
E3.3.459	chr19	0.249466192170819	701	2810
E3.3.459	chr2	0.215181518151815	326	1515
E3.3.459	chr20	0.21259842519685	108	508
E3.3.459	chr21	0.158163265306122	31	196
E3.3.459	chr22	0.209656925031766	165	787
E3.3.459	chr3	0.229596412556054	256	1115
E3.3.459	chr4	0.226744186046512	195	860
E3.3.459	chr5	0.23896285914506	341	1427
E3.3.459	chr6	0.303441084462982	582	1918
E3.3.459	chr7	0.235169491525424	333	1416
E3.3.459	chr8	0.188585607940447	228	1209
E3.3.459	chr9	0.192151556156969	142	739
E3.3.459	chrX	0.222222222222222	20	90
E3.3.460	chr1	0.27455268389662	1381	5030
E3.3.460	chr10	0.236432477913336	562	2377
E3.3.460	chr11	0.267362243234431	820	3067
E3.3.460	chr12	0.26816	838	3125
E3.3.460	chr13	0.247412008281574	239	966
E3.3.460	chr14	0.26941115164148	517	1919
E3.3.460	chr15	0.258101851851852	446	1728
E3.3.460	chr16	0.260454395785314	791	3037
E3.3.460	chr17	0.245241809672387	786	3205
E3.3.460	chr18	0.269650655021834	247	916
E3.3.460	chr19	0.282017870439315	1515	5372
E3.3.460	chr2	0.255867864387134	883	3451
E3.3.460	chr20	0.252557041699449	321	1271
E3.3.460	chr21	0.241379310344828	112	464
E3.3.460	chr22	0.274288781535158	511	1863
E3.3.460	chr3	0.243643263757116	642	2635
E3.3.460	chr4	0.257902659307577	514	1993
E3.3.460	chr5	0.286491677336748	895	3124
E3.3.460	chr6	0.296715131933226	1102	3714
E3.3.460	chr7	0.265095729013255	900	3395
E3.3.460	chr8	0.270047978067169	788	2918
E3.3.460	chr9	0.253275109170306	464	1832
E3.3.460	chrX	0.314285714285714	66	210
E3.4.462	chr1	0.25	766	3064
E3.4.462	chr10	0.265209940017138	619	2334
E3.4.462	chr11	0.286686103012634	885	3087
E3.4.462	chr12	0.270736842105263	643	2375
E3.4.462	chr13	0.261555806087937	232	887
E3.4.462	chr14	0.261753494282084	412	1574
E3.4.462	chr15	0.28125	540	1920
E3.4.462	chr16	0.271120689655172	629	2320
E3.4.462	chr17	0.279089376053963	662	2372
E3.4.462	chr18	0.250636132315522	197	786
E3.4.462	chr19	0.266692102251049	699	2621
E3.4.462	chr2	0.261267145656434	800	3062
E3.4.462	chr20	0.233147804576376	377	1617
E3.4.462	chr21	0.266169154228856	107	402
E3.4.462	chr22	0.248852157943067	271	1089
E3.4.462	chr3	0.252859477124183	619	2448
E3.4.462	chr4	0.268061587050928	679	2533
E3.4.462	chr5	0.281668222844693	905	3213
E3.4.462	chr6	0.258687258687259	804	3108
E3.4.462	chr7	0.264942016057092	594	2242
E3.4.462	chr8	0.251990308065074	728	2889
E3.4.462	chr9	0.228370221327968	454	1988
E3.4.462	chrX	0.232558139534884	20	86
E3.4.463	chr1	0.27394438722966	798	2913
E3.4.463	chr10	0.284030642309959	482	1697
E3.4.463	chr11	0.305825242718447	819	2678
E3.4.463	chr12	0.308431163287086	578	1874
E3.4.463	chr13	0.25948406676783	171	659
E3.4.463	chr14	0.293115684882896	413	1409
E3.4.463	chr15	0.25956444967628	441	1699
E3.4.463	chr16	0.300788091068301	687	2284
E3.4.463	chr17	0.297600816743236	583	1959
E3.4.463	chr18	0.292808219178082	171	584
E3.4.463	chr19	0.297222222222222	749	2520
E3.4.463	chr2	0.28414680287552	751	2643
E3.4.463	chr20	0.252865812542144	375	1483
E3.4.463	chr21	0.248618784530387	90	362
E3.4.463	chr22	0.24390243902439	200	820
E3.4.463	chr3	0.257012020606754	449	1747
E3.4.463	chr4	0.274778761061947	621	2260
E3.4.463	chr5	0.300455864069623	725	2413
E3.4.463	chr6	0.306475531389026	620	2023
E3.4.463	chr7	0.302078521939954	654	2165
E3.4.463	chr8	0.277282377919321	653	2355
E3.4.463	chr9	0.256338028169014	455	1775
E3.4.463	chrX	0.315789473684211	24	76
E3.4.465	chr1	0.276439089692102	826	2988
E3.4.465	chr10	0.289672544080605	460	1588
E3.4.465	chr11	0.307532106907324	886	2881
E3.4.465	chr12	0.292129406084017	605	2071
E3.4.465	chr13	0.243466299862448	177	727
E3.4.465	chr14	0.291327913279133	430	1476
E3.4.465	chr15	0.290918690601901	551	1894
E3.4.465	chr16	0.30008210180624	731	2436
E3.4.465	chr17	0.299903567984571	622	2074
E3.4.465	chr18	0.281446540880503	179	636
E3.4.465	chr19	0.323918484090097	906	2797
E3.4.465	chr2	0.258970886932972	765	2954
E3.4.465	chr20	0.274544385655497	467	1701
E3.4.465	chr21	0.246887966804979	119	482
E3.4.465	chr22	0.265638389031705	310	1167
E3.4.465	chr3	0.270782693242586	557	2057
E3.4.465	chr4	0.295238095238095	682	2310
E3.4.465	chr5	0.283728813559322	837	2950
E3.4.465	chr6	0.251338807568725	704	2801
E3.4.465	chr7	0.301231310466139	685	2274
E3.4.465	chr8	0.281923714759536	680	2412
E3.4.465	chr9	0.29242928452579	703	2404
E3.4.465	chrX	0.358024691358025	29	81
E3.45.3374	chr1	0.252760736196319	1030	4075
E3.45.3374	chr10	0.194756554307116	260	1335
E3.45.3374	chr11	0.239886731391586	593	2472
E3.45.3374	chr12	0.227914270778881	436	1913
E3.45.3374	chr13	0.247672253258845	133	537
E3.45.3374	chr14	0.222953904045155	237	1063
E3.45.3374	chr15	0.215700660308144	294	1363
E3.45.3374	chr16	0.253164556962025	340	1343
E3.45.3374	chr17	0.230299949161159	453	1967
E3.45.3374	chr18	0.173441734417344	64	369
E3.45.3374	chr19	0.265860386165924	1253	4713
E3.45.3374	chr2	0.187282662692499	377	2013
E3.45.3374	chr20	0.205583756345178	162	788
E3.45.3374	chr21	0.200772200772201	52	259
E3.45.3374	chr22	0.200387221684414	207	1033
E3.45.3374	chr3	0.231751824817518	381	1644
E3.45.3374	chr4	0.179959100204499	176	978
E3.45.3374	chr5	0.232827832292596	522	2242
E3.45.3374	chr6	0.272288261515602	733	2692
E3.45.3374	chr7	0.245746691871456	520	2116
E3.45.3374	chr8	0.241261722080136	283	1173
E3.45.3374	chr9	0.213333333333333	256	1200
E3.45.3374	chrX	0.0821917808219178	6	73
E3.45.3375	chr1	0.19533626225076	578	2959
E3.45.3375	chr10	0.176882661996497	202	1142
E3.45.3375	chr11	0.225026852846402	419	1862
E3.45.3375	chr12	0.199855177407676	276	1381
E3.45.3375	chr13	0.14468085106383	68	470
E3.45.3375	chr14	0.209020902090209	190	909
E3.45.3375	chr15	0.199386503067485	195	978
E3.45.3375	chr16	0.225971370143149	221	978
E3.45.3375	chr17	0.223901098901099	326	1456
E3.45.3375	chr18	0.120171673819742	28	233
E3.45.3375	chr19	0.239288068556361	726	3034
E3.45.3375	chr2	0.216867469879518	342	1577
E3.45.3375	chr20	0.141935483870968	66	465
E3.45.3375	chr21	0.166666666666667	35	210
E3.45.3375	chr22	0.215601300108342	199	923
E3.45.3375	chr3	0.213235294117647	232	1088
E3.45.3375	chr4	0.181715575620767	161	886
E3.45.3375	chr5	0.175086505190311	253	1445
E3.45.3375	chr6	0.268707482993197	553	2058
E3.45.3375	chr7	0.215727209464161	310	1437
E3.45.3375	chr8	0.172752808988764	123	712
E3.45.3375	chr9	0.210055865921788	188	895
E3.45.3375	chrX	0.2	12	60
E3.45.3376	chr1	0.256248283438616	933	3641
E3.45.3376	chr10	0.219460227272727	309	1408
E3.45.3376	chr11	0.24412915851272	499	2044
E3.45.3376	chr12	0.222486615110054	374	1681
E3.45.3376	chr13	0.212014134275618	120	566
E3.45.3376	chr14	0.214953271028037	230	1070
E3.45.3376	chr15	0.248062015503876	320	1290
E3.45.3376	chr16	0.233302836230558	255	1093
E3.45.3376	chr17	0.250704225352113	445	1775
E3.45.3376	chr18	0.193548387096774	54	279
E3.45.3376	chr19	0.242036482439423	889	3673
E3.45.3376	chr2	0.205315268368942	394	1919
E3.45.3376	chr20	0.223665223665224	155	693
E3.45.3376	chr21	0.20440251572327	65	318
E3.45.3376	chr22	0.161812297734628	150	927
E3.45.3376	chr3	0.221514508138712	313	1413
E3.45.3376	chr4	0.222113502935421	227	1022
E3.45.3376	chr5	0.257071960297767	518	2015
E3.45.3376	chr6	0.25764192139738	649	2519
E3.45.3376	chr7	0.233110164333536	383	1643
E3.45.3376	chr8	0.215291750503018	214	994
E3.45.3376	chr9	0.219202898550725	242	1104
E3.45.3376	chrX	0.255813953488372	11	43
E3.45.3377	chr1	0.215224111282844	557	2588
E3.45.3377	chr10	0.177618069815195	173	974
E3.45.3377	chr11	0.233893557422969	334	1428
E3.45.3377	chr12	0.184158415841584	186	1010
E3.45.3377	chr13	0.183132530120482	76	415
E3.45.3377	chr14	0.234338747099768	202	862
E3.45.3377	chr15	0.237592397043295	225	947
E3.45.3377	chr16	0.195918367346939	144	735
E3.45.3377	chr17	0.22827804107425	289	1266
E3.45.3377	chr18	0.111111111111111	25	225
E3.45.3377	chr19	0.227739726027397	665	2920
E3.45.3377	chr2	0.172316384180791	244	1416
E3.45.3377	chr20	0.225933202357564	115	509
E3.45.3377	chr21	0.118811881188119	24	202
E3.45.3377	chr22	0.193502824858757	137	708
E3.45.3377	chr3	0.18744053282588	197	1051
E3.45.3377	chr4	0.177004538577912	117	661
E3.45.3377	chr5	0.222454672245467	319	1434
E3.45.3377	chr6	0.275311720698254	552	2005
E3.45.3377	chr7	0.206576728499157	245	1186
E3.45.3377	chr8	0.153737658674189	109	709
E3.45.3377	chr9	0.210586881472957	183	869
E3.45.3377	chrX	0.333333333333333	9	27
E3.45.3378	chr1	0.258481012658228	1021	3950
E3.45.3378	chr10	0.210980876002468	342	1621
E3.45.3378	chr11	0.247404063205418	548	2215
E3.45.3378	chr12	0.231400437636762	423	1828
E3.45.3378	chr13	0.203030303030303	134	660
E3.45.3378	chr14	0.255247691015953	304	1191
E3.45.3378	chr15	0.27410782080486	361	1317
E3.45.3378	chr16	0.247210300429185	288	1165
E3.45.3378	chr17	0.269211700545364	543	2017
E3.45.3378	chr18	0.195906432748538	67	342
E3.45.3378	chr19	0.267455346787288	1153	4311
E3.45.3378	chr2	0.244944852941176	533	2176
E3.45.3378	chr20	0.204600484261501	169	826
E3.45.3378	chr21	0.218855218855219	65	297
E3.45.3378	chr22	0.244404655326768	273	1117
E3.45.3378	chr3	0.219885277246654	345	1569
E3.45.3378	chr4	0.199360341151386	187	938
E3.45.3378	chr5	0.258728737690242	578	2234
E3.45.3378	chr6	0.281744500192976	730	2591
E3.45.3378	chr7	0.248850574712644	433	1740
E3.45.3378	chr8	0.225208526413346	243	1079
E3.45.3378	chr9	0.235652173913043	271	1150
E3.45.3378	chrX	0.305555555555556	22	72
E3.45.3379	chr1	0.213506139154161	626	2932
E3.45.3379	chr10	0.213073005093379	251	1178
E3.45.3379	chr11	0.258816497310221	433	1673
E3.45.3379	chr12	0.217138707334786	299	1377
E3.45.3379	chr13	0.193396226415094	82	424
E3.45.3379	chr14	0.199780461031833	182	911
E3.45.3379	chr15	0.19601677148847	187	954
E3.45.3379	chr16	0.205338809034908	200	974
E3.45.3379	chr17	0.233585858585859	370	1584
E3.45.3379	chr18	0.157142857142857	44	280
E3.45.3379	chr19	0.230332291962511	811	3521
E3.45.3379	chr2	0.181645569620253	287	1580
E3.45.3379	chr20	0.195161290322581	121	620
E3.45.3379	chr21	0.231707317073171	57	246
E3.45.3379	chr22	0.202669902912621	167	824
E3.45.3379	chr3	0.185606060606061	196	1056
E3.45.3379	chr4	0.176190476190476	111	630
E3.45.3379	chr5	0.213024954351796	350	1643
E3.45.3379	chr6	0.269193391642371	554	2058
E3.45.3379	chr7	0.20611798980335	283	1373
E3.45.3379	chr8	0.174744897959184	137	784
E3.45.3379	chr9	0.2041015625	209	1024
E3.45.3379	chrX	0.105263157894737	4	38
E3.45.3380	chr1	0.247963800904977	822	3315
E3.45.3380	chr10	0.216600790513834	274	1265
E3.45.3380	chr11	0.23786169691025	485	2039
E3.45.3380	chr12	0.232740213523132	327	1405
E3.45.3380	chr13	0.230142566191446	113	491
E3.45.3380	chr14	0.219230769230769	171	780
E3.45.3380	chr15	0.258373205741627	270	1045
E3.45.3380	chr16	0.251050420168067	239	952
E3.45.3380	chr17	0.221930400525279	338	1523
E3.45.3380	chr18	0.138211382113821	34	246
E3.45.3380	chr19	0.257107918067869	841	3271
E3.45.3380	chr2	0.246280991735537	447	1815
E3.45.3380	chr20	0.207692307692308	135	650
E3.45.3380	chr21	0.191964285714286	43	224
E3.45.3380	chr22	0.175525339925834	142	809
E3.45.3380	chr3	0.197933227344992	249	1258
E3.45.3380	chr4	0.210065645514223	192	914
E3.45.3380	chr5	0.261324041811847	525	2009
E3.45.3380	chr6	0.275678079146287	620	2249
E3.45.3380	chr7	0.225554106910039	346	1534
E3.45.3380	chr8	0.223415682062299	208	931
E3.45.3380	chr9	0.216071428571429	242	1120
E3.45.3380	chrX	0.26027397260274	19	73
E3.45.3381	chr1	0.243243243243243	684	2812
E3.45.3381	chr10	0.217117117117117	241	1110
E3.45.3381	chr11	0.239079102715466	405	1694
E3.45.3381	chr12	0.220125786163522	280	1272
E3.45.3381	chr13	0.222689075630252	106	476
E3.45.3381	chr14	0.221967963386728	194	874
E3.45.3381	chr15	0.251859723698193	237	941
E3.45.3381	chr16	0.253333333333333	209	825
E3.45.3381	chr17	0.28685790527018	430	1499
E3.45.3381	chr18	0.158914728682171	41	258
E3.45.3381	chr19	0.264546440187929	732	2767
E3.45.3381	chr2	0.231475409836066	353	1525
E3.45.3381	chr20	0.218390804597701	133	609
E3.45.3381	chr21	0.242009132420091	53	219
E3.45.3381	chr22	0.243589743589744	171	702
E3.45.3381	chr3	0.196114708603145	212	1081
E3.45.3381	chr4	0.213235294117647	174	816
E3.45.3381	chr5	0.259126271693597	433	1671
E3.45.3381	chr6	0.278058645096057	550	1978
E3.45.3381	chr7	0.256329113924051	324	1264
E3.45.3381	chr8	0.228421052631579	217	950
E3.45.3381	chr9	0.256916996047431	260	1012
E3.45.3381	chrX	0.285714285714286	16	56
E3.46.3382	chr1	0.159378036929057	328	2058
E3.46.3382	chr10	0.214673913043478	79	368
E3.46.3382	chr11	0.248576850094877	131	527
E3.46.3382	chr12	0.248788368336026	154	619
E3.46.3382	chr13	0.301587301587302	38	126
E3.46.3382	chr14	0.213649851632047	72	337
E3.46.3382	chr15	0.19935691318328	62	311
E3.46.3382	chr16	0.222437137330754	115	517
E3.46.3382	chr17	0.25974025974026	200	770
E3.46.3382	chr18	0.204918032786885	25	122
E3.46.3382	chr19	0.285936285936286	368	1287
E3.46.3382	chr2	0.244117647058824	166	680
E3.46.3382	chr20	0.240549828178694	70	291
E3.46.3382	chr21	0.16	12	75
E3.46.3382	chr22	0.225409836065574	55	244
E3.46.3382	chr3	0.236580516898608	119	503
E3.46.3382	chr4	0.150259067357513	29	193
E3.46.3382	chr5	0.235051546391753	114	485
E3.46.3382	chr6	0.27140549273021	168	619
E3.46.3382	chr7	0.241965973534972	128	529
E3.46.3382	chr8	0.145833333333333	35	240
E3.46.3382	chr9	0.266467065868264	89	334
E3.46.3382	chrX	0.25	1	4
E3.46.3383	chr1	0.242342342342342	538	2220
E3.46.3383	chr10	0.258271077908218	242	937
E3.46.3383	chr11	0.267924528301887	284	1060
E3.46.3383	chr12	0.301632363378283	425	1409
E3.46.3383	chr13	0.247422680412371	72	291
E3.46.3383	chr14	0.2541567695962	214	842
E3.46.3383	chr15	0.2473604826546	164	663
E3.46.3383	chr16	0.261712439418417	324	1238
E3.46.3383	chr17	0.293478260869565	486	1656
E3.46.3383	chr18	0.264900662251656	80	302
E3.46.3383	chr19	0.276450511945392	648	2344
E3.46.3383	chr2	0.25017135023989	365	1459
E3.46.3383	chr20	0.223529411764706	152	680
E3.46.3383	chr21	0.280334728033473	67	239
E3.46.3383	chr22	0.235294117647059	108	459
E3.46.3383	chr3	0.26027397260274	266	1022
E3.46.3383	chr4	0.217391304347826	115	529
E3.46.3383	chr5	0.274545454545455	302	1100
E3.46.3383	chr6	0.273387096774194	339	1240
E3.46.3383	chr7	0.265206812652068	327	1233
E3.46.3383	chr8	0.256446991404011	179	698
E3.46.3383	chr9	0.242380261248186	167	689
E3.46.3383	chrX	0.275862068965517	8	29
E3.46.3384	chr1	0.19674039580908	169	859
E3.46.3384	chr10	0.203448275862069	59	290
E3.46.3384	chr11	0.173553719008264	63	363
E3.46.3384	chr12	0.21978021978022	100	455
E3.46.3384	chr13	0.174311926605505	19	109
E3.46.3384	chr14	0.157142857142857	44	280
E3.46.3384	chr15	0.216666666666667	52	240
E3.46.3384	chr16	0.202298850574713	88	435
E3.46.3384	chr17	0.247457627118644	146	590
E3.46.3384	chr18	0.164383561643836	12	73
E3.46.3384	chr19	0.223180076628352	233	1044
E3.46.3384	chr2	0.186295503211991	87	467
E3.46.3384	chr20	0.119760479041916	20	167
E3.46.3384	chr21	0.168421052631579	16	95
E3.46.3384	chr22	0.2	32	160
E3.46.3384	chr3	0.171428571428571	54	315
E3.46.3384	chr4	0.159090909090909	21	132
E3.46.3384	chr5	0.182051282051282	71	390
E3.46.3384	chr6	0.153679653679654	71	462
E3.46.3384	chr7	0.220657276995305	94	426
E3.46.3384	chr8	0.214007782101167	55	257
E3.46.3384	chr9	0.222627737226277	61	274
E3.46.3384	chrX	0	0	4
E3.46.3385	chr1	0.246941045606229	444	1798
E3.46.3385	chr10	0.268482490272374	207	771
E3.46.3385	chr11	0.263408820023838	221	839
E3.46.3385	chr12	0.284686536485098	277	973
E3.46.3385	chr13	0.246575342465753	54	219
E3.46.3385	chr14	0.24191063174114	157	649
E3.46.3385	chr15	0.251984126984127	127	504
E3.46.3385	chr16	0.275862068965517	240	870
E3.46.3385	chr17	0.291159772911598	359	1233
E3.46.3385	chr18	0.197115384615385	41	208
E3.46.3385	chr19	0.277903043968433	493	1774
E3.46.3385	chr2	0.261245674740484	302	1156
E3.46.3385	chr20	0.216374269005848	111	513
E3.46.3385	chr21	0.18705035971223	26	139
E3.46.3385	chr22	0.204968944099379	66	322
E3.46.3385	chr3	0.267981438515081	231	862
E3.46.3385	chr4	0.235955056179775	84	356
E3.46.3385	chr5	0.270063694267516	212	785
E3.46.3385	chr6	0.267206477732794	264	988
E3.46.3385	chr7	0.256594724220624	214	834
E3.46.3385	chr8	0.243478260869565	140	575
E3.46.3385	chr9	0.259920634920635	131	504
E3.46.3385	chrX	0.0769230769230769	1	13
E3.46.3386	chr1	0.22803955788249	392	1719
E3.46.3386	chr10	0.273809523809524	207	756
E3.46.3386	chr11	0.261458333333333	251	960
E3.46.3386	chr12	0.273073263558516	287	1051
E3.46.3386	chr13	0.263681592039801	53	201
E3.46.3386	chr14	0.280752532561505	194	691
E3.46.3386	chr15	0.253234750462107	137	541
E3.46.3386	chr16	0.268993839835729	262	974
E3.46.3386	chr17	0.289655172413793	378	1305
E3.46.3386	chr18	0.235602094240838	45	191
E3.46.3386	chr19	0.272450532724505	537	1971
E3.46.3386	chr2	0.273098937040065	334	1223
E3.46.3386	chr20	0.27378640776699	141	515
E3.46.3386	chr21	0.167664670658683	28	167
E3.46.3386	chr22	0.224747474747475	89	396
E3.46.3386	chr3	0.266739846322722	243	911
E3.46.3386	chr4	0.242105263157895	92	380
E3.46.3386	chr5	0.266747868453106	219	821
E3.46.3386	chr6	0.270676691729323	288	1064
E3.46.3386	chr7	0.280973451327434	254	904
E3.46.3386	chr8	0.267536704730832	164	613
E3.46.3386	chr9	0.271944922547332	158	581
E3.46.3386	chrX	0.294117647058824	5	17
E3.46.3387	chr1	0.236478711162255	411	1738
E3.46.3387	chr10	0.239583333333333	161	672
E3.46.3387	chr11	0.237762237762238	170	715
E3.46.3387	chr12	0.26963906581741	254	942
E3.46.3387	chr13	0.257281553398058	53	206
E3.46.3387	chr14	0.226211849192101	126	557
E3.46.3387	chr15	0.233995584988962	106	453
E3.46.3387	chr16	0.280397022332506	226	806
E3.46.3387	chr17	0.241477272727273	255	1056
E3.46.3387	chr18	0.272727272727273	54	198
E3.46.3387	chr19	0.279118572927597	532	1906
E3.46.3387	chr2	0.26123595505618	279	1068
E3.46.3387	chr20	0.235051546391753	114	485
E3.46.3387	chr21	0.158620689655172	23	145
E3.46.3387	chr22	0.223796033994334	79	353
E3.46.3387	chr3	0.257477243172952	198	769
E3.46.3387	chr4	0.1875	66	352
E3.46.3387	chr5	0.259773013871375	206	793
E3.46.3387	chr6	0.23954802259887	212	885
E3.46.3387	chr7	0.255344418052257	215	842
E3.46.3387	chr8	0.206122448979592	101	490
E3.46.3387	chr9	0.232441471571906	139	598
E3.46.3387	chrX	0	0	5
E3.46.3388	chr1	0.224188790560472	380	1695
E3.46.3388	chr10	0.250391236306729	160	639
E3.46.3388	chr11	0.250324254215305	193	771
E3.46.3388	chr12	0.292604501607717	273	933
E3.46.3388	chr13	0.268722466960352	61	227
E3.46.3388	chr14	0.22117202268431	117	529
E3.46.3388	chr15	0.223451327433628	101	452
E3.46.3388	chr16	0.261875761266748	215	821
E3.46.3388	chr17	0.267750213857998	313	1169
E3.46.3388	chr18	0.248780487804878	51	205
E3.46.3388	chr19	0.25743645213629	476	1849
E3.46.3388	chr2	0.2465483234714	250	1014
E3.46.3388	chr20	0.253623188405797	105	414
E3.46.3388	chr21	0.189393939393939	25	132
E3.46.3388	chr22	0.224431818181818	79	352
E3.46.3388	chr3	0.263157894736842	210	798
E3.46.3388	chr4	0.236526946107784	79	334
E3.46.3388	chr5	0.238159675236807	176	739
E3.46.3388	chr6	0.264462809917355	224	847
E3.46.3388	chr7	0.254926108374384	207	812
E3.46.3388	chr8	0.256619144602851	126	491
E3.46.3388	chr9	0.288801571709234	147	509
E3.46.3388	chrX	0.272727272727273	3	11
E3.47.3389	chr1	0.28325660285922	1169	4127
E3.47.3389	chr10	0.254335260115607	396	1557
E3.47.3389	chr11	0.244416081684748	383	1567
E3.47.3389	chr12	0.273866923818708	568	2074
E3.47.3389	chr13	0.238759689922481	154	645
E3.47.3389	chr14	0.284249084249084	388	1365
E3.47.3389	chr15	0.268867924528302	285	1060
E3.47.3389	chr16	0.29187314172448	589	2018
E3.47.3389	chr17	0.294117647058824	720	2448
E3.47.3389	chr18	0.246894409937888	159	644
E3.47.3389	chr19	0.29305740987984	1317	4494
E3.47.3389	chr2	0.255902513328256	672	2626
E3.47.3389	chr20	0.248440748440748	239	962
E3.47.3389	chr21	0.278089887640449	99	356
E3.47.3389	chr22	0.271547729379055	293	1079
E3.47.3389	chr3	0.284409257003654	467	1642
E3.47.3389	chr4	0.239116309291748	368	1539
E3.47.3389	chr5	0.296385542168675	615	2075
E3.47.3389	chr6	0.288542063189951	758	2627
E3.47.3389	chr7	0.246628131021195	384	1557
E3.47.3389	chr8	0.223992502343018	239	1067
E3.47.3389	chr9	0.240236686390533	406	1690
E3.47.3389	chrX	0.235955056179775	21	89
E3.47.3390	chr1	0.294951504600846	1186	4021
E3.47.3390	chr10	0.269662921348315	432	1602
E3.47.3390	chr11	0.251336898395722	376	1496
E3.47.3390	chr12	0.286215538847118	571	1995
E3.47.3390	chr13	0.247906197654941	148	597
E3.47.3390	chr14	0.263069139966273	312	1186
E3.47.3390	chr15	0.279359430604982	314	1124
E3.47.3390	chr16	0.308064516129032	573	1860
E3.47.3390	chr17	0.262450199203187	527	2008
E3.47.3390	chr18	0.251760563380282	143	568
E3.47.3390	chr19	0.28204476093591	1109	3932
E3.47.3390	chr2	0.273507608271557	701	2563
E3.47.3390	chr20	0.258098223615465	247	957
E3.47.3390	chr21	0.253731343283582	85	335
E3.47.3390	chr22	0.26861451460886	285	1061
E3.47.3390	chr3	0.267038413878563	431	1614
E3.47.3390	chr4	0.256022023399862	372	1453
E3.47.3390	chr5	0.278301886792453	531	1908
E3.47.3390	chr6	0.283018867924528	735	2597
E3.47.3390	chr7	0.272283272283272	446	1638
E3.47.3390	chr8	0.261116367076632	276	1057
E3.47.3390	chr9	0.283860502838605	350	1233
E3.47.3390	chrX	0.235294117647059	16	68
E3.47.3391	chr1	0.262582056892779	720	2742
E3.47.3391	chr10	0.213023255813954	229	1075
E3.47.3391	chr11	0.219681908548708	221	1006
E3.47.3391	chr12	0.241457858769932	318	1317
E3.47.3391	chr13	0.240786240786241	98	407
E3.47.3391	chr14	0.225526641883519	182	807
E3.47.3391	chr15	0.235469448584203	158	671
E3.47.3391	chr16	0.280871670702179	348	1239
E3.47.3391	chr17	0.264010803511141	391	1481
E3.47.3391	chr18	0.218362282878412	88	403
E3.47.3391	chr19	0.254678899082569	694	2725
E3.47.3391	chr2	0.26063829787234	441	1692
E3.47.3391	chr20	0.252351097178683	161	638
E3.47.3391	chr21	0.249084249084249	68	273
E3.47.3391	chr22	0.310719131614654	229	737
E3.47.3391	chr3	0.236363636363636	260	1100
E3.47.3391	chr4	0.233918128654971	200	855
E3.47.3391	chr5	0.267333809864189	374	1399
E3.47.3391	chr6	0.275101567034243	474	1723
E3.47.3391	chr7	0.238683127572016	232	972
E3.47.3391	chr8	0.255917159763314	173	676
E3.47.3391	chr9	0.246994535519126	226	915
E3.47.3391	chrX	0.25	12	48
E3.47.3392	chr1	0.247666117517847	451	1821
E3.47.3392	chr10	0.17948717948718	126	702
E3.47.3392	chr11	0.183734939759036	122	664
E3.47.3392	chr12	0.227176220806794	214	942
E3.47.3392	chr13	0.249097472924188	69	277
E3.47.3392	chr14	0.188931297709924	99	524
E3.47.3392	chr15	0.260215053763441	121	465
E3.47.3392	chr16	0.247020585048754	228	923
E3.47.3392	chr17	0.20233918128655	173	855
E3.47.3392	chr18	0.168582375478927	44	261
E3.47.3392	chr19	0.248066627007734	417	1681
E3.47.3392	chr2	0.222719141323792	249	1118
E3.47.3392	chr20	0.202816901408451	72	355
E3.47.3392	chr21	0.268595041322314	65	242
E3.47.3392	chr22	0.206642066420664	112	542
E3.47.3392	chr3	0.236386138613861	191	808
E3.47.3392	chr4	0.208872458410351	113	541
E3.47.3392	chr5	0.269652650822669	295	1094
E3.47.3392	chr6	0.25260029717682	340	1346
E3.47.3392	chr7	0.225848563968668	173	766
E3.47.3392	chr8	0.15495867768595	75	484
E3.47.3392	chr9	0.280373831775701	180	642
E3.47.3392	chrX	0.206896551724138	6	29
E3.47.3393	chr1	0.27723488961274	766	2763
E3.47.3393	chr10	0.226655348047538	267	1178
E3.47.3393	chr11	0.204213938411669	252	1234
E3.47.3393	chr12	0.260675589547482	409	1569
E3.47.3393	chr13	0.240449438202247	107	445
E3.47.3393	chr14	0.25459825750242	263	1033
E3.47.3393	chr15	0.232739420935412	209	898
E3.47.3393	chr16	0.295205479452055	431	1460
E3.47.3393	chr17	0.27289603960396	441	1616
E3.47.3393	chr18	0.198473282442748	78	393
E3.47.3393	chr19	0.305053485798598	827	2711
E3.47.3393	chr2	0.237785016286645	438	1842
E3.47.3393	chr20	0.237129485179407	152	641
E3.47.3393	chr21	0.244648318042813	80	327
E3.47.3393	chr22	0.326185101580135	289	886
E3.47.3393	chr3	0.247838616714697	344	1388
E3.47.3393	chr4	0.228778467908903	221	966
E3.47.3393	chr5	0.277777777777778	395	1422
E3.47.3393	chr6	0.25596421471173	515	2012
E3.47.3393	chr7	0.232692307692308	242	1040
E3.47.3393	chr8	0.241860465116279	208	860
E3.47.3393	chr9	0.268135904499541	292	1089
E3.47.3393	chrX	0.126984126984127	8	63
E3.47.3394	chr1	0.262518409425626	713	2716
E3.47.3394	chr10	0.211573236889693	234	1106
E3.47.3394	chr11	0.222851746931067	236	1059
E3.47.3394	chr12	0.273431994362227	388	1419
E3.47.3394	chr13	0.254347826086957	117	460
E3.47.3394	chr14	0.235653235653236	193	819
E3.47.3394	chr15	0.247524752475248	200	808
E3.47.3394	chr16	0.299058653149891	413	1381
E3.47.3394	chr17	0.238871473354232	381	1595
E3.47.3394	chr18	0.241860465116279	104	430
E3.47.3394	chr19	0.255962976148095	719	2809
E3.47.3394	chr2	0.243011979463776	426	1753
E3.47.3394	chr20	0.204577968526466	143	699
E3.47.3394	chr21	0.3	102	340
E3.47.3394	chr22	0.294853963838665	212	719
E3.47.3394	chr3	0.244570349386213	259	1059
E3.47.3394	chr4	0.216759776536313	194	895
E3.47.3394	chr5	0.278783490224475	385	1381
E3.47.3394	chr6	0.246546227417641	464	1882
E3.47.3394	chr7	0.26530612244898	312	1176
E3.47.3394	chr8	0.213093709884467	166	779
E3.47.3394	chr9	0.256198347107438	217	847
E3.47.3394	chrX	0.266666666666667	16	60
E3.47.3395	chr1	0.206467661691542	249	1206
E3.47.3395	chr10	0.195652173913043	135	690
E3.47.3395	chr11	0.217171717171717	172	792
E3.47.3395	chr12	0.190327613104524	122	641
E3.47.3395	chr13	0.116071428571429	26	224
E3.47.3395	chr14	0.222879684418146	113	507
E3.47.3395	chr15	0.19017094017094	89	468
E3.47.3395	chr16	0.198641765704584	117	589
E3.47.3395	chr17	0.125827814569536	76	604
E3.47.3395	chr18	0.191836734693878	47	245
E3.47.3395	chr19	0.239715189873418	303	1264
E3.47.3395	chr2	0.147593582887701	138	935
E3.47.3395	chr20	0.201388888888889	58	288
E3.47.3395	chr21	0.221311475409836	27	122
E3.47.3395	chr22	0.171428571428571	54	315
E3.47.3395	chr3	0.186513629842181	130	697
E3.47.3395	chr4	0.222390317700454	147	661
E3.47.3395	chr5	0.2319309600863	215	927
E3.47.3395	chr6	0.225667527993109	262	1161
E3.47.3395	chr7	0.194787379972565	142	729
E3.47.3395	chr8	0.185471406491499	120	647
E3.47.3395	chr9	0.206266318537859	79	383
E3.47.3395	chrX	0	0	31
E3.48.3396	chr1	0.250884433962264	851	3392
E3.48.3396	chr10	0.268870523415978	488	1815
E3.48.3396	chr11	0.227537922987165	390	1714
E3.48.3396	chr12	0.238167170191339	473	1986
E3.48.3396	chr13	0.229129662522203	129	563
E3.48.3396	chr14	0.253591954022989	353	1392
E3.48.3396	chr15	0.263877715205149	328	1243
E3.48.3396	chr16	0.260337798485731	447	1717
E3.48.3396	chr17	0.25869461648404	543	2099
E3.48.3396	chr18	0.194499017681729	99	509
E3.48.3396	chr19	0.252631578947368	216	855
E3.48.3396	chr2	0.262678288431062	663	2524
E3.48.3396	chr20	0.222363405336722	175	787
E3.48.3396	chr21	0.258992805755396	72	278
E3.48.3396	chr22	0.265758091993186	312	1174
E3.48.3396	chr3	0.217015140591204	301	1387
E3.48.3396	chr4	0.237331081081081	281	1184
E3.48.3396	chr5	0.221569674319274	415	1873
E3.48.3396	chr6	0.238156209987196	558	2343
E3.48.3396	chr7	0.210986267166042	338	1602
E3.48.3396	chr8	0.257763975155279	249	966
E3.48.3396	chr9	0.278500382555471	364	1307
E3.48.3396	chrX	0.284403669724771	31	109
E3.48.3397	chr1	0.269704433497537	1095	4060
E3.48.3397	chr10	0.250591016548463	424	1692
E3.48.3397	chr11	0.23735632183908	413	1740
E3.48.3397	chr12	0.234984193888303	446	1898
E3.48.3397	chr13	0.225872689938398	110	487
E3.48.3397	chr14	0.267883211678832	367	1370
E3.48.3397	chr15	0.230503795721187	334	1449
E3.48.3397	chr16	0.271611526147279	509	1874
E3.48.3397	chr17	0.2557205941389	637	2491
E3.48.3397	chr18	0.218818380743982	100	457
E3.48.3397	chr19	0.206008583690987	144	699
E3.48.3397	chr2	0.256048387096774	635	2480
E3.48.3397	chr20	0.254990925589837	281	1102
E3.48.3397	chr21	0.183946488294314	55	299
E3.48.3397	chr22	0.226415094339623	324	1431
E3.48.3397	chr3	0.222095020034345	388	1747
E3.48.3397	chr4	0.244103126714207	445	1823
E3.48.3397	chr5	0.226588628762542	542	2392
E3.48.3397	chr6	0.248940036341611	822	3302
E3.48.3397	chr7	0.26010101010101	412	1584
E3.48.3397	chr8	0.222675367047308	273	1226
E3.48.3397	chr9	0.231593038821955	346	1494
E3.48.3397	chrX	0.148148148148148	20	135
E3.48.3398	chr1	0.256891495601173	876	3410
E3.48.3398	chr10	0.240231548480463	332	1382
E3.48.3398	chr11	0.248927038626609	348	1398
E3.48.3398	chr12	0.25569932224276	415	1623
E3.48.3398	chr13	0.209302325581395	81	387
E3.48.3398	chr14	0.254919499105546	285	1118
E3.48.3398	chr15	0.263982102908277	236	894
E3.48.3398	chr16	0.279393173198483	442	1582
E3.48.3398	chr17	0.247727272727273	545	2200
E3.48.3398	chr18	0.185273159144893	78	421
E3.48.3398	chr19	0.192913385826772	98	508
E3.48.3398	chr2	0.231735691019079	498	2149
E3.48.3398	chr20	0.238150289017341	206	865
E3.48.3398	chr21	0.162162162162162	42	259
E3.48.3398	chr22	0.249699879951981	208	833
E3.48.3398	chr3	0.229062276306371	320	1397
E3.48.3398	chr4	0.266550522648084	306	1148
E3.48.3398	chr5	0.235904082955282	364	1543
E3.48.3398	chr6	0.230325288562434	439	1906
E3.48.3398	chr7	0.263649425287356	367	1392
E3.48.3398	chr8	0.276166456494325	219	793
E3.48.3398	chr9	0.303808680248007	343	1129
E3.48.3398	chrX	0.0588235294117647	1	17
E3.48.3399	chr1	0.234662576687117	459	1956
E3.48.3399	chr10	0.220338983050847	208	944
E3.48.3399	chr11	0.237060041407868	229	966
E3.48.3399	chr12	0.234392113910186	214	913
E3.48.3399	chr13	0.181818181818182	62	341
E3.48.3399	chr14	0.229135053110774	151	659
E3.48.3399	chr15	0.223001402524544	159	713
E3.48.3399	chr16	0.235051546391753	228	970
E3.48.3399	chr17	0.23671875	303	1280
E3.48.3399	chr18	0.218181818181818	60	275
E3.48.3399	chr19	0.156695156695157	55	351
E3.48.3399	chr2	0.228813559322034	297	1298
E3.48.3399	chr20	0.217672413793103	101	464
E3.48.3399	chr21	0.160839160839161	23	143
E3.48.3399	chr22	0.212349397590361	141	664
E3.48.3399	chr3	0.223952095808383	187	835
E3.48.3399	chr4	0.20251572327044	161	795
E3.48.3399	chr5	0.222331047992165	227	1021
E3.48.3399	chr6	0.237791932059448	336	1413
E3.48.3399	chr7	0.240786240786241	196	814
E3.48.3399	chr8	0.241525423728814	114	472
E3.48.3399	chr9	0.234532374100719	163	695
E3.48.3399	chrX	0.142857142857143	4	28
E3.48.3400	chr1	0.261499684940139	830	3174
E3.48.3400	chr10	0.209171359613837	260	1243
E3.48.3400	chr11	0.214337966349671	293	1367
E3.48.3400	chr12	0.253350350989151	397	1567
E3.48.3400	chr13	0.236842105263158	117	494
E3.48.3400	chr14	0.234524847428073	269	1147
E3.48.3400	chr15	0.231644260599793	224	967
E3.48.3400	chr16	0.251546391752577	366	1455
E3.48.3400	chr17	0.247156153050672	478	1934
E3.48.3400	chr18	0.208144796380091	92	442
E3.48.3400	chr19	0.20507399577167	97	473
E3.48.3400	chr2	0.255747126436782	534	2088
E3.48.3400	chr20	0.211009174311927	161	763
E3.48.3400	chr21	0.215277777777778	62	288
E3.48.3400	chr22	0.215189873417722	170	790
E3.48.3400	chr3	0.243362831858407	330	1356
E3.48.3400	chr4	0.243243243243243	261	1073
E3.48.3400	chr5	0.227390180878553	352	1548
E3.48.3400	chr6	0.227042253521127	403	1775
E3.48.3400	chr7	0.222413793103448	258	1160
E3.48.3400	chr8	0.266418835192069	215	807
E3.48.3400	chr9	0.253578732106339	248	978
E3.48.3400	chrX	0.111111111111111	7	63
E3.48.3401	chr1	0.273465703971119	909	3324
E3.48.3401	chr10	0.234200743494424	315	1345
E3.48.3401	chr11	0.252645502645503	382	1512
E3.48.3401	chr12	0.255346727154893	394	1543
E3.48.3401	chr13	0.23162583518931	104	449
E3.48.3401	chr14	0.262934690415606	310	1179
E3.48.3401	chr15	0.174927113702624	240	1372
E3.48.3401	chr16	0.273843930635838	379	1384
E3.48.3401	chr17	0.25051867219917	483	1928
E3.48.3401	chr18	0.159737417943107	73	457
E3.48.3401	chr19	0.2003367003367	119	594
E3.48.3401	chr2	0.25147347740668	512	2036
E3.48.3401	chr20	0.266025641025641	249	936
E3.48.3401	chr21	0.198952879581152	38	191
E3.48.3401	chr22	0.277605779153767	269	969
E3.48.3401	chr3	0.239304812834225	358	1496
E3.48.3401	chr4	0.253484320557491	291	1148
E3.48.3401	chr5	0.300873362445415	689	2290
E3.48.3401	chr6	0.213063063063063	473	2220
E3.48.3401	chr7	0.253559322033898	374	1475
E3.48.3401	chr8	0.251322751322751	190	756
E3.48.3401	chr9	0.278101582014988	334	1201
E3.48.3401	chrX	0.166666666666667	14	84
E3.48.3402	chr1	0.230179028132992	360	1564
E3.48.3402	chr10	0.211640211640212	120	567
E3.48.3402	chr11	0.21875	133	608
E3.48.3402	chr12	0.228654124457308	158	691
E3.48.3402	chr13	0.178571428571429	40	224
E3.48.3402	chr14	0.232517482517483	133	572
E3.48.3402	chr15	0.227016885553471	121	533
E3.48.3402	chr16	0.266197183098592	189	710
E3.48.3402	chr17	0.257575757575758	255	990
E3.48.3402	chr18	0.155172413793103	27	174
E3.48.3402	chr19	0.15884476534296	44	277
E3.48.3402	chr2	0.247131509267432	280	1133
E3.48.3402	chr20	0.177631578947368	54	304
E3.48.3402	chr21	0.194029850746269	26	134
E3.48.3402	chr22	0.217171717171717	86	396
E3.48.3402	chr3	0.194099378881988	125	644
E3.48.3402	chr4	0.194931773879142	100	513
E3.48.3402	chr5	0.229901269393512	163	709
E3.48.3402	chr6	0.215982721382289	200	926
E3.48.3402	chr7	0.237553342816501	167	703
E3.48.3402	chr8	0.238227146814404	86	361
E3.48.3402	chr9	0.208333333333333	110	528
E3.48.3402	chrX	0	0	16
E3.49.3403	chr1	0.275449101796407	1012	3674
E3.49.3403	chr10	0.226039783001808	375	1659
E3.49.3403	chr11	0.250764525993884	410	1635
E3.49.3403	chr12	0.266706803130644	443	1661
E3.49.3403	chr13	0.243697478991597	116	476
E3.49.3403	chr14	0.286384976525822	427	1491
E3.49.3403	chr15	0.232189973614776	176	758
E3.49.3403	chr16	0.264725347452019	400	1511
E3.49.3403	chr17	0.266292134831461	474	1780
E3.49.3403	chr18	0.186217008797654	127	682
E3.49.3403	chr19	0.287435897435897	1121	3900
E3.49.3403	chr2	0.247279059643013	568	2297
E3.49.3403	chr20	0.227224008574491	212	933
E3.49.3403	chr21	0.210970464135021	50	237
E3.49.3403	chr22	0.227544910179641	152	668
E3.49.3403	chr3	0.251327433628319	426	1695
E3.49.3403	chr4	0.24808429118774	259	1044
E3.49.3403	chr5	0.245901639344262	510	2074
E3.49.3403	chr6	0.264344262295082	516	1952
E3.49.3403	chr7	0.262277388019428	486	1853
E3.49.3403	chr8	0.239593908629442	236	985
E3.49.3403	chr9	0.248341930729551	337	1357
E3.49.3403	chrX	0.285714285714286	6	21
E3.49.3405	chr1	0.225741239892183	670	2968
E3.49.3405	chr10	0.228897338403042	301	1315
E3.49.3405	chr11	0.190564292321924	206	1081
E3.49.3405	chr12	0.216724738675958	311	1435
E3.49.3405	chr13	0.154377880184332	67	434
E3.49.3405	chr14	0.252039891205802	278	1103
E3.49.3405	chr15	0.206521739130435	133	644
E3.49.3405	chr16	0.213821138211382	263	1230
E3.49.3405	chr17	0.225845410628019	374	1656
E3.49.3405	chr18	0.141818181818182	78	550
E3.49.3405	chr19	0.271265907568654	810	2986
E3.49.3405	chr2	0.19237641453246	323	1679
E3.49.3405	chr20	0.193877551020408	133	686
E3.49.3405	chr21	0.177884615384615	37	208
E3.49.3405	chr22	0.241379310344828	140	580
E3.49.3405	chr3	0.232740213523132	327	1405
E3.49.3405	chr4	0.196470588235294	167	850
E3.49.3405	chr5	0.247389033942559	379	1532
E3.49.3405	chr6	0.233022636484687	350	1502
E3.49.3405	chr7	0.253874538745388	344	1355
E3.49.3405	chr8	0.198275862068966	161	812
E3.49.3405	chr9	0.211934156378601	206	972
E3.49.3405	chrX	0.173913043478261	4	23
E3.49.3406	chr1	0.24621878297573	700	2843
E3.49.3406	chr10	0.240698557327259	317	1317
E3.49.3406	chr11	0.220216606498195	244	1108
E3.49.3406	chr12	0.221246006389776	277	1252
E3.49.3406	chr13	0.196936542669584	90	457
E3.49.3406	chr14	0.266666666666667	320	1200
E3.49.3406	chr15	0.216867469879518	126	581
E3.49.3406	chr16	0.253183520599251	338	1335
E3.49.3406	chr17	0.255372945638432	404	1582
E3.49.3406	chr18	0.195167286245353	105	538
E3.49.3406	chr19	0.282596041909197	971	3436
E3.49.3406	chr2	0.223756906077348	405	1810
E3.49.3406	chr20	0.185410334346505	122	658
E3.49.3406	chr21	0.159420289855072	33	207
E3.49.3406	chr22	0.229477611940299	123	536
E3.49.3406	chr3	0.23002084781098	331	1439
E3.49.3406	chr4	0.223684210526316	187	836
E3.49.3406	chr5	0.230379746835443	364	1580
E3.49.3406	chr6	0.249847281612706	409	1637
E3.49.3406	chr7	0.254767353165523	334	1311
E3.49.3406	chr8	0.223860589812332	167	746
E3.49.3406	chr9	0.231869254341164	227	979
E3.49.3406	chrX	0	0	14
E3.49.3407	chr1	0.273893954745019	811	2961
E3.49.3407	chr10	0.257057949479941	346	1346
E3.49.3407	chr11	0.245217391304348	282	1150
E3.49.3407	chr12	0.270167427701674	355	1314
E3.49.3407	chr13	0.197943444730077	77	389
E3.49.3407	chr14	0.251706484641638	295	1172
E3.49.3407	chr15	0.211508553654743	136	643
E3.49.3407	chr16	0.229740361919748	292	1271
E3.49.3407	chr17	0.264020163831128	419	1587
E3.49.3407	chr18	0.210810810810811	117	555
E3.49.3407	chr19	0.280360255665311	965	3442
E3.49.3407	chr2	0.223476297968397	396	1772
E3.49.3407	chr20	0.222222222222222	150	675
E3.49.3407	chr21	0.171428571428571	36	210
E3.49.3407	chr22	0.224669603524229	153	681
E3.49.3407	chr3	0.237648530331457	380	1599
E3.49.3407	chr4	0.253658536585366	208	820
E3.49.3407	chr5	0.244738424533975	407	1663
E3.49.3407	chr6	0.240365774003919	368	1531
E3.49.3407	chr7	0.25472972972973	377	1480
E3.49.3407	chr8	0.244665718349929	172	703
E3.49.3407	chr9	0.267281105990783	290	1085
E3.49.3407	chrX	0.258064516129032	8	31
E3.49.3408	chr1	0.259541984732824	918	3537
E3.49.3408	chr10	0.238061297220242	334	1403
E3.49.3408	chr11	0.243172951885566	374	1538
E3.49.3408	chr12	0.226763348714568	344	1517
E3.49.3408	chr13	0.230414746543779	100	434
E3.49.3408	chr14	0.274741506646972	372	1354
E3.49.3408	chr15	0.225108225108225	156	693
E3.49.3408	chr16	0.234493192133132	310	1322
E3.49.3408	chr17	0.225878416062465	405	1793
E3.49.3408	chr18	0.205930807248764	125	607
E3.49.3408	chr19	0.281305789339454	1103	3921
E3.49.3408	chr2	0.243709916132215	494	2027
E3.49.3408	chr20	0.22961104140527	183	797
E3.49.3408	chr21	0.168316831683168	34	202
E3.49.3408	chr22	0.270833333333333	208	768
E3.49.3408	chr3	0.254335260115607	440	1730
E3.49.3408	chr4	0.234592445328032	236	1006
E3.49.3408	chr5	0.256870443073472	458	1783
E3.49.3408	chr6	0.246234067207416	425	1726
E3.49.3408	chr7	0.270019854401059	408	1511
E3.49.3408	chr8	0.247639034627492	236	953
E3.49.3408	chr9	0.25451688923802	324	1273
E3.49.3408	chrX	0.302325581395349	13	43
E3.49.3409	chr1	0.254185267857143	911	3584
E3.49.3409	chr10	0.241088788075178	372	1543
E3.49.3409	chr11	0.240834386852086	381	1582
E3.49.3409	chr12	0.258895705521472	422	1630
E3.49.3409	chr13	0.221095334685598	109	493
E3.49.3409	chr14	0.273826458036984	385	1406
E3.49.3409	chr15	0.182051282051282	142	780
E3.49.3409	chr16	0.255602240896359	365	1428
E3.49.3409	chr17	0.239618406285073	427	1782
E3.49.3409	chr18	0.200934579439252	129	642
E3.49.3409	chr19	0.279989658738366	1083	3868
E3.49.3409	chr2	0.216167120799273	476	2202
E3.49.3409	chr20	0.220954356846473	213	964
E3.49.3409	chr21	0.146739130434783	27	184
E3.49.3409	chr22	0.233050847457627	165	708
E3.49.3409	chr3	0.256727664155005	477	1858
E3.49.3409	chr4	0.26	286	1100
E3.49.3409	chr5	0.266527850078084	512	1921
E3.49.3409	chr6	0.257183908045977	537	2088
E3.49.3409	chr7	0.255431591309454	435	1703
E3.49.3409	chr8	0.257637474541752	253	982
E3.49.3409	chr9	0.21953188054883	272	1239
E3.49.3409	chrX	0.292682926829268	12	41
E3.49.3410	chr1	0.24582193862048	809	3291
E3.49.3410	chr10	0.211794546607483	334	1577
E3.49.3410	chr11	0.191304347826087	242	1265
E3.49.3410	chr12	0.255563047875927	379	1483
E3.49.3410	chr13	0.1875	81	432
E3.49.3410	chr14	0.235099337748344	284	1208
E3.49.3410	chr15	0.224576271186441	159	708
E3.49.3410	chr16	0.212683681361176	275	1293
E3.49.3410	chr17	0.228307692307692	371	1625
E3.49.3410	chr18	0.192504258943782	113	587
E3.49.3410	chr19	0.271303824149353	901	3321
E3.49.3410	chr2	0.214512711864407	405	1888
E3.49.3410	chr20	0.202877697841727	141	695
E3.49.3410	chr21	0.138888888888889	35	252
E3.49.3410	chr22	0.217472118959108	117	538
E3.49.3410	chr3	0.218145430286858	327	1499
E3.49.3410	chr4	0.222787385554425	219	983
E3.49.3410	chr5	0.231123919308357	401	1735
E3.49.3410	chr6	0.261337868480726	461	1764
E3.49.3410	chr7	0.241958041958042	346	1430
E3.49.3410	chr8	0.218285714285714	191	875
E3.49.3410	chr9	0.19376026272578	236	1218
E3.49.3410	chrX	0.285714285714286	2	7
E3.49.3411	chr1	0.265379975874548	880	3316
E3.49.3411	chr10	0.224123879380603	275	1227
E3.49.3411	chr11	0.264241592312972	385	1457
E3.49.3411	chr12	0.244507441530829	345	1411
E3.49.3411	chr13	0.269230769230769	84	312
E3.49.3411	chr14	0.284509202453988	371	1304
E3.49.3411	chr15	0.255118110236221	162	635
E3.49.3411	chr16	0.276651406147809	423	1529
E3.49.3411	chr17	0.256439610761305	448	1747
E3.49.3411	chr18	0.17948717948718	84	468
E3.49.3411	chr19	0.296092184368737	1182	3992
E3.49.3411	chr2	0.232854864433812	438	1881
E3.49.3411	chr20	0.206134969325153	168	815
E3.49.3411	chr21	0.203065134099617	53	261
E3.49.3411	chr22	0.241001564945227	154	639
E3.49.3411	chr3	0.228230337078652	325	1424
E3.49.3411	chr4	0.24612202688728	238	967
E3.49.3411	chr5	0.263125	421	1600
E3.49.3411	chr6	0.274082568807339	478	1744
E3.49.3411	chr7	0.263232180663373	373	1417
E3.49.3411	chr8	0.224732461355529	189	841
E3.49.3411	chr9	0.252401746724891	289	1145
E3.49.3411	chrX	0.235294117647059	12	51
E3.50.3412	chr1	0.280943900267142	631	2246
E3.50.3412	chr10	0.263506063947078	239	907
E3.50.3412	chr11	0.282296650717703	295	1045
E3.50.3412	chr12	0.254098360655738	279	1098
E3.50.3412	chr13	0.220338983050847	78	354
E3.50.3412	chr14	0.249673202614379	191	765
E3.50.3412	chr15	0.266216216216216	197	740
E3.50.3412	chr16	0.256490134994808	247	963
E3.50.3412	chr17	0.253388946819604	243	959
E3.50.3412	chr18	0.204022988505747	71	348
E3.50.3412	chr19	0.315745393634841	754	2388
E3.50.3412	chr2	0.242446573323508	329	1357
E3.50.3412	chr20	0.26937984496124	139	516
E3.50.3412	chr21	0.268965517241379	78	290
E3.50.3412	chr22	0.263013698630137	96	365
E3.50.3412	chr3	0.242369838420108	270	1114
E3.50.3412	chr4	0.277848911651729	217	781
E3.50.3412	chr5	0.275346851654216	258	937
E3.50.3412	chr6	0.315714285714286	442	1400
E3.50.3412	chr7	0.292975970425139	317	1082
E3.50.3412	chr8	0.229137199434229	162	707
E3.50.3412	chr9	0.260387811634349	188	722
E3.50.3412	chrX	0.2	6	30
E3.50.3413	chr1	0.262452107279694	274	1044
E3.50.3413	chr10	0.237136465324385	106	447
E3.50.3413	chr11	0.277477477477478	154	555
E3.50.3413	chr12	0.204868154158215	101	493
E3.50.3413	chr13	0.181818181818182	24	132
E3.50.3413	chr14	0.185410334346505	61	329
E3.50.3413	chr15	0.217142857142857	76	350
E3.50.3413	chr16	0.200514138817481	78	389
E3.50.3413	chr17	0.223140495867769	81	363
E3.50.3413	chr18	0.165289256198347	20	121
E3.50.3413	chr19	0.275832621690863	323	1171
E3.50.3413	chr2	0.199376947040498	128	642
E3.50.3413	chr20	0.220338983050847	52	236
E3.50.3413	chr21	0.258992805755396	36	139
E3.50.3413	chr22	0.244047619047619	41	168
E3.50.3413	chr3	0.206122448979592	101	490
E3.50.3413	chr4	0.229559748427673	73	318
E3.50.3413	chr5	0.231111111111111	104	450
E3.50.3413	chr6	0.276139410187668	206	746
E3.50.3413	chr7	0.265938069216758	146	549
E3.50.3413	chr8	0.195121951219512	56	287
E3.50.3413	chr9	0.267045454545455	94	352
E3.50.3413	chrX	0.363636363636364	4	11
E3.50.3414	chr1	0.265670202507232	551	2074
E3.50.3414	chr10	0.214026602176542	177	827
E3.50.3414	chr11	0.258977149075082	238	919
E3.50.3414	chr12	0.175230566534914	133	759
E3.50.3414	chr13	0.132142857142857	37	280
E3.50.3414	chr14	0.185121107266436	107	578
E3.50.3414	chr15	0.160291438979964	88	549
E3.50.3414	chr16	0.151612903225806	94	620
E3.50.3414	chr17	0.233475479744136	219	938
E3.50.3414	chr18	0.158088235294118	43	272
E3.50.3414	chr19	0.179760319573901	270	1502
E3.50.3414	chr2	0.246680642907058	353	1431
E3.50.3414	chr20	0.266203703703704	115	432
E3.50.3414	chr21	0.297229219143577	118	397
E3.50.3414	chr22	0.134387351778656	34	253
E3.50.3414	chr3	0.178217821782178	162	909
E3.50.3414	chr4	0.281430219146482	244	867
E3.50.3414	chr5	0.293384467881112	306	1043
E3.50.3414	chr6	0.200167504187605	239	1194
E3.50.3414	chr7	0.212788259958071	203	954
E3.50.3414	chr8	0.236728837876614	165	697
E3.50.3414	chr9	0.253503184713376	199	785
E3.50.3414	chrX	0.2	2	10
E3.50.3415	chr1	0.266477272727273	469	1760
E3.50.3415	chr10	0.246408839779006	223	905
E3.50.3415	chr11	0.271409749670619	206	759
E3.50.3415	chr12	0.22752808988764	243	1068
E3.50.3415	chr13	0.274285714285714	96	350
E3.50.3415	chr14	0.227160493827161	184	810
E3.50.3415	chr15	0.192982456140351	154	798
E3.50.3415	chr16	0.229885057471264	200	870
E3.50.3415	chr17	0.213864306784661	145	678
E3.50.3415	chr18	0.237388724035608	80	337
E3.50.3415	chr19	0.243311458859162	482	1981
E3.50.3415	chr2	0.245105716523101	313	1277
E3.50.3415	chr20	0.256797583081571	85	331
E3.50.3415	chr21	0.218867924528302	58	265
E3.50.3415	chr22	0.193029490616622	72	373
E3.50.3415	chr3	0.227544910179641	266	1169
E3.50.3415	chr4	0.248818897637795	158	635
E3.50.3415	chr5	0.274043433298862	265	967
E3.50.3415	chr6	0.287292817679558	416	1448
E3.50.3415	chr7	0.275893675527039	301	1091
E3.50.3415	chr8	0.201954397394137	124	614
E3.50.3415	chr9	0.264931087289433	173	653
E3.50.3415	chrX	0.15	3	20
E3.50.3416	chr1	0.259528130671506	429	1653
E3.50.3416	chr10	0.22360248447205	144	644
E3.50.3416	chr11	0.236286919831224	168	711
E3.50.3416	chr12	0.234600262123198	179	763
E3.50.3416	chr13	0.269230769230769	63	234
E3.50.3416	chr14	0.215355805243446	115	534
E3.50.3416	chr15	0.223198594024605	127	569
E3.50.3416	chr16	0.236959761549926	159	671
E3.50.3416	chr17	0.208023774145617	140	673
E3.50.3416	chr18	0.188284518828452	45	239
E3.50.3416	chr19	0.251386321626617	408	1623
E3.50.3416	chr2	0.221100917431193	241	1090
E3.50.3416	chr20	0.211726384364821	65	307
E3.50.3416	chr21	0.242857142857143	51	210
E3.50.3416	chr22	0.171641791044776	46	268
E3.50.3416	chr3	0.209756097560976	172	820
E3.50.3416	chr4	0.250972762645914	129	514
E3.50.3416	chr5	0.234126984126984	177	756
E3.50.3416	chr6	0.280594405594406	321	1144
E3.50.3416	chr7	0.255369928400955	214	838
E3.50.3416	chr8	0.218556701030928	106	485
E3.50.3416	chr9	0.235655737704918	115	488
E3.50.3416	chrX	0.142857142857143	2	14
E3.50.3417	chr1	0.263707571801567	606	2298
E3.50.3417	chr10	0.216867469879518	198	913
E3.50.3417	chr11	0.289400921658986	314	1085
E3.50.3417	chr12	0.271455223880597	291	1072
E3.50.3417	chr13	0.224043715846995	82	366
E3.50.3417	chr14	0.24625	197	800
E3.50.3417	chr15	0.272486772486773	206	756
E3.50.3417	chr16	0.250299401197605	209	835
E3.50.3417	chr17	0.225540679711638	219	971
E3.50.3417	chr18	0.224755700325733	69	307
E3.50.3417	chr19	0.263640531866117	575	2181
E3.50.3417	chr2	0.257704918032787	393	1525
E3.50.3417	chr20	0.271484375	139	512
E3.50.3417	chr21	0.242424242424242	72	297
E3.50.3417	chr22	0.230569948186528	89	386
E3.50.3417	chr3	0.256872852233677	299	1164
E3.50.3417	chr4	0.268414481897628	215	801
E3.50.3417	chr5	0.264814814814815	286	1080
E3.50.3417	chr6	0.292415949960907	374	1279
E3.50.3417	chr7	0.257088846880907	272	1058
E3.50.3417	chr8	0.248739495798319	148	595
E3.50.3417	chr9	0.262626262626263	208	792
E3.50.3417	chrX	0.117647058823529	2	17
E3.51.3420	chr1	0.170648464163823	50	293
E3.51.3420	chr10	0.0384615384615385	2	52
E3.51.3420	chr11	0.175438596491228	20	114
E3.51.3420	chr12	0.191666666666667	23	120
E3.51.3420	chr13	0.111111111111111	5	45
E3.51.3420	chr14	0.129411764705882	11	85
E3.51.3420	chr15	0.214285714285714	21	98
E3.51.3420	chr16	0.12987012987013	10	77
E3.51.3420	chr17	0.1625	13	80
E3.51.3420	chr18	0.111111111111111	3	27
E3.51.3420	chr19	0.215743440233236	74	343
E3.51.3420	chr2	0.0978260869565217	9	92
E3.51.3420	chr20	0.2	12	60
E3.51.3420	chr21	0.0666666666666667	1	15
E3.51.3420	chr22	0.25	23	92
E3.51.3420	chr3	0.142857142857143	11	77
E3.51.3420	chr4	0.171428571428571	6	35
E3.51.3420	chr5	0.147826086956522	17	115
E3.51.3420	chr6	0.147540983606557	18	122
E3.51.3420	chr7	0.16	16	100
E3.51.3420	chr8	0.102941176470588	7	68
E3.51.3420	chr9	0.205607476635514	22	107
E3.51.3420	chrX	0.2	2	10
E3.51.3421	chr1	0.296434273549761	2228	7516
E3.51.3421	chr10	0.273268168295793	643	2353
E3.51.3421	chr11	0.265005662514156	936	3532
E3.51.3421	chr12	0.27303934512807	1034	3787
E3.51.3421	chr13	0.24220623501199	303	1251
E3.51.3421	chr14	0.283767038413879	687	2421
E3.51.3421	chr15	0.248440748440748	478	1924
E3.51.3421	chr16	0.29352068696331	752	2562
E3.51.3421	chr17	0.248161764705882	810	3264
E3.51.3421	chr18	0.233267716535433	237	1016
E3.51.3421	chr19	0.282751417487317	1895	6702
E3.51.3421	chr2	0.267399267399267	1022	3822
E3.51.3421	chr20	0.277530864197531	562	2025
E3.51.3421	chr21	0.287305122494432	129	449
E3.51.3421	chr22	0.261669024045262	555	2121
E3.51.3421	chr3	0.235505387378143	918	3898
E3.51.3421	chr4	0.262637362637363	478	1820
E3.51.3421	chr5	0.29247572815534	964	3296
E3.51.3421	chr6	0.258985721319547	1052	4062
E3.51.3421	chr7	0.244309559939302	805	3295
E3.51.3421	chr8	0.251485148514852	635	2525
E3.51.3421	chr9	0.275577557755776	668	2424
E3.51.3421	chrX	0.415584415584416	32	77
E3.51.3422	chr1	0.281853942192577	1648	5847
E3.51.3422	chr10	0.258287976249382	522	2021
E3.51.3422	chr11	0.225040916530278	550	2444
E3.51.3422	chr12	0.27141512394101	865	3187
E3.51.3422	chr13	0.258805513016845	338	1306
E3.51.3422	chr14	0.224203821656051	528	2355
E3.51.3422	chr15	0.258113590263692	509	1972
E3.51.3422	chr16	0.269249632172634	549	2039
E3.51.3422	chr17	0.221710526315789	674	3040
E3.51.3422	chr18	0.2453653217012	225	917
E3.51.3422	chr19	0.278757346767422	1328	4764
E3.51.3422	chr2	0.241157556270096	750	3110
E3.51.3422	chr20	0.231447465099192	315	1361
E3.51.3422	chr21	0.252906976744186	87	344
E3.51.3422	chr22	0.28141592920354	477	1695
E3.51.3422	chr3	0.277401894451962	1025	3695
E3.51.3422	chr4	0.249328318108544	464	1861
E3.51.3422	chr5	0.25306623058054	619	2446
E3.51.3422	chr6	0.282658517952636	740	2618
E3.51.3422	chr7	0.275280898876405	784	2848
E3.51.3422	chr8	0.25709219858156	580	2256
E3.51.3422	chr9	0.261677548970367	521	1991
E3.51.3422	chrX	0.369230769230769	24	65
E3.51.3423	chr1	0.22102839600921	864	3909
E3.51.3423	chr10	0.183246073298429	175	955
E3.51.3423	chr11	0.189336978810663	277	1463
E3.51.3423	chr12	0.247018739352641	435	1761
E3.51.3423	chr13	0.193717277486911	111	573
E3.51.3423	chr14	0.186974789915966	178	952
E3.51.3423	chr15	0.228843861740167	192	839
E3.51.3423	chr16	0.252215954875101	313	1241
E3.51.3423	chr17	0.228870605833957	306	1337
E3.51.3423	chr18	0.196132596685083	71	362
E3.51.3423	chr19	0.23683380637023	751	3171
E3.51.3423	chr2	0.179802955665025	292	1624
E3.51.3423	chr20	0.212871287128713	215	1010
E3.51.3423	chr21	0.195121951219512	40	205
E3.51.3423	chr22	0.265880217785844	293	1102
E3.51.3423	chr3	0.205844155844156	317	1540
E3.51.3423	chr4	0.189149560117302	129	682
E3.51.3423	chr5	0.242313323572474	331	1366
E3.51.3423	chr6	0.217208182912154	361	1662
E3.51.3423	chr7	0.211976047904192	354	1670
E3.51.3423	chr8	0.227225130890052	217	955
E3.51.3423	chr9	0.250671441360788	280	1117
E3.51.3423	chrX	0.363636363636364	16	44
E3.51.3425	chr1	0.165492957746479	47	284
E3.51.3425	chr10	0.0625	4	64
E3.51.3425	chr11	0.1125	9	80
E3.51.3425	chr12	0.136363636363636	18	132
E3.51.3425	chr13	0.185185185185185	5	27
E3.51.3425	chr14	0.125	7	56
E3.51.3425	chr15	0.163265306122449	16	98
E3.51.3425	chr16	0.121621621621622	9	74
E3.51.3425	chr17	0.0612244897959184	6	98
E3.51.3425	chr18	0	0	14
E3.51.3425	chr19	0.190340909090909	67	352
E3.51.3425	chr2	0.10752688172043	10	93
E3.51.3425	chr20	0.0806451612903226	5	62
E3.51.3425	chr21	0.0588235294117647	1	17
E3.51.3425	chr22	0.0793650793650794	5	63
E3.51.3425	chr3	0.11214953271028	12	107
E3.51.3425	chr4	0.0222222222222222	1	45
E3.51.3425	chr5	0.168224299065421	18	107
E3.51.3425	chr6	0.164948453608247	16	97
E3.51.3425	chr7	0.142857142857143	14	98
E3.51.3425	chr8	0.134615384615385	7	52
E3.51.3425	chr9	0.25	23	92
E3.51.3425	chrX	0	0	5
E3.51.3426	chr1	0.257111075798506	1618	6293
E3.51.3426	chr10	0.256800870511426	472	1838
E3.51.3426	chr11	0.18957345971564	480	2532
E3.51.3426	chr12	0.25653282345443	805	3138
E3.51.3426	chr13	0.22262443438914	246	1105
E3.51.3426	chr14	0.231843575418994	415	1790
E3.51.3426	chr15	0.255218855218855	379	1485
E3.51.3426	chr16	0.257816257816258	536	2079
E3.51.3426	chr17	0.222972972972973	561	2516
E3.51.3426	chr18	0.233375156838143	186	797
E3.51.3426	chr19	0.248483662688319	1270	5111
E3.51.3426	chr2	0.222222222222222	672	3024
E3.51.3426	chr20	0.242838541666667	373	1536
E3.51.3426	chr21	0.238207547169811	101	424
E3.51.3426	chr22	0.272890484739677	456	1671
E3.51.3426	chr3	0.230337078651685	697	3026
E3.51.3426	chr4	0.203002610966057	311	1532
E3.51.3426	chr5	0.253542132736764	680	2682
E3.51.3426	chr6	0.251014884979702	742	2956
E3.51.3426	chr7	0.202631578947368	539	2660
E3.51.3426	chr8	0.223477406679764	455	2036
E3.51.3426	chr9	0.264210526315789	502	1900
E3.51.3426	chrX	0.328358208955224	22	67
E3.52.3428	chr1	0.273950131233596	835	3048
E3.52.3428	chr10	0.236419280795715	309	1307
E3.52.3428	chr11	0.254370102471368	422	1659
E3.52.3428	chr12	0.215994020926756	289	1338
E3.52.3428	chr13	0.215686274509804	121	561
E3.52.3428	chr14	0.215605749486653	210	974
E3.52.3428	chr15	0.250255362614913	245	979
E3.52.3428	chr16	0.249203821656051	313	1256
E3.52.3428	chr17	0.230769230769231	315	1365
E3.52.3428	chr18	0.284040995607614	194	683
E3.52.3428	chr19	0.243180306054558	731	3006
E3.52.3428	chr2	0.215261958997722	378	1756
E3.52.3428	chr20	0.179415855354659	129	719
E3.52.3428	chr21	0.278884462151394	70	251
E3.52.3428	chr22	0.212182741116751	209	985
E3.52.3428	chr3	0.208245981830888	298	1431
E3.52.3428	chr4	0.229452054794521	268	1168
E3.52.3428	chr5	0.24578313253012	408	1660
E3.52.3428	chr6	0.255576208178439	550	2152
E3.52.3428	chr7	0.243484735666418	327	1343
E3.52.3428	chr8	0.233997155049787	329	1406
E3.52.3428	chr9	0.266180492251595	292	1097
E3.52.3428	chrX	0.222222222222222	6	27
E3.52.3429	chr1	0.239261625843095	674	2817
E3.52.3429	chr10	0.24484748557296	297	1213
E3.52.3429	chr11	0.251379521765788	410	1631
E3.52.3429	chr12	0.245236122618061	296	1207
E3.52.3429	chr13	0.219607843137255	112	510
E3.52.3429	chr14	0.238379022646007	200	839
E3.52.3429	chr15	0.270810210876804	244	901
E3.52.3429	chr16	0.247217806041335	311	1258
E3.52.3429	chr17	0.206565252201761	258	1249
E3.52.3429	chr18	0.267213114754098	163	610
E3.52.3429	chr19	0.171824480369515	372	2165
E3.52.3429	chr2	0.22668240850059	384	1694
E3.52.3429	chr20	0.229007633587786	150	655
E3.52.3429	chr21	0.262172284644195	70	267
E3.52.3429	chr22	0.312356979405034	273	874
E3.52.3429	chr3	0.239788199697428	317	1322
E3.52.3429	chr4	0.218390804597701	209	957
E3.52.3429	chr5	0.265090230242688	426	1607
E3.52.3429	chr6	0.253723677452491	494	1947
E3.52.3429	chr7	0.226373626373626	309	1365
E3.52.3429	chr8	0.194444444444444	238	1224
E3.52.3429	chr9	0.257352941176471	280	1088
E3.52.3429	chrX	0.230769230769231	6	26
E3.52.3430	chr1	0.239483394833948	649	2710
E3.52.3430	chr10	0.224094355518113	266	1187
E3.52.3430	chr11	0.256578947368421	390	1520
E3.52.3430	chr12	0.229673093042749	274	1193
E3.52.3430	chr13	0.171084337349398	71	415
E3.52.3430	chr14	0.251269035532995	198	788
E3.52.3430	chr15	0.225596529284165	208	922
E3.52.3430	chr16	0.23062381852552	244	1058
E3.52.3430	chr17	0.214285714285714	243	1134
E3.52.3430	chr18	0.274685816876122	153	557
E3.52.3430	chr19	0.255235084946661	646	2531
E3.52.3430	chr2	0.210493827160494	341	1620
E3.52.3430	chr20	0.191901408450704	109	568
E3.52.3430	chr21	0.298507462686567	80	268
E3.52.3430	chr22	0.257608695652174	237	920
E3.52.3430	chr3	0.217456734386757	289	1329
E3.52.3430	chr4	0.209393346379648	214	1022
E3.52.3430	chr5	0.241071428571429	351	1456
E3.52.3430	chr6	0.285941644562334	539	1885
E3.52.3430	chr7	0.266086956521739	306	1150
E3.52.3430	chr8	0.244444444444444	330	1350
E3.52.3430	chr9	0.253593429158111	247	974
E3.52.3430	chrX	0.318181818181818	7	22
E3.52.3431	chr1	0.243328550932568	848	3485
E3.52.3431	chr10	0.2503259452412	384	1534
E3.52.3431	chr11	0.251771117166213	462	1835
E3.52.3431	chr12	0.247537754432042	377	1523
E3.52.3431	chr13	0.219155844155844	135	616
E3.52.3431	chr14	0.251401869158879	269	1070
E3.52.3431	chr15	0.243035542747358	253	1041
E3.52.3431	chr16	0.267379679144385	400	1496
E3.52.3431	chr17	0.251735015772871	399	1585
E3.52.3431	chr18	0.258345428156749	178	689
E3.52.3431	chr19	0.252100840336134	840	3332
E3.52.3431	chr2	0.246169055857637	498	2023
E3.52.3431	chr20	0.194926568758344	146	749
E3.52.3431	chr21	0.223270440251572	71	318
E3.52.3431	chr22	0.295169946332737	330	1118
E3.52.3431	chr3	0.238038984051979	403	1693
E3.52.3431	chr4	0.225998300764656	266	1177
E3.52.3431	chr5	0.259747102212856	493	1898
E3.52.3431	chr6	0.272954924874791	654	2396
E3.52.3431	chr7	0.224322621298047	356	1587
E3.52.3431	chr8	0.21595598349381	314	1454
E3.52.3431	chr9	0.24388318863457	309	1267
E3.52.3431	chrX	0.228571428571429	8	35
E3.52.3432	chr1	0.252162162162162	933	3700
E3.52.3432	chr10	0.243783783783784	451	1850
E3.52.3432	chr11	0.251983201119925	540	2143
E3.52.3432	chr12	0.267845862286797	424	1583
E3.52.3432	chr13	0.260683760683761	183	702
E3.52.3432	chr14	0.265746333045729	308	1159
E3.52.3432	chr15	0.267799352750809	331	1236
E3.52.3432	chr16	0.262176788935658	436	1663
E3.52.3432	chr17	0.232601880877743	371	1595
E3.52.3432	chr18	0.277442702050664	230	829
E3.52.3432	chr19	0.216908049848434	644	2969
E3.52.3432	chr2	0.222426470588235	484	2176
E3.52.3432	chr20	0.189988623435722	167	879
E3.52.3432	chr21	0.25	98	392
E3.52.3432	chr22	0.273374888691006	307	1123
E3.52.3432	chr3	0.258046614872364	465	1802
E3.52.3432	chr4	0.230666666666667	346	1500
E3.52.3432	chr5	0.266726137377342	598	2242
E3.52.3432	chr6	0.283868586194168	769	2709
E3.52.3432	chr7	0.233918128654971	440	1881
E3.52.3432	chr8	0.261575466025256	435	1663
E3.52.3432	chr9	0.232346241457859	306	1317
E3.52.3432	chrX	0.106382978723404	5	47
E3.52.3433	chr1	0.236905721192587	294	1241
E3.52.3433	chr10	0.185258964143426	93	502
E3.52.3433	chr11	0.21993670886076	139	632
E3.52.3433	chr12	0.200836820083682	96	478
E3.52.3433	chr13	0.152173913043478	28	184
E3.52.3433	chr14	0.19327731092437	69	357
E3.52.3433	chr15	0.207692307692308	81	390
E3.52.3433	chr16	0.19559902200489	80	409
E3.52.3433	chr17	0.204545454545455	90	440
E3.52.3433	chr18	0.217592592592593	47	216
E3.52.3433	chr19	0.228159457167091	269	1179
E3.52.3433	chr2	0.1996699669967	121	606
E3.52.3433	chr20	0.152173913043478	35	230
E3.52.3433	chr21	0.232558139534884	20	86
E3.52.3433	chr22	0.16751269035533	66	394
E3.52.3433	chr3	0.182572614107884	88	482
E3.52.3433	chr4	0.217294900221729	98	451
E3.52.3433	chr5	0.241563055062167	136	563
E3.52.3433	chr6	0.263397947548461	231	877
E3.52.3433	chr7	0.192640692640693	89	462
E3.52.3433	chr8	0.212371134020619	103	485
E3.52.3433	chr9	0.233668341708543	93	398
E3.52.3433	chrX	0.142857142857143	1	7
E3.52.3434	chr1	0.258235919234857	972	3764
E3.52.3434	chr10	0.2284963887065	348	1523
E3.52.3434	chr11	0.239555790586991	453	1891
E3.52.3434	chr12	0.247642991829038	394	1591
E3.52.3434	chr13	0.206611570247934	125	605
E3.52.3434	chr14	0.273200346921076	315	1153
E3.52.3434	chr15	0.264116575591985	290	1098
E3.52.3434	chr16	0.267537826685007	389	1454
E3.52.3434	chr17	0.24951768488746	388	1555
E3.52.3434	chr18	0.272596843615495	190	697
E3.52.3434	chr19	0.235995232419547	792	3356
E3.52.3434	chr2	0.228454172366621	501	2193
E3.52.3434	chr20	0.195913461538462	163	832
E3.52.3434	chr21	0.197183098591549	56	284
E3.52.3434	chr22	0.232323232323232	253	1089
E3.52.3434	chr3	0.254237288135593	420	1652
E3.52.3434	chr4	0.236864053377815	284	1199
E3.52.3434	chr5	0.25933400605449	514	1982
E3.52.3434	chr6	0.287010309278351	696	2425
E3.52.3434	chr7	0.253097345132743	429	1695
E3.52.3434	chr8	0.247530864197531	401	1620
E3.52.3434	chr9	0.249795918367347	306	1225
E3.52.3434	chrX	0.380952380952381	8	21
E3.53.3435	chr1	0.186602870813397	39	209
E3.53.3435	chr10	0.169014084507042	12	71
E3.53.3435	chr11	0.0784313725490196	4	51
E3.53.3435	chr12	0.159420289855072	11	69
E3.53.3435	chr13	0	0	11
E3.53.3435	chr14	0.16	4	25
E3.53.3435	chr15	0.212121212121212	14	66
E3.53.3435	chr16	0.162162162162162	6	37
E3.53.3435	chr17	0.206896551724138	18	87
E3.53.3435	chr18	0.1	1	10
E3.53.3435	chr19	0.214634146341463	44	205
E3.53.3435	chr2	0.157303370786517	14	89
E3.53.3435	chr20	0.0606060606060606	2	33
E3.53.3435	chr21	0.0555555555555556	1	18
E3.53.3435	chr22	0.114285714285714	8	70
E3.53.3435	chr3	0.20253164556962	16	79
E3.53.3435	chr4	0.0263157894736842	1	38
E3.53.3435	chr5	0.147727272727273	13	88
E3.53.3435	chr6	0.248	31	125
E3.53.3435	chr7	0.2	10	50
E3.53.3435	chr8	0.178571428571429	5	28
E3.53.3435	chr9	0.142857142857143	6	42
E3.53.3435	chrX	0	0	3
E3.53.3436	chr1	0.280845070422535	997	3550
E3.53.3436	chr10	0.256872037914692	271	1055
E3.53.3436	chr11	0.300572519083969	315	1048
E3.53.3436	chr12	0.271623672230652	358	1318
E3.53.3436	chr13	0.291457286432161	116	398
E3.53.3436	chr14	0.261261261261261	203	777
E3.53.3436	chr15	0.26	247	950
E3.53.3436	chr16	0.276679841897233	210	759
E3.53.3436	chr17	0.27455919395466	327	1191
E3.53.3436	chr18	0.24406779661017	72	295
E3.53.3436	chr19	0.294909549852756	701	2377
E3.53.3436	chr2	0.236842105263158	324	1368
E3.53.3436	chr20	0.210069444444444	121	576
E3.53.3436	chr21	0.26158940397351	79	302
E3.53.3436	chr22	0.277219430485762	331	1194
E3.53.3436	chr3	0.263001485884101	354	1346
E3.53.3436	chr4	0.254658385093168	205	805
E3.53.3436	chr5	0.299860529986053	430	1434
E3.53.3436	chr6	0.304120340091563	465	1529
E3.53.3436	chr7	0.25668449197861	288	1122
E3.53.3436	chr8	0.294956140350877	269	912
E3.53.3436	chr9	0.274353876739563	276	1006
E3.53.3436	chrX	0.0833333333333333	2	24
E3.53.3437	chr1	0.274360125729681	611	2227
E3.53.3437	chr10	0.233727810650888	158	676
E3.53.3437	chr11	0.2398753894081	154	642
E3.53.3437	chr12	0.226158038147139	166	734
E3.53.3437	chr13	0.194444444444444	35	180
E3.53.3437	chr14	0.191693290734824	120	626
E3.53.3437	chr15	0.224755700325733	138	614
E3.53.3437	chr16	0.23696682464455	100	422
E3.53.3437	chr17	0.231884057971015	160	690
E3.53.3437	chr18	0.225563909774436	30	133
E3.53.3437	chr19	0.276190476190476	406	1470
E3.53.3437	chr2	0.174035087719298	248	1425
E3.53.3437	chr20	0.210810810810811	78	370
E3.53.3437	chr21	0.214285714285714	42	196
E3.53.3437	chr22	0.27968923418424	252	901
E3.53.3437	chr3	0.224264705882353	244	1088
E3.53.3437	chr4	0.215686274509804	88	408
E3.53.3437	chr5	0.2703081232493	193	714
E3.53.3437	chr6	0.253174603174603	319	1260
E3.53.3437	chr7	0.248417721518987	157	632
E3.53.3437	chr8	0.285981308411215	153	535
E3.53.3437	chr9	0.269476372924649	211	783
E3.53.3437	chrX	0.307692307692308	12	39
E3.53.3438	chr1	0.287661141804788	781	2715
E3.53.3438	chr10	0.269607843137255	220	816
E3.53.3438	chr11	0.27734375	213	768
E3.53.3438	chr12	0.284057971014493	294	1035
E3.53.3438	chr13	0.27741935483871	86	310
E3.53.3438	chr14	0.264406779661017	156	590
E3.53.3438	chr15	0.302521008403361	216	714
E3.53.3438	chr16	0.247588424437299	154	622
E3.53.3438	chr17	0.260824742268041	253	970
E3.53.3438	chr18	0.161538461538462	21	130
E3.53.3438	chr19	0.307814149947202	583	1894
E3.53.3438	chr2	0.232110091743119	253	1090
E3.53.3438	chr20	0.231759656652361	108	466
E3.53.3438	chr21	0.195	39	200
E3.53.3438	chr22	0.233292831105711	192	823
E3.53.3438	chr3	0.270588235294118	276	1020
E3.53.3438	chr4	0.232876712328767	119	511
E3.53.3438	chr5	0.257674418604651	277	1075
E3.53.3438	chr6	0.297637795275591	378	1270
E3.53.3438	chr7	0.243489583333333	187	768
E3.53.3438	chr8	0.276785714285714	155	560
E3.53.3438	chr9	0.254784688995215	213	836
E3.53.3438	chrX	0.181818181818182	8	44
E4.1.1	chr1	0.271767130345183	1055	3882
E4.1.1	chr10	0.240558717020176	465	1933
E4.1.1	chr11	0.267076255872786	739	2767
E4.1.1	chr12	0.284561049445005	564	1982
E4.1.1	chr13	0.262605042016807	125	476
E4.1.1	chr14	0.305510534846029	377	1234
E4.1.1	chr15	0.28698553948832	258	899
E4.1.1	chr16	0.236842105263158	315	1330
E4.1.1	chr17	0.279918032786885	683	2440
E4.1.1	chr18	0.256410256410256	140	546
E4.1.1	chr19	0.256006628003314	927	3621
E4.1.1	chr2	0.28314121037464	786	2776
E4.1.1	chr20	0.256497175141243	227	885
E4.1.1	chr21	0.217391304347826	80	368
E4.1.1	chr22	0.278278972935462	401	1441
E4.1.1	chr3	0.242985706723134	459	1889
E4.1.1	chr4	0.259715025906736	401	1544
E4.1.1	chr5	0.238331678252234	480	2014
E4.1.1	chr6	0.269247128881327	633	2351
E4.1.1	chr7	0.275146354443853	517	1879
E4.1.1	chr8	0.281733746130031	364	1292
E4.1.1	chr9	0.274881516587678	406	1477
E4.1.1	chrX	0.173076923076923	9	52
E4.1.2	chr1	0.24962852897474	672	2692
E4.1.2	chr10	0.227109515260323	253	1114
E4.1.2	chr11	0.240207373271889	417	1736
E4.1.2	chr12	0.229577464788732	326	1420
E4.1.2	chr13	0.193548387096774	72	372
E4.1.2	chr14	0.254901960784314	221	867
E4.1.2	chr15	0.259361997226075	187	721
E4.1.2	chr16	0.251168224299065	215	856
E4.1.2	chr17	0.256210078069553	361	1409
E4.1.2	chr18	0.175675675675676	52	296
E4.1.2	chr19	0.265545361875637	521	1962
E4.1.2	chr2	0.250511247443763	490	1956
E4.1.2	chr20	0.259896729776248	151	581
E4.1.2	chr21	0.251572327044025	80	318
E4.1.2	chr22	0.25	182	728
E4.1.2	chr3	0.223087818696884	315	1412
E4.1.2	chr4	0.199148029818956	187	939
E4.1.2	chr5	0.234276729559748	298	1272
E4.1.2	chr6	0.251023192360164	368	1466
E4.1.2	chr7	0.234685759745426	295	1257
E4.1.2	chr8	0.24015009380863	256	1066
E4.1.2	chr9	0.250268528464017	233	931
E4.1.2	chrX	0.272727272727273	6	22
E4.1.3	chr1	0.155930162552679	259	1661
E4.1.3	chr10	0.23750855578371	347	1461
E4.1.3	chr11	0.251382604323781	500	1989
E4.1.3	chr12	0.177386594448206	262	1477
E4.1.3	chr13	0.194285714285714	68	350
E4.1.3	chr14	0.248175182481752	238	959
E4.1.3	chr15	0.18895966029724	89	471
E4.1.3	chr16	0.223214285714286	175	784
E4.1.3	chr17	0.231382978723404	261	1128
E4.1.3	chr18	0.211031175059952	88	417
E4.1.3	chr19	0.266666666666667	444	1665
E4.1.3	chr2	0.232536764705882	506	2176
E4.1.3	chr20	0.275229357798165	180	654
E4.1.3	chr21	0.173770491803279	53	305
E4.1.3	chr22	0.283395755305868	227	801
E4.1.3	chr3	0.0934182590233546	132	1413
E4.1.3	chr4	0.186513629842181	130	697
E4.1.3	chr5	0.11317254174397	122	1078
E4.1.3	chr6	0.26709296606001	543	2033
E4.1.3	chr7	0.182038834951456	225	1236
E4.1.3	chr8	0.102260495156082	95	929
E4.1.3	chr9	0.151447661469933	136	898
E4.1.3	chrX	0.310344827586207	9	29
E4.1.4	chr1	0.215622076707203	461	2138
E4.1.4	chr10	0.294982260516979	582	1973
E4.1.4	chr11	0.218675559790376	459	2099
E4.1.4	chr12	0.236941710825132	313	1321
E4.1.4	chr13	0.187250996015936	47	251
E4.1.4	chr14	0.288461538461538	210	728
E4.1.4	chr15	0.220994475138122	120	543
E4.1.4	chr16	0.168367346938776	198	1176
E4.1.4	chr17	0.237819983484723	288	1211
E4.1.4	chr18	0.215151515151515	71	330
E4.1.4	chr19	0.233860342555995	355	1518
E4.1.4	chr2	0.247985120892746	400	1613
E4.1.4	chr20	0.169133192389006	80	473
E4.1.4	chr21	0.284444444444444	64	225
E4.1.4	chr22	0.266756032171582	199	746
E4.1.4	chr3	0.239147592738753	303	1267
E4.1.4	chr4	0.182748538011696	250	1368
E4.1.4	chr5	0.231155778894472	230	995
E4.1.4	chr6	0.249807247494217	324	1297
E4.1.4	chr7	0.225422045680238	227	1007
E4.1.4	chr8	0.210268948655257	172	818
E4.1.4	chr9	0.177101967799642	99	559
E4.1.4	chrX	0.0833333333333333	1	12
E4.1.7	chr1	0.260118043844857	617	2372
E4.1.7	chr10	0.239881539980257	243	1013
E4.1.7	chr11	0.249667110519308	375	1502
E4.1.7	chr12	0.261562998405104	328	1254
E4.1.7	chr13	0.184615384615385	60	325
E4.1.7	chr14	0.282749675745785	218	771
E4.1.7	chr15	0.25944170771757	158	609
E4.1.7	chr16	0.233190271816881	163	699
E4.1.7	chr17	0.232456140350877	265	1140
E4.1.7	chr18	0.215584415584416	83	385
E4.1.7	chr19	0.242171189979123	348	1437
E4.1.7	chr2	0.272727272727273	456	1672
E4.1.7	chr20	0.252723311546841	116	459
E4.1.7	chr21	0.283387622149837	87	307
E4.1.7	chr22	0.287112561174551	176	613
E4.1.7	chr3	0.23482428115016	294	1252
E4.1.7	chr4	0.21379980563654	220	1029
E4.1.7	chr5	0.272566371681416	308	1130
E4.1.7	chr6	0.260127931769723	366	1407
E4.1.7	chr7	0.282913165266106	303	1071
E4.1.7	chr8	0.233846153846154	228	975
E4.1.7	chr9	0.247619047619048	182	735
E4.1.7	chrX	0.111111111111111	1	9
E4.10.1219	chr1	0.110878661087866	212	1912
E4.10.1219	chr10	0.272296015180266	287	1054
E4.10.1219	chr11	0.101827676240209	117	1149
E4.10.1219	chr12	0.287388392857143	515	1792
E4.10.1219	chr13	0.294561933534743	195	662
E4.10.1219	chr14	0.267723102585488	321	1199
E4.10.1219	chr15	0.273684210526316	182	665
E4.10.1219	chr16	0.0946969696969697	25	264
E4.10.1219	chr17	0.301437556154537	671	2226
E4.10.1219	chr18	0.0616113744075829	13	211
E4.10.1219	chr19	0.0995475113122172	154	1547
E4.10.1219	chr2	0.0922671353251318	105	1138
E4.10.1219	chr20	0.288753799392097	285	987
E4.10.1219	chr21	0.247058823529412	63	255
E4.10.1219	chr22	0.0979166666666667	47	480
E4.10.1219	chr3	0.266398929049531	398	1494
E4.10.1219	chr4	0.268199233716475	280	1044
E4.10.1219	chr5	0.025990099009901	21	808
E4.10.1219	chr6	0.204615384615385	266	1300
E4.10.1219	chr7	0.0744297719087635	62	833
E4.10.1219	chr8	0.0905511811023622	46	508
[truncated: 33,133 more rows]
