# Supplementary material for: Single-cell analysis of human embryos reveals diverse patterns of aneuploidy and mosaicism
Source: Genome Res. 2020 Jun;30(6):814–25. doi: 10.1101/gr.262774.120 (PMC7370883; doi:10.1101/gr.262774.120)
Supplement: Supplemental Material [file supp_gr.262774.120_Supplemental_Code.zip › aneuploidy_scrnaseq-master/results/dge_celltype_interaction_results.txt]

ensembl_id	symbol	term	chi_sq	df	anova_p	anova_q
ENSG00000267586.6	LINC00907	is_aneuploid:lineage	97.7896699960975	5	1.54438346945755e-19	1.66552073840169e-15
ENSG00000261371.5	PECAM1	is_aneuploid:lineage	58.3063757334073	5	2.71939464943802e-11	1.46634831118998e-07
ENSG00000046889.18	PREX2	is_aneuploid:lineage	57.1818781406182	5	4.63872707820233e-11	1.66752543465238e-07
ENSG00000156265.15	MAP3K7CL	is_aneuploid:lineage	53.4639404300488	5	2.70082873128648e-10	7.28168610935846e-07
ENSG00000198535.5	C2CD4A	is_aneuploid:lineage	52.818782026117	5	3.66415917442531e-10	7.90313185099512e-07
ENSG00000169548.3	ZNF280A	is_aneuploid:lineage	48.9172610454143	5	2.30736445650414e-09	3.62820361817984e-06
ENSG00000156531.16	PHF6	is_aneuploid:lineage	48.8738146348798	5	2.35502104163781e-09	3.62820361817984e-06
ENSG00000275499.2	ZNF280A	is_aneuploid:lineage	48.4295463378895	5	2.90239779009516e-09	3.91256754401856e-06
ENSG00000276495.4	APBA2	is_aneuploid:lineage	47.0690418241977	5	5.50027796095602e-09	5.98784993640262e-06
ENSG00000233560.2	KRT8P39	is_aneuploid:lineage	46.9787175694947	5	5.7385084804231e-09	5.98784993640262e-06
ENSG00000229222.1	KRT18P4	is_aneuploid:lineage	46.8459187105383	5	6.10757336775747e-09	5.98784993640262e-06
ENSG00000087589.16	CASS4	is_aneuploid:lineage	46.5094872266013	5	7.151961861214e-09	6.07239081742002e-06
ENSG00000110436.11	SLC1A2	is_aneuploid:lineage	46.4599935261878	5	7.31995088200562e-09	6.07239081742002e-06
ENSG00000101280.7	ANGPT4	is_aneuploid:lineage	46.1300411554038	5	8.54494904607751e-09	6.19821280345183e-06
ENSG00000167995.15	BEST1	is_aneuploid:lineage	46.1111169576321	5	8.62110315391564e-09	6.19821280345183e-06
ENSG00000167136.6	ENDOG	is_aneuploid:lineage	43.0682796084971	5	3.57917864276447e-08	2.21342393522351e-05
ENSG00000163814.7	CDCP1	is_aneuploid:lineage	43.0595105038599	5	3.59385804361763e-08	2.21342393522351e-05
ENSG00000243830.2	RP11-113C12.2	is_aneuploid:lineage	43.0004003817511	5	3.69438546381256e-08	2.21342393522351e-05
ENSG00000138792.9	ENPEP	is_aneuploid:lineage	42.6151715373362	5	4.42179224009604e-08	2.50980299102799e-05
ENSG00000103485.17	QPRT	is_aneuploid:lineage	41.3313978414209	5	8.04203029967696e-08	4.33641271998051e-05
ENSG00000188958.9	UTS2B	is_aneuploid:lineage	41.1339001936357	5	8.81614925662516e-08	4.52745914166095e-05
ENSG00000170325.14	PRDM10	is_aneuploid:lineage	40.5855140531191	5	1.13771398163647e-07	5.2240392795689e-05
ENSG00000188021.8	UBQLN2	is_aneuploid:lineage	40.5043145708967	5	1.18147181818631e-07	5.2240392795689e-05
ENSG00000153303.16	FRMD1	is_aneuploid:lineage	40.4493671567484	5	1.21202970564893e-07	5.2240392795689e-05
ENSG00000277215.1	SPANXA2-OT1	is_aneuploid:lineage	40.3454714685534	5	1.27197709734946e-07	5.2240392795689e-05
ENSG00000197376.2	OR8S1	is_aneuploid:lineage	40.2342708575254	5	1.33941486000814e-07	5.2240392795689e-05
ENSG00000259904.1	ACTG1P15	is_aneuploid:lineage	40.2233752993319	5	1.34621107026317e-07	5.2240392795689e-05
ENSG00000164181.13	ELOVL7	is_aneuploid:lineage	40.2072331158931	5	1.35634310754577e-07	5.2240392795689e-05
ENSG00000092068.18	SLC7A8	is_aneuploid:lineage	39.928852474977	5	1.54352282588309e-07	5.73997444230795e-05
ENSG00000068976.13	PYGM	is_aneuploid:lineage	39.6949821147578	5	1.7205118076498e-07	6.18488035943608e-05
ENSG00000225093.1	RPL3P7	is_aneuploid:lineage	39.4634510787681	5	1.91562531047642e-07	6.59452803444172e-05
ENSG00000139263.11	LRIG3	is_aneuploid:lineage	39.4176409557894	5	1.95676556415184e-07	6.59452803444172e-05
ENSG00000105854.12	PON2	is_aneuploid:lineage	39.0085004177508	5	2.36549901764074e-07	7.73043143294582e-05
ENSG00000104611.11	SH2D4A	is_aneuploid:lineage	38.7449856264406	5	2.67269630918576e-07	8.47745703064974e-05
ENSG00000174945.13	AMZ1	is_aneuploid:lineage	38.4963288754468	5	2.99889798261486e-07	9.24035269214283e-05
ENSG00000170561.12	IRX2	is_aneuploid:lineage	38.4029233432894	5	3.13142449103466e-07	9.38068047811169e-05
ENSG00000107485.15	GATA3	is_aneuploid:lineage	38.0253980337923	5	3.72917028856501e-07	0.000108693955023692
ENSG00000221995.5	TIAF1	is_aneuploid:lineage	37.1190390883481	5	5.6692152617379e-07	0.000160891926260903
ENSG00000100558.8	PLEK2	is_aneuploid:lineage	36.8270936232511	5	6.48700791932962e-07	0.000179380289826367
ENSG00000171428.13	NAT1	is_aneuploid:lineage	36.2321957837397	5	8.53453008390866e-07	0.000230098889433459
ENSG00000151846.8	PABPC3	is_aneuploid:lineage	36.1236401421844	5	8.97226993487397e-07	0.000236000745369652
ENSG00000109113.17	RAB34	is_aneuploid:lineage	35.9247419379181	5	9.8330791347609e-07	0.000252484745456718
ENSG00000188130.13	MAPK12	is_aneuploid:lineage	35.6028632348122	5	1.14035382179223e-06	0.000286000022372395
ENSG00000196335.12	STK31	is_aneuploid:lineage	34.9796824140801	5	1.51876394178595e-06	0.000372248110036732
ENSG00000236493.2	EIF2S2P3	is_aneuploid:lineage	34.8408133413491	5	1.618817421565e-06	0.000387954019714125
ENSG00000228175.3	GEMIN8P4	is_aneuploid:lineage	34.7034165076719	5	1.7242595714137e-06	0.000404240399144353
ENSG00000214533.3	KRT18P33	is_aneuploid:lineage	34.5780053781605	5	1.82645448563019e-06	0.000419088647529365
ENSG00000161677.11	JOSD2	is_aneuploid:lineage	34.5220727964985	5	1.8739543707182e-06	0.000421029643999015
ENSG00000198833.6	UBE2J1	is_aneuploid:lineage	34.4272573611455	5	1.95729815714392e-06	0.000430780273299904
ENSG00000271826.5	PLS3-AS1	is_aneuploid:lineage	34.3124058861532	5	2.06320567582682e-06	0.000436041232367664
ENSG00000130600.15	H19	is_aneuploid:lineage	34.2980771745154	5	2.07681225321524e-06	0.000436041232367664
ENSG00000219163.2	HMGB1P20	is_aneuploid:lineage	34.2596361437644	5	2.11375844776419e-06	0.000436041232367664
ENSG00000164171.10	ITGA2	is_aneuploid:lineage	34.2247186184137	5	2.14788438188655e-06	0.000436041232367664
ENSG00000150455.13	TIRAP	is_aneuploid:lineage	34.1889948765645	5	2.1833653709713e-06	0.000436041232367664
ENSG00000197408.8	CYP2B6	is_aneuploid:lineage	34.0441473431761	5	2.33330179748575e-06	0.000457512670856809
ENSG00000074621.13	SLC24A1	is_aneuploid:lineage	33.720964215333	5	2.70576916376001e-06	0.000521071855428424
ENSG00000134138.19	MEIS2	is_aneuploid:lineage	33.4014194059386	5	3.13209037813097e-06	0.000585788952241786
ENSG00000135002.11	RFK	is_aneuploid:lineage	33.388640956079	5	3.15046217722106e-06	0.000585788952241786
ENSG00000260114.2	CTD-2574D22.4	is_aneuploid:lineage	33.0577683040758	5	3.66532535122335e-06	0.000669970097297379
ENSG00000282971.1	RP11-494M8.4	is_aneuploid:lineage	32.8170946578795	5	4.09160498270925e-06	0.00073542323812055
ENSG00000106348.16	IMPDH1	is_aneuploid:lineage	32.5012912116651	5	4.72654061903008e-06	0.000835619295376844
ENSG00000185973.10	TMLHE	is_aneuploid:lineage	32.2376412734155	5	5.33095744880476e-06	0.000912713328457254
ENSG00000170903.10	MSANTD4	is_aneuploid:lineage	32.1591526170705	5	5.52530397278978e-06	0.000912713328457254
ENSG00000101076.16	HNF4A	is_aneuploid:lineage	32.1583629291618	5	5.52729468131208e-06	0.000912713328457254
ENSG00000244491.1	RP3-508I15.18	is_aneuploid:lineage	32.149469743184	5	5.54976261200985e-06	0.000912713328457254
ENSG00000074706.13	IPCEF1	is_aneuploid:lineage	32.105906362817	5	5.66114019339459e-06	0.000912713328457254
ENSG00000272296.1	SNORD96A	is_aneuploid:lineage	32.1023199655173	5	5.67040782318743e-06	0.000912713328457254
ENSG00000167114.12	SLC27A4	is_aneuploid:lineage	32.0569535197537	5	5.7889494045968e-06	0.00091809102406075
ENSG00000137693.13	YAP1	is_aneuploid:lineage	31.9159520203134	5	6.1733331617461e-06	0.000964862716622679
ENSG00000085276.17	MECOM	is_aneuploid:lineage	31.664927719841	5	6.9214598698528e-06	0.00106633721308163
ENSG00000137819.13	PAQR5	is_aneuploid:lineage	31.6330293155894	5	7.02276062789269e-06	0.00106670521232716
ENSG00000146006.7	LRRTM2	is_aneuploid:lineage	31.5309689523519	5	7.35687848092099e-06	0.00110193502259754
ENSG00000180694.13	TMEM64	is_aneuploid:lineage	31.3870324675445	5	7.85509487189997e-06	0.00114907240689917
ENSG00000164855.15	TMEM184A	is_aneuploid:lineage	31.3787722107724	5	7.88468259947711e-06	0.00114907240689917
ENSG00000109929.9	SC5D	is_aneuploid:lineage	31.201898856337	5	8.5454845860943e-06	0.00120799155674103
ENSG00000140600.16	SH3GL3	is_aneuploid:lineage	31.1882438750013	5	8.59873045306242e-06	0.00120799155674103
ENSG00000092140.14	G2E3	is_aneuploid:lineage	31.1815347873121	5	8.62501231185151e-06	0.00120799155674103
ENSG00000278767.4	SERPINA10	is_aneuploid:lineage	31.0688522736388	5	9.07854654592296e-06	0.0012458766949734
ENSG00000140538.16	NTRK3	is_aneuploid:lineage	31.0333629472605	5	9.22623429795886e-06	0.0012458766949734
ENSG00000196810.4	CTBP1-AS2	is_aneuploid:lineage	31.0295866502434	5	9.24208905159974e-06	0.0012458766949734
ENSG00000281367.2	RP11-494M8.4	is_aneuploid:lineage	30.8608652467432	5	9.97877646931074e-06	0.00132857836410099
ENSG00000254838.5	GVINP1	is_aneuploid:lineage	30.8304919830188	5	1.01174588008379e-05	0.00133061523760209
ENSG00000242512.8	LINC01206	is_aneuploid:lineage	30.7138244238401	5	1.06681858021752e-05	0.00138614090222831
ENSG00000215788.9	TNFRSF25	is_aneuploid:lineage	30.6173956268657	5	1.11457748204036e-05	0.00143095467852956
ENSG00000129757.12	CDKN1C	is_aneuploid:lineage	30.320861174275	5	1.27515603846617e-05	0.00161785392321866
ENSG00000269437.6	NXF2B	is_aneuploid:lineage	30.2359087530144	5	1.3252542430701e-05	0.00166186465956448
ENSG00000228981.3	RP11-364L4.1	is_aneuploid:lineage	30.1500546313259	5	1.37786967306308e-05	0.00170798396490365
ENSG00000169446.5	MMGT1	is_aneuploid:lineage	29.9710579354377	5	1.49433026032168e-05	0.00179554945958059
ENSG00000248971.2	KRT8P46	is_aneuploid:lineage	29.9692100625733	5	1.49558213838612e-05	0.00179554945958059
ENSG00000230929.5	RP11-395C3.1	is_aneuploid:lineage	29.9649688008496	5	1.49845940433485e-05	0.00179554945958059
ENSG00000169515.5	CCDC8	is_aneuploid:lineage	29.9145335960785	5	1.53309875580038e-05	0.00181686910140451
ENSG00000156535.13	CD109	is_aneuploid:lineage	29.8765071129697	5	1.55974031491365e-05	0.00182835014494159
ENSG00000234289.5	H2BFS	is_aneuploid:lineage	29.689749221073	5	1.69740598624252e-05	0.00192597353003945
ENSG00000125148.6	MT2A	is_aneuploid:lineage	29.6804314569974	5	1.7045818293325e-05	0.00192597353003945
ENSG00000213638.5	ADAT3	is_aneuploid:lineage	29.6747034361817	5	1.70900806037168e-05	0.00192597353003945
ENSG00000221890.2	NPTXR	is_aneuploid:lineage	29.667671858666	5	1.71445719604173e-05	0.00192597353003945
ENSG00000259470.2	KRT8P9	is_aneuploid:lineage	29.5597440803436	5	1.80029299449937e-05	0.00200154960364792
ENSG00000121210.15	KIAA0922	is_aneuploid:lineage	29.4844359615555	5	1.86269971996614e-05	0.00201298679373309
ENSG00000257501.6	RP11-1016B18.1	is_aneuploid:lineage	29.4566466518221	5	1.88626674700552e-05	0.00201298679373309
ENSG00000152463.14	OLAH	is_aneuploid:lineage	29.4320429730291	5	1.90737905215566e-05	0.00201298679373309
ENSG00000163364.9	LINC01116	is_aneuploid:lineage	29.4085550456513	5	1.92775272685306e-05	0.00201298679373309
ENSG00000179133.11	C10orf67	is_aneuploid:lineage	29.4071553189181	5	1.92897366169332e-05	0.00201298679373309
ENSG00000230547.1	HMGB1P11	is_aneuploid:lineage	29.4038784325885	5	1.93183498277481e-05	0.00201298679373309
ENSG00000273007.1	RP11-170N16.3	is_aneuploid:lineage	29.3931406373622	5	1.94124059525044e-05	0.00201298679373309
ENSG00000198838.12	RYR3	is_aneuploid:lineage	29.3689606522851	5	1.96258744791126e-05	0.00201574048344918
ENSG00000100583.4	SAMD15	is_aneuploid:lineage	29.3028379078495	5	2.02215983516675e-05	0.00205733263402473
ENSG00000088387.17	DOCK9	is_aneuploid:lineage	29.2106116890352	5	2.10825830378435e-05	0.00210390091488341
ENSG00000105894.11	PTN	is_aneuploid:lineage	29.1775339252882	5	2.14001670053433e-05	0.00210390091488341
ENSG00000159337.6	PLA2G4D	is_aneuploid:lineage	29.1618752752989	5	2.15521591650205e-05	0.00210390091488341
ENSG00000240036.4	RP11-587D21.1	is_aneuploid:lineage	29.1556278546743	5	2.16130989104326e-05	0.00210390091488341
ENSG00000203326.10	ZNF525	is_aneuploid:lineage	29.1513669669147	5	2.16547593106475e-05	0.00210390091488341
ENSG00000219073.7	CELA3B	is_aneuploid:lineage	29.1277644934275	5	2.18869777230414e-05	0.00210747617435655
ENSG00000171345.13	KRT19	is_aneuploid:lineage	29.086161635839	5	2.23023302309736e-05	0.00212846591060568
ENSG00000156463.17	SH3RF2	is_aneuploid:lineage	28.9596769527217	5	2.36137725962876e-05	0.00222656363027545
ENSG00000259764.1	PCSK6-AS1	is_aneuploid:lineage	28.9475803670386	5	2.37431344009058e-05	0.00222656363027545
ENSG00000158869.10	FCER1G	is_aneuploid:lineage	28.8680117980169	5	2.46117496923972e-05	0.00228812317909869
ENSG00000150403.17	TMCO3	is_aneuploid:lineage	28.7960748617069	5	2.54241570448489e-05	0.0023434495101646
ENSG00000263266.2	RPS7P1	is_aneuploid:lineage	28.7222268734964	5	2.62858269375874e-05	0.002391599073964
ENSG00000175182.13	FAM131A	is_aneuploid:lineage	28.7117876517562	5	2.64099484895004e-05	0.002391599073964
ENSG00000115758.12	ODC1	is_aneuploid:lineage	28.6784761862111	5	2.68099210085303e-05	0.002391599073964
ENSG00000133106.14	EPSTI1	is_aneuploid:lineage	28.6625078941155	5	2.70037785371736e-05	0.002391599073964
ENSG00000105971.14	CAV2	is_aneuploid:lineage	28.6582782720333	5	2.70553593725424e-05	0.002391599073964
ENSG00000151322.18	NPAS3	is_aneuploid:lineage	28.5780401550043	5	2.80526021372222e-05	0.00245959125988472
ENSG00000178105.9	DDX10	is_aneuploid:lineage	28.4608636993948	5	2.95747957887577e-05	0.00257214216997294
ENSG00000114279.13	FGF12	is_aneuploid:lineage	28.3358217691784	5	3.12896146541023e-05	0.00269951100273349
ENSG00000183309.11	ZNF623	is_aneuploid:lineage	28.2989019568889	5	3.18145373669536e-05	0.00272301458469307
ENSG00000272106.1	RP11-345P4.9	is_aneuploid:lineage	28.2095426245089	5	3.31214782252044e-05	0.0027995129850195
ENSG00000174989.12	FBXW8	is_aneuploid:lineage	28.2024482647797	5	3.32274915012677e-05	0.0027995129850195
ENSG00000120533.12	ENY2	is_aneuploid:lineage	28.0537016893362	5	3.55294158577382e-05	0.00295458848257334
ENSG00000064195.7	DLX3	is_aneuploid:lineage	28.0482935088534	5	3.56160254161066e-05	0.00295458848257334
ENSG00000147813.15	NAPRT	is_aneuploid:lineage	27.9310121459978	5	3.75466032695611e-05	0.00309096621682952
ENSG00000266904.5	CTC-559E9.1	is_aneuploid:lineage	27.8630829066627	5	3.87118891670619e-05	0.00315076778172457
ENSG00000241360.1	PDXP	is_aneuploid:lineage	27.8547463674298	5	3.88573461907762e-05	0.00315076778172457
ENSG00000157765.11	SLC34A2	is_aneuploid:lineage	27.7973103325694	5	3.98743359441991e-05	0.00320910232689358
ENSG00000226476.3	RP11-776H12.1	is_aneuploid:lineage	27.7299223687805	5	4.11012346012451e-05	0.00328334107074101
ENSG00000135365.15	PHF21A	is_aneuploid:lineage	27.6975092238936	5	4.17046257578744e-05	0.00330704588121927
ENSG00000127445.13	PIN1	is_aneuploid:lineage	27.5491843764555	5	4.45797851034504e-05	0.00350923380038273
ENSG00000225783.6	MIAT	is_aneuploid:lineage	27.4563236443545	5	4.64789763197356e-05	0.0036322218631901
ENSG00000221968.8	FADS3	is_aneuploid:lineage	27.3213425916035	5	4.93835143570523e-05	0.00383144056616348
ENSG00000198157.10	HMGN5	is_aneuploid:lineage	27.2877299949223	5	5.01343456601948e-05	0.00386191059662245
ENSG00000183166.10	CALN1	is_aneuploid:lineage	27.2659509161284	5	5.06268731193846e-05	0.0038721920805531
ENSG00000137642.12	SORL1	is_aneuploid:lineage	27.2241503947014	5	5.15856566297649e-05	0.00391773917152585
ENSG00000171316.11	CHD7	is_aneuploid:lineage	27.1948554698916	5	5.22683043803025e-05	0.00394182440785723
ENSG00000105048.16	TNNT1	is_aneuploid:lineage	26.9960037450966	5	5.71447619198797e-05	0.00427965574535565
ENSG00000226891.7	LINC01359	is_aneuploid:lineage	26.8584532663777	5	6.07791550026545e-05	0.00452044881345646
ENSG00000144868.13	TMEM108	is_aneuploid:lineage	26.7086453453347	5	6.499836509175e-05	0.00475382518432052
ENSG00000183160.8	TMEM119	is_aneuploid:lineage	26.7005817063704	5	6.52335266953622e-05	0.00475382518432052
ENSG00000104884.14	ERCC2	is_aneuploid:lineage	26.7003803521277	5	6.52394096085143e-05	0.00475382518432052
ENSG00000129596.4	CDO1	is_aneuploid:lineage	26.6342206248488	5	6.7201124118462e-05	0.00486390596152384
ENSG00000177485.6	ZBTB33	is_aneuploid:lineage	26.5644621833195	5	6.93328700897786e-05	0.00495384666526395
ENSG00000176058.11	TPRN	is_aneuploid:lineage	26.5353980374703	5	7.02406913553077e-05	0.00495384666526395
ENSG00000159917.14	ZNF235	is_aneuploid:lineage	26.5138336462968	5	7.09218592273359e-05	0.00495384666526395
ENSG00000245205.3	EEF1A1P4	is_aneuploid:lineage	26.5133290435689	5	7.09378765513422e-05	0.00495384666526395
ENSG00000004897.11	CDC27	is_aneuploid:lineage	26.5071492430816	5	7.11343295132292e-05	0.00495384666526395
ENSG00000173801.16	JUP	is_aneuploid:lineage	26.5050904958787	5	7.11998957543728e-05	0.00495384666526395
ENSG00000197498.12	RPF2	is_aneuploid:lineage	26.4803050212174	5	7.19939702853807e-05	0.00497466639200133
ENSG00000102034.16	ELF4	is_aneuploid:lineage	26.4670663021422	5	7.24216997881136e-05	0.00497466639200133
ENSG00000171408.13	PDE7B	is_aneuploid:lineage	26.4016958055558	5	7.45709472829326e-05	0.00508987917841642
ENSG00000143632.14	ACTA1	is_aneuploid:lineage	26.1746410915532	5	8.25387315872047e-05	0.00559829225208474
ENSG00000164466.12	SFXN1	is_aneuploid:lineage	26.1556236667556	5	8.32431649005727e-05	0.00561078337302427
ENSG00000261211.1	RP1-80N2.3	is_aneuploid:lineage	26.1325405598952	5	8.41062025486499e-05	0.00562346155610408
ENSG00000103021.9	CCDC113	is_aneuploid:lineage	26.1135359598227	5	8.48233998687872e-05	0.00562346155610408
ENSG00000249850.1	KRT18P31	is_aneuploid:lineage	26.1089966743026	5	8.49955981637295e-05	0.00562346155610408
ENSG00000164684.13	ZNF704	is_aneuploid:lineage	26.0732471506234	5	8.63639177478441e-05	0.00567915062450158
ENSG00000203711.11	C6orf99	is_aneuploid:lineage	26.042874725585	5	8.7543555373974e-05	0.00572183245199372
ENSG00000103966.9	EHD4	is_aneuploid:lineage	26.0177254367563	5	8.85323990774554e-05	0.00574827996474489
ENSG00000138386.16	NAB1	is_aneuploid:lineage	26.0055714369529	5	8.90142388841614e-05	0.00574827996474489
ENSG00000164306.10	PRIMPOL	is_aneuploid:lineage	25.9866284418957	5	8.97704092133877e-05	0.00576260462494965
ENSG00000140465.13	CYP1A1	is_aneuploid:lineage	25.9401891329608	5	9.16512069241585e-05	0.0058485254499122
ENSG00000186184.15	POLR1D	is_aneuploid:lineage	25.926518602807	5	9.22122634395574e-05	0.00584971437511324
ENSG00000256222.2	MTRNR2L3	is_aneuploid:lineage	25.8720795512179	5	9.44804585068136e-05	0.00595855266317549
ENSG00000218227.3	RP11-889L3.1	is_aneuploid:lineage	25.8513903589469	5	9.53568858847973e-05	0.00597313659448886
ENSG00000172785.18	CBWD1	is_aneuploid:lineage	25.838771210147	5	9.58954014806597e-05	0.00597313659448886
ENSG00000225885.6	AC023590.1	is_aneuploid:lineage	25.8157888044257	5	9.68839125913049e-05	0.00597313659448886
ENSG00000261716.1	RP11-196G18.22	is_aneuploid:lineage	25.8147880815702	5	9.69271838418413e-05	0.00597313659448886
ENSG00000083857.13	FAT1	is_aneuploid:lineage	25.7627568770307	5	9.92035774567283e-05	0.00607868398786923
ENSG00000175985.9	PLEKHD1	is_aneuploid:lineage	25.7022980334314	5	0.000101915253036723	0.00620955990262558
ENSG00000174514.12	MFSD4	is_aneuploid:lineage	25.660074203002	5	0.000103852462425134	0.00629204321000768
ENSG00000109736.14	MFSD10	is_aneuploid:lineage	25.6303284065008	5	0.000105239032937049	0.0063404300836178
ENSG00000187288.10	CIDEC	is_aneuploid:lineage	25.6124155896972	5	0.000106082847755804	0.00635576110396045
ENSG00000137766.16	UNC13C	is_aneuploid:lineage	25.5963024811024	5	0.000106847605690385	0.00636621233995205
ENSG00000175984.14	DENND2C	is_aneuploid:lineage	25.5747219243981	5	0.000107880416721061	0.00639243215890588
ENSG00000282269.1	PRR4	is_aneuploid:lineage	25.5088491909637	5	0.000111094508130238	0.00652781413687934
ENSG00000260934.1	CTA-363E6.7	is_aneuploid:lineage	25.5031748979292	5	0.000111375765804194	0.00652781413687934
ENSG00000138336.8	TET1	is_aneuploid:lineage	25.4762200739174	5	0.000112721494087927	0.00657097641594218
ENSG00000107372.12	ZFAND5	is_aneuploid:lineage	25.4451784093606	5	0.000114291213618373	0.0066266617089531
ENSG00000140848.16	CPNE2	is_aneuploid:lineage	25.3696423363012	5	0.000118201914431231	0.00681675686688898
ENSG00000173705.8	SUSD5	is_aneuploid:lineage	25.304331216892	5	0.000121689833750164	0.00698057743098281
ENSG00000196092.12	PAX5	is_aneuploid:lineage	25.2514745072914	5	0.000124587066134751	0.00708336811426931
ENSG00000016391.10	CHDH	is_aneuploid:lineage	25.2477210530645	5	0.000124795381443828	0.00708336811426931
ENSG00000189057.10	FAM111B	is_aneuploid:lineage	25.1927009159845	5	0.00012788884370442	0.00719031055507752
ENSG00000273707.4	CDKN1C	is_aneuploid:lineage	25.1887459929999	5	0.000128114107688407	0.00719031055507752
ENSG00000110719.9	TCIRG1	is_aneuploid:lineage	25.1788461496095	5	0.000128679705125232	0.00719031055507752
ENSG00000149243.15	KLHL35	is_aneuploid:lineage	25.1063865520659	5	0.000132895396965543	0.00738759551738928
ENSG00000174136.11	RGMB	is_aneuploid:lineage	25.0802065050866	5	0.000134451929050225	0.0074357936049
ENSG00000180712.3	RP11-290F5.2	is_aneuploid:lineage	25.0297374622867	5	0.000137503655075422	0.00756576890149938
ENSG00000156858.11	PRR14	is_aneuploid:lineage	24.9925248888871	5	0.000139797611586388	0.00765294206774378
ENSG00000123609.10	NMI	is_aneuploid:lineage	24.9522068155549	5	0.000142325764813465	0.00772526251423055
ENSG00000198887.8	SMC5	is_aneuploid:lineage	24.9486433198262	5	0.000142551378819441	0.00772526251423055
ENSG00000271976.1	RP11-884K10.7	is_aneuploid:lineage	24.9302477778999	5	0.000143721688956556	0.00774974150685964
ENSG00000166750.9	SLFN5	is_aneuploid:lineage	24.9164402438855	5	0.000144606355641137	0.00775865112873574
ENSG00000146242.8	TPBG	is_aneuploid:lineage	24.8564709862848	5	0.000148511609831098	0.00792873561735624
ENSG00000135314.12	KHDC1	is_aneuploid:lineage	24.8407522201715	5	0.000149552377654527	0.00794496858678033
ENSG00000187720.14	THSD4	is_aneuploid:lineage	24.8115192074934	5	0.000151507176844895	0.00795883295915357
ENSG00000115107.19	STEAP3	is_aneuploid:lineage	24.8073195356147	5	0.000151790076336228	0.00795883295915357
ENSG00000237523.1	LINC00857	is_aneuploid:lineage	24.8038032318558	5	0.000152027344579195	0.00795883295915357
ENSG00000107290.13	SETX	is_aneuploid:lineage	24.772941638948	5	0.000154125587531633	0.00802969963392115
ENSG00000179195.15	ZNF664	is_aneuploid:lineage	24.7432391490861	5	0.000156172076495483	0.008097201560292
ENSG00000214796.8	RP11-480I12.5	is_aneuploid:lineage	24.708066406938	5	0.000158630256451309	0.00814759868426811
ENSG00000105371.8	ICAM4	is_aneuploid:lineage	24.7018057173066	5	0.000159071804549295	0.00814759868426811
ENSG00000186103.3	ARGFX	is_aneuploid:lineage	24.6970136619151	5	0.000159410595587105	0.00814759868426811
ENSG00000181544.13	FANCB	is_aneuploid:lineage	24.666116693961	5	0.000161612169285774	0.00822115997323565
ENSG00000105223.19	PLD3	is_aneuploid:lineage	24.6461009221184	5	0.000163054428558815	0.00825558580414961
ENSG00000168386.18	FILIP1L	is_aneuploid:lineage	24.6340301642129	5	0.000163930348454834	0.00826114964092265
ENSG00000164756.12	SLC30A8	is_aneuploid:lineage	24.6090579065453	5	0.000165757276057285	0.00828096688977108
ENSG00000160445.10	ZER1	is_aneuploid:lineage	24.6076710137889	5	0.000165859327083462	0.00828096688977108
ENSG00000105877.17	DNAH11	is_aneuploid:lineage	24.5811386374846	5	0.000167823658253171	0.00832789130184555
ENSG00000118960.12	HS1BP3	is_aneuploid:lineage	24.5741670022017	5	0.000168343612041045	0.00832789130184555
ENSG00000180730.4	SHISA2	is_aneuploid:lineage	24.560631985742	5	0.000169357626142009	0.0083397982195921
ENSG00000085449.14	WDFY1	is_aneuploid:lineage	24.5315250029652	5	0.000171558772252901	0.0084097899580454
ENSG00000140853.15	NLRC5	is_aneuploid:lineage	24.51208560835	5	0.00017304456810462	0.00842741036058753
ENSG00000175318.11	GRAMD2	is_aneuploid:lineage	24.5064053702668	5	0.000173481119457275	0.00842741036058753
ENSG00000083844.10	ZNF264	is_aneuploid:lineage	24.4882579023031	5	0.000174883145816347	0.00845742186214066
ENSG00000249532.3	RP11-148B6.1	is_aneuploid:lineage	24.4542433121448	5	0.000177541285049616	0.00854764035814802
ENSG00000164292.12	RHOBTB3	is_aneuploid:lineage	24.3941042278254	5	0.000182339126828191	0.00873961402463445
ENSG00000163389.10	POGLUT1	is_aneuploid:lineage	24.3645446373481	5	0.000184744152339609	0.00881570729081237
ENSG00000269235.1	ZNF350-AS1	is_aneuploid:lineage	24.3491316313669	5	0.000186010602604726	0.00883703841305702
ENSG00000226210.3	WASH7P	is_aneuploid:lineage	24.3008782530144	5	0.000190031252159349	0.00898845572038849
ENSG00000005844.17	ITGAL	is_aneuploid:lineage	24.2769757477538	5	0.000192054612361302	0.00904449159551264
ENSG00000258659.6	TRIM34	is_aneuploid:lineage	24.2600210297285	5	0.000193502741388027	0.00904625655551019
ENSG00000260588.1	RP11-930P14.2	is_aneuploid:lineage	24.2569085903635	5	0.000193769750455722	0.00904625655551019
ENSG00000184292.6	TACSTD2	is_aneuploid:lineage	24.2421161264077	5	0.000195043751817689	0.0090568477862633
ENSG00000282096.1	AC026150.5	is_aneuploid:lineage	24.2348077751487	5	0.000195676237729805	0.0090568477862633
ENSG00000172270.18	BSG	is_aneuploid:lineage	24.1878229446118	5	0.00019979115668032	0.00915697743077279
ENSG00000120885.19	CLU	is_aneuploid:lineage	24.185449160398	5	0.000200001307934151	0.00915697743077279
ENSG00000137968.16	SLC44A5	is_aneuploid:lineage	24.1811004926776	5	0.000200386862953938	0.00915697743077279
ENSG00000198488.10	B3GNT6	is_aneuploid:lineage	24.1289113077243	5	0.000205071721532938	0.00933151871735628
ENSG00000276180.1	HIST1H4I	is_aneuploid:lineage	24.0912497316259	5	0.000208519605818782	0.00944854288319414
ENSG00000135549.14	PKIB	is_aneuploid:lineage	24.065651670575	5	0.000210895744561382	0.00951622750080113
ENSG00000138119.16	MYOF	is_aneuploid:lineage	24.0257561325947	5	0.000214652531466375	0.00964538734976119
ENSG00000205542.10	TMSB4X	is_aneuploid:lineage	24.0066421736307	5	0.00021647577943773	0.0096869524901685
ENSG00000245146.6	LINC01024	is_aneuploid:lineage	23.9952452621339	5	0.000217570189808531	0.00969569454454707
ENSG00000147408.14	CSGALNACT1	is_aneuploid:lineage	23.9745201368453	5	0.000219574397564582	0.00974474157935724
ENSG00000262435.1	WASH7P	is_aneuploid:lineage	23.9045391661677	5	0.000226477687245753	0.00998376053490803
ENSG00000021488.12	SLC7A9	is_aneuploid:lineage	23.9012074756168	5	0.000226811640498883	0.00998376053490803
ENSG00000250132.6	RP11-359B12.2	is_aneuploid:lineage	23.8633784860174	5	0.000230637759191953	0.0100911621385976
ENSG00000243819.4	RN7SL832P	is_aneuploid:lineage	23.8429438232711	5	0.000232731044813019	0.0100911621385976
ENSG00000269405.6	NXF2	is_aneuploid:lineage	23.8413476195254	5	0.000232895345352963	0.0100911621385976
ENSG00000050555.17	LAMC3	is_aneuploid:lineage	23.8403850556646	5	0.000232994479453077	0.0100911621385976
ENSG00000274233.4	CCL5	is_aneuploid:lineage	23.7688403103149	5	0.000240480822239765	0.010288435907745
ENSG00000104763.17	ASAH1	is_aneuploid:lineage	23.7664369381454	5	0.000240736393350716	0.010288435907745
ENSG00000180479.13	ZNF571	is_aneuploid:lineage	23.7495468013083	5	0.000242540055367786	0.010288435907745
ENSG00000106086.18	PLEKHA8	is_aneuploid:lineage	23.7434309864408	5	0.000243196439132494	0.010288435907745
ENSG00000112234.8	FBXL4	is_aneuploid:lineage	23.7345929230462	5	0.000244148093399599	0.010288435907745
ENSG00000274571.4	NLRP7	is_aneuploid:lineage	23.7311804260311	5	0.000244516524359791	0.010288435907745
ENSG00000163297.16	ANTXR2	is_aneuploid:lineage	23.721937972554	5	0.000245517150053709	0.010288435907745
ENSG00000274276.4	CBSL	is_aneuploid:lineage	23.7204073056508	5	0.000245683256524691	0.010288435907745
ENSG00000113645.13	WWC1	is_aneuploid:lineage	23.7162455624588	5	0.000246135446641013	0.010288435907745
ENSG00000181827.14	RFX7	is_aneuploid:lineage	23.6915190726016	5	0.000248839093337897	0.0103113063469951
ENSG00000241313.2	WWTR1-AS1	is_aneuploid:lineage	23.6834205685957	5	0.000249730966570648	0.0103113063469951
ENSG00000107611.14	CUBN	is_aneuploid:lineage	23.682722971594	5	0.000249807939279832	0.0103113063469951
ENSG00000271503.5	CCL5	is_aneuploid:lineage	23.669518622562	5	0.000251269335275107	0.0103113063469951
ENSG00000180806.4	HOXC9	is_aneuploid:lineage	23.6551566622775	5	0.000252868445393074	0.0103113063469951
ENSG00000197892.12	KIF13B	is_aneuploid:lineage	23.6507203451642	5	0.000253364430662156	0.0103113063469951
ENSG00000175164.13	ABO	is_aneuploid:lineage	23.6473577220534	5	0.000253741016265266	0.0103113063469951
ENSG00000080608.9	PUM3	is_aneuploid:lineage	23.6420936434759	5	0.000254331660193015	0.0103113063469951
ENSG00000135930.13	EIF4E2	is_aneuploid:lineage	23.6122913472911	5	0.000257701273576902	0.0104087889733558
ENSG00000131437.15	KIF3A	is_aneuploid:lineage	23.5347068341568	5	0.000266681764671661	0.0107313269460531
ENSG00000281189.1	GHET1	is_aneuploid:lineage	23.474599543277	5	0.000273851257058995	0.0109788628313817
ENSG00000257594.3	GALNT4	is_aneuploid:lineage	23.4457201133663	5	0.00027736336395971	0.0110488479131982
ENSG00000240540.2	RPL3P9	is_aneuploid:lineage	23.4319922350393	5	0.000279048420754074	0.0110488479131982
ENSG00000153113.23	CAST	is_aneuploid:lineage	23.4260318131379	5	0.000279783191026264	0.0110488479131982
ENSG00000247317.3	RP11-273G15.2	is_aneuploid:lineage	23.4219024298462	5	0.000280293361015009	0.0110488479131982
ENSG00000163945.15	UVSSA	is_aneuploid:lineage	23.4155681989323	5	0.000281077718843773	0.0110488479131982
ENSG00000188783.5	PRELP	is_aneuploid:lineage	23.4030581945714	5	0.00028263319026999	0.0110488479131982
ENSG00000173826.14	KCNH6	is_aneuploid:lineage	23.4019723942831	5	0.00028276859721717	0.0110488479131982
ENSG00000228526.4	MIR34AHG	is_aneuploid:lineage	23.3900288686787	5	0.000284262276266697	0.0110671134153416
ENSG00000173706.12	HEG1	is_aneuploid:lineage	23.3573405999671	5	0.000288390316981354	0.0111773193930187
ENSG00000115998.7	C2orf42	is_aneuploid:lineage	23.3512512923878	5	0.000289165824634369	0.0111773193930187
ENSG00000101849.15	TBL1X	is_aneuploid:lineage	23.3353636589644	5	0.000291198919526933	0.0112157063011092
ENSG00000185985.8	SLITRK2	is_aneuploid:lineage	23.3249797166603	5	0.000292535348652214	0.0112270829696825
ENSG00000136546.13	SCN7A	is_aneuploid:lineage	23.3099533316451	5	0.000294480003850927	0.0112616390123865
ENSG00000126698.10	DNAJC8	is_aneuploid:lineage	23.298379919108	5	0.000295986491509535	0.0112792534498863
ENSG00000010404.17	IDS	is_aneuploid:lineage	23.2708052854733	5	0.000299606578942792	0.0113770038713994
ENSG00000167419.10	LPO	is_aneuploid:lineage	23.2361498762172	5	0.000304218345037862	0.011511593351644
ENSG00000185477.4	GPRIN3	is_aneuploid:lineage	23.2278341227627	5	0.00030533535580513	0.0115134628180899
ENSG00000136444.9	RSAD1	is_aneuploid:lineage	23.2104549300067	5	0.000307682909762568	0.0115615584093371
ENSG00000182109.7	RP11-69E11.4	is_aneuploid:lineage	23.1199572599204	5	0.000320198390400147	0.0119525322433073
ENSG00000241644.2	INMT	is_aneuploid:lineage	23.1082431529605	5	0.000321854735625423	0.0119525322433073
ENSG00000197111.15	PCBP2	is_aneuploid:lineage	23.1028496070568	5	0.00032262021237782	0.0119525322433073
ENSG00000117602.11	RCAN3	is_aneuploid:lineage	23.0964735004013	5	0.000323527458610118	0.0119525322433073
ENSG00000104361.9	NIPAL2	is_aneuploid:lineage	23.0957586487218	5	0.000323629330720402	0.0119525322433073
ENSG00000182141.9	ZNF708	is_aneuploid:lineage	23.064140488759	5	0.000328167008870567	0.0120787557295375
ENSG00000276914.2	FOPNL	is_aneuploid:lineage	22.995837781601	5	0.000338185087912564	0.0124051501015314
ENSG00000072954.6	TMEM38A	is_aneuploid:lineage	22.9635228047127	5	0.000343029465408321	0.0125401956057612
ENSG00000162490.6	DRAXIN	is_aneuploid:lineage	22.9436697585939	5	0.000346039581846437	0.0125756499342731
ENSG00000178695.5	KCTD12	is_aneuploid:lineage	22.9417535386253	5	0.000346331495743475	0.0125756499342731
ENSG00000033327.12	GAB2	is_aneuploid:lineage	22.8958184153953	5	0.000353402434418413	0.012789341176456
ENSG00000132002.7	DNAJB1	is_aneuploid:lineage	22.8876421433434	5	0.00035467589711868	0.0127924988874264
ENSG00000261324.2	RP11-174G6.5	is_aneuploid:lineage	22.8341417815066	5	0.000363121201297925	0.0130534482589235
ENSG00000206159.10	GYG2P1	is_aneuploid:lineage	22.8153805382885	5	0.000366129542272716	0.0131178656107953
ENSG00000167634.12	NLRP7	is_aneuploid:lineage	22.8054751991937	5	0.000367727764473864	0.0131315012357537
ENSG00000160207.8	HSF2BP	is_aneuploid:lineage	22.7913009214837	5	0.000370026767646295	0.0131699890459699
ENSG00000183077.15	AFMID	is_aneuploid:lineage	22.7811860780786	5	0.00037167602151594	0.0131851738481079
ENSG00000138061.11	CYP1B1	is_aneuploid:lineage	22.7616327634794	5	0.000374884850872641	0.0132554034835707
ENSG00000049130.13	KITLG	is_aneuploid:lineage	22.7441676717479	5	0.00037777410899995	0.0133139114373095
ENSG00000243167.1	RPS10P28	is_aneuploid:lineage	22.7180727220149	5	0.000382132024290462	0.0134204544934943
ENSG00000254363.6	CTB-131B5.5	is_aneuploid:lineage	22.7112115471784	5	0.000383286073784523	0.0134204544934943
ENSG00000159069.13	FBXW5	is_aneuploid:lineage	22.6855361526565	5	0.000387635290109124	0.0135111952697409
ENSG00000240898.1	RP11-48B14.1	is_aneuploid:lineage	22.681090052204	5	0.000388393359608705	0.0135111952697409
ENSG00000269987.1	RP3-430N8.11	is_aneuploid:lineage	22.6738194702891	5	0.000389636164319819	0.0135111952697409
ENSG00000183778.17	B3GALT5	is_aneuploid:lineage	22.6370374164143	5	0.000395983974960921	0.013687304123568
ENSG00000262304.2	RP11-235E17.2	is_aneuploid:lineage	22.6230988926541	5	0.000398416056730913	0.0136894062222663
ENSG00000120832.9	MTERF2	is_aneuploid:lineage	22.6221421281689	5	0.000398583538908487	0.0136894062222663
ENSG00000221944.4	TIGD1	is_aneuploid:lineage	22.6033204423559	5	0.000401892455662625	0.0137437969548125
ENSG00000090376.8	IRAK3	is_aneuploid:lineage	22.5986596116478	5	0.000402716026160574	0.0137437969548125
ENSG00000163293.11	NIPAL1	is_aneuploid:lineage	22.5544917767242	5	0.000410603672649419	0.0139675936660328
ENSG00000280689.2	BORCS5	is_aneuploid:lineage	22.5435257535873	5	0.000412585539689184	0.0139675936660328
ENSG00000108187.15	PBLD	is_aneuploid:lineage	22.5403615685902	5	0.000413159149908416	0.0139675936660328
ENSG00000128881.16	TTBK2	is_aneuploid:lineage	22.4867023422621	5	0.00042300735196528	0.0142558408243407
ENSG00000260228.5	RP11-483P21.2	is_aneuploid:lineage	22.4642613236058	5	0.000427194397740244	0.0143390439952366
ENSG00000215093.3	EEF1A1P29	is_aneuploid:lineage	22.4469190637863	5	0.000430458116750976	0.0143390439952366
ENSG00000260411.4	RP11-420N3.2	is_aneuploid:lineage	22.4461573351979	5	0.000430602032819703	0.0143390439952366
ENSG00000049759.16	NEDD4L	is_aneuploid:lineage	22.4451381998582	5	0.000430794655937064	0.0143390439952366
ENSG00000050730.15	TNIP3	is_aneuploid:lineage	22.436516729115	5	0.000432427576092633	0.0143491085368848
ENSG00000213077.5	FAM106A	is_aneuploid:lineage	22.4097119772437	5	0.000437543563711587	0.0144743343350154
ENSG00000270332.1	SMC2-AS1	is_aneuploid:lineage	22.3934667317344	5	0.000440673178591651	0.014533284181702
ENSG00000138757.14	G3BP2	is_aneuploid:lineage	22.3840848366397	5	0.000442490636276846	0.0145487319176791
ENSG00000106327.12	TFR2	is_aneuploid:lineage	22.3623552405266	5	0.000446728546766454	0.0146434263721696
ENSG00000242641.5	LINC00971	is_aneuploid:lineage	22.3528090173655	5	0.00044860298302409	0.0146603087763758
ENSG00000148660.20	CAMK2G	is_aneuploid:lineage	22.3070512392476	5	0.000457696021970941	0.0149122798183599
ENSG00000122042.9	UBL3	is_aneuploid:lineage	22.295717717271	5	0.000459976194762878	0.0149220648136284
ENSG00000137821.11	LRRC49	is_aneuploid:lineage	22.2877998074044	5	0.000461575834427603	0.0149220648136284
ENSG00000263563.5	UBBP4	is_aneuploid:lineage	22.2849773667802	5	0.00046214737281823	0.0149220648136284
ENSG00000255642.1	PABPC1P4	is_aneuploid:lineage	22.2741004440767	5	0.000464356466545123	0.0149482225763884
ENSG00000135976.16	ANKRD36	is_aneuploid:lineage	22.2673647652891	5	0.000465729698645398	0.0149482225763884
ENSG00000181908.5	AP003774.4	is_aneuploid:lineage	22.2469168465974	5	0.000469923102173047	0.0150380593870411
ENSG00000156011.16	PSD3	is_aneuploid:lineage	22.2316731078882	5	0.000473073468515566	0.0150940850270583
ENSG00000100285.9	NEFH	is_aneuploid:lineage	22.2171170839793	5	0.000476101156545004	0.0151375909160195
ENSG00000115138.10	POMC	is_aneuploid:lineage	22.2116448448713	5	0.000477244334296653	0.0151375909160195
ENSG00000148357.16	HMCN2	is_aneuploid:lineage	22.2037465305642	5	0.000478899108839131	0.0151455326021629
ENSG00000125657.4	TNFSF9	is_aneuploid:lineage	22.191302663104	5	0.000481517715691545	0.0151838206151017
ENSG00000203441.2	LINC00449	is_aneuploid:lineage	22.1462344220698	5	0.000491120376895376	0.0154414732668933
ENSG00000107874.10	CUEDC2	is_aneuploid:lineage	22.1320781766051	5	0.000494175455960392	0.0154923617520781
ENSG00000231372.7	MICB	is_aneuploid:lineage	22.1173884590546	5	0.000497365489462388	0.0155471737793369
ENSG00000271590.1	RP11-181E10.3	is_aneuploid:lineage	22.1047580540254	5	0.000500124559989797	0.0155488695818833
ENSG00000113356.10	POLR3G	is_aneuploid:lineage	22.1039420486716	5	0.000500303332121672	0.0155488695818833
ENSG00000181450.17	ZNF678	is_aneuploid:lineage	22.0850929037666	5	0.000504450436029148	0.0156155880135174
ENSG00000172382.9	PRSS27	is_aneuploid:lineage	22.0795060853513	5	0.000505686125953028	0.0156155880135174
ENSG00000256294.7	ZNF225	is_aneuploid:lineage	22.06973690432	5	0.00050785404984431	0.0156155880135174
ENSG00000240128.1	KRT18P43	is_aneuploid:lineage	22.0679930113181	5	0.000508242008562122	0.0156155880135174
ENSG00000143942.4	CHAC2	is_aneuploid:lineage	22.0613034627648	5	0.000509732926688812	0.0156169034373007
ENSG00000143147.14	GPR161	is_aneuploid:lineage	22.047119741726	5	0.000512908380245638	0.0156696750297994
ENSG00000159640.15	ACE	is_aneuploid:lineage	22.0273950442236	5	0.000517356814023076	0.0157116723154447
ENSG00000134291.11	TMEM106C	is_aneuploid:lineage	22.022158242788	5	0.000518544229752795	0.0157116723154447
ENSG00000238098.8	ABCA17P	is_aneuploid:lineage	22.0214158683131	5	0.000518712776502657	0.0157116723154447
ENSG00000134317.17	GRHL1	is_aneuploid:lineage	22.005850287897	5	0.000522259218273799	0.0157116723154447
ENSG00000126759.12	CFP	is_aneuploid:lineage	22.0051427151574	5	0.000522420997894204	0.0157116723154447
ENSG00000172426.15	RSPH9	is_aneuploid:lineage	22.002505472204	5	0.000523024413487665	0.0157116723154447
ENSG00000184697.6	CLDN6	is_aneuploid:lineage	21.9920456223906	5	0.000525424463390758	0.0157399260961373
ENSG00000156711.16	MAPK13	is_aneuploid:lineage	21.975974134143	5	0.000529133311422161	0.0158071218702682
ENSG00000259129.5	LINC00648	is_aneuploid:lineage	21.9343619170399	5	0.000538856672073666	0.0160531252574879
ENSG00000278530.4	CHMP1B2P	is_aneuploid:lineage	21.8977399265139	5	0.000547559665635303	0.0162674591514162
ENSG00000235051.3	RP11-637O19.2	is_aneuploid:lineage	21.8788641587427	5	0.000552099377913532	0.016357268193595
ENSG00000143878.9	RHOB	is_aneuploid:lineage	21.8196346819149	5	0.000566586725322185	0.0166985419272259
ENSG00000277184.1	SNORA9	is_aneuploid:lineage	21.8191167981471	5	0.000566715037344963	0.0166985419272259
ENSG00000221994.10	ZNF630	is_aneuploid:lineage	21.8026674291044	5	0.00057080551523419	0.0167703699345272
ENSG00000162433.14	AK4	is_aneuploid:lineage	21.7968349666772	5	0.000572262860158734	0.0167703699345272
ENSG00000161813.20	LARP4	is_aneuploid:lineage	21.786834917874	5	0.000574770095665103	0.0167981980997191
ENSG00000102755.10	FLT1	is_aneuploid:lineage	21.7465874836701	5	0.000584971038303755	0.0170501239706105
ENSG00000164002.11	EXO5	is_aneuploid:lineage	21.7325291217505	5	0.000588576120347685	0.0171012323564659
ENSG00000234949.2	AC104667.3	is_aneuploid:lineage	21.7251458949591	5	0.000590478218064965	0.0171012323564659
ENSG00000227739.10	TUBB	is_aneuploid:lineage	21.7212600597766	5	0.0005914817366874	0.0171012323564659
ENSG00000197223.11	C1D	is_aneuploid:lineage	21.7127498355332	5	0.000593685384788034	0.0171190498182666
ENSG00000237854.3	LINC00674	is_aneuploid:lineage	21.6828145225677	5	0.000601501393871896	0.0172957267508471
ENSG00000196604.11	POTEF	is_aneuploid:lineage	21.6770425604981	5	0.0006030200606492	0.0172957267508471
ENSG00000275757.1	RNA5-8S5	is_aneuploid:lineage	21.6462335428992	5	0.000611190432043062	0.0173661730878834
ENSG00000276700.1	RNA5-8S5	is_aneuploid:lineage	21.6439972334042	5	0.000611787719654147	0.0173661730878834
ENSG00000274917.1	RNA5-8S5	is_aneuploid:lineage	21.6414049671453	5	0.000612480798753059	0.0173661730878834
ENSG00000273730.1	RNA5-8S5	is_aneuploid:lineage	21.641124904841	5	0.000612555723702788	0.0173661730878834
ENSG00000107831.12	FGF8	is_aneuploid:lineage	21.6374946749662	5	0.00061352773580134	0.0173661730878834
ENSG00000189164.14	ZNF527	is_aneuploid:lineage	21.6271499198174	5	0.000616305945318808	0.0173991444873873
ENSG00000023839.10	ABCC2	is_aneuploid:lineage	21.6085050752647	5	0.000621344606993834	0.0174650919581191
ENSG00000263069.5	CTD-2047H16.4	is_aneuploid:lineage	21.6065294786769	5	0.000621880874687087	0.0174650919581191
ENSG00000259905.5	PWRN1	is_aneuploid:lineage	21.5649830262771	5	0.000633264797288472	0.0177035534424267
ENSG00000173698.17	ADGRG2	is_aneuploid:lineage	21.5635721222452	5	0.000633654977539615	0.0177035534424267
ENSG00000258701.1	LINC00638	is_aneuploid:lineage	21.5355487362759	5	0.000641454033539486	0.0178751409759656
ENSG00000169093.15	ASMTL	is_aneuploid:lineage	21.5135944728987	5	0.000647630067937399	0.0180007325161959
ENSG00000105245.9	NUMBL	is_aneuploid:lineage	21.4962563396386	5	0.000652548920767749	0.0180789275308546
ENSG00000132840.9	BHMT2	is_aneuploid:lineage	21.4918804806976	5	0.000653796167790567	0.0180789275308546
ENSG00000165714.10	BORCS5	is_aneuploid:lineage	21.485792294342	5	0.000655535388454001	0.0180806602081603
ENSG00000126243.8	LRFN3	is_aneuploid:lineage	21.4759356489942	5	0.000658360824841047	0.0181122670950665
ENSG00000261863.1	RP11-141J13.5	is_aneuploid:lineage	21.443632438756	5	0.000667705044754179	0.0183225960665881
ENSG00000277013.1	CTC-526N19.1	is_aneuploid:lineage	21.4217476561917	5	0.000674109735088546	0.0184119778678318
ENSG00000125089.16	SH3TC1	is_aneuploid:lineage	21.4208394583012	5	0.000674376828421978	0.0184119778678318
ENSG00000197021.8	CXorf40B	is_aneuploid:lineage	21.3988751644137	5	0.000680868205793774	0.0184696811763936
ENSG00000226437.9	TRIM39	is_aneuploid:lineage	21.3971310768281	5	0.000681386289151951	0.0184696811763936
ENSG00000123243.14	ITIH5	is_aneuploid:lineage	21.3957783704111	5	0.000681788379813272	0.0184696811763936
ENSG00000230530.1	LIMD1-AS1	is_aneuploid:lineage	21.3905628906376	5	0.00068334086662988	0.0184696811763936
ENSG00000100906.10	NFKBIA	is_aneuploid:lineage	21.3690194160328	5	0.000689790701725878	0.018597400542053
ENSG00000205593.11	DENND6B	is_aneuploid:lineage	21.3408003222539	5	0.00069832998347702	0.0187395192220357
ENSG00000137876.9	RSL24D1	is_aneuploid:lineage	21.3329252117056	5	0.000700731583279217	0.0187395192220357
ENSG00000158486.13	DNAH3	is_aneuploid:lineage	21.3301356464388	5	0.000701584242333478	0.0187395192220357
ENSG00000181007.8	ZFP82	is_aneuploid:lineage	21.3287354774716	5	0.00070201260363208	0.0187395192220357
ENSG00000084693.15	AGBL5	is_aneuploid:lineage	21.3205964412521	5	0.000704507732538536	0.0187596893000089
ENSG00000186312.10	CA5BP1	is_aneuploid:lineage	21.3140175640704	5	0.000706530960607036	0.0187672251543127
ENSG00000239917.3	RPS10P16	is_aneuploid:lineage	21.3038143251571	5	0.00070968013664253	0.0188045584807098
ENSG00000139178.10	C1RL	is_aneuploid:lineage	21.2643685011411	5	0.000721985541078108	0.019083728855277
ENSG00000186026.6	ZNF284	is_aneuploid:lineage	21.2532348643482	5	0.000725496650030985	0.0191296490990994
ENSG00000125875.13	TBC1D20	is_aneuploid:lineage	21.2170571069522	5	0.000737022268925229	0.0193822153352066
ENSG00000273891.1	RP11-500G22.5	is_aneuploid:lineage	21.2119313132826	5	0.000738669786873198	0.0193822153352066
ENSG00000260400.1	RP11-119F7.5	is_aneuploid:lineage	21.2038676045413	5	0.000741268949697569	0.0194032059323936
ENSG00000120685.19	PROSER1	is_aneuploid:lineage	21.1948196289837	5	0.000744196100808159	0.0194326594032432
ENSG00000135218.17	CD36	is_aneuploid:lineage	21.1890414163602	5	0.000746071393140444	0.0194345704964444
ENSG00000275370.1	AL138807.1	is_aneuploid:lineage	21.179302493521	5	0.000749242660036753	0.0194701501460451
ENSG00000258484.3	SPESP1	is_aneuploid:lineage	21.13865337409	5	0.000762623202093029	0.0196617085009816
ENSG00000125753.13	VASP	is_aneuploid:lineage	21.1361568387392	5	0.000763452622770472	0.0196617085009816
ENSG00000131724.10	IL13RA1	is_aneuploid:lineage	21.1317979835819	5	0.000764902890836742	0.0196617085009816
ENSG00000187325.4	TAF9B	is_aneuploid:lineage	21.1281060908182	5	0.000766133371842288	0.0196617085009816
ENSG00000198000.11	NOL8	is_aneuploid:lineage	21.1244529336022	5	0.000767352862400046	0.0196617085009816
ENSG00000269834.5	ZNF528-AS1	is_aneuploid:lineage	21.1238535420198	5	0.000767553132826546	0.0196617085009816
ENSG00000123009.4	NME2P1	is_aneuploid:lineage	21.0780866901817	5	0.000782997954115842	0.0200098151482438
ENSG00000100307.12	CBX7	is_aneuploid:lineage	21.0634451222774	5	0.000788003355383631	0.0200509633019454
ENSG00000270307.1	MTATP6P2	is_aneuploid:lineage	21.0594012336786	5	0.000789391356084677	0.0200509633019454
ENSG00000134802.17	SLC43A3	is_aneuploid:lineage	21.0539220808528	5	0.000791275832119976	0.0200509633019454
ENSG00000150459.12	SAP18	is_aneuploid:lineage	21.0516889575185	5	0.000792045153624142	0.0200509633019454
ENSG00000104324.15	CPQ	is_aneuploid:lineage	21.0340730847716	5	0.000798139796079224	0.0201579327029126
ENSG00000134644.15	PUM1	is_aneuploid:lineage	21.0271351026207	5	0.000800552822702525	0.0201716360824754
ENSG00000276115.1	RP11-817I4.2	is_aneuploid:lineage	21.0179221813204	5	0.000803768184046517	0.0202054449868324
ENSG00000111341.9	MGP	is_aneuploid:lineage	20.9934613946985	5	0.000812366999921875	0.0203479943199974
ENSG00000104529.17	EEF1D	is_aneuploid:lineage	20.9807472570681	5	0.000816872191139129	0.0203479943199974
ENSG00000256518.2	RP11-807H22.5	is_aneuploid:lineage	20.9801262400564	5	0.000817092874781047	0.0203479943199974
ENSG00000167771.5	RCOR2	is_aneuploid:lineage	20.9775709501603	5	0.000818001536835397	0.0203479943199974
ENSG00000160050.14	CCDC28B	is_aneuploid:lineage	20.9751235021379	5	0.000818872783598389	0.0203479943199974
ENSG00000203645.2	LINC00501	is_aneuploid:lineage	20.9668513630975	5	0.000821824285848967	0.020374389967928
ENSG00000243244.5	STON1	is_aneuploid:lineage	20.9589914597098	5	0.000824638410839064	0.0203972665357803
ENSG00000136938.8	ANP32B	is_aneuploid:lineage	20.938863879586	5	0.000831888152768052	0.0205295014432257
ENSG00000140093.9	SERPINA10	is_aneuploid:lineage	20.923427729165	5	0.000837490596875217	0.020548403374322
ENSG00000276337.1	RP11-106D4.2	is_aneuploid:lineage	20.9177055853672	5	0.000839576838095516	0.020548403374322
ENSG00000272667.1	RP11-395A13.2	is_aneuploid:lineage	20.9176901462538	5	0.000839582473973978	0.020548403374322
ENSG00000137185.11	ZSCAN9	is_aneuploid:lineage	20.9157920506129	5	0.000840275636900605	0.020548403374322
ENSG00000138835.22	RGS3	is_aneuploid:lineage	20.9063715164517	5	0.000843724259462362	0.0205860568328181
ENSG00000183049.12	CAMK1D	is_aneuploid:lineage	20.8959662093891	5	0.000847549588298131	0.0206327108196483
ENSG00000151006.7	PRSS53	is_aneuploid:lineage	20.8747626575431	5	0.000855397655529762	0.0207716865099802
ENSG00000176396.9	EID2	is_aneuploid:lineage	20.8701601621083	5	0.000857110608106325	0.0207716865099802
ENSG00000147996.16	CBWD5	is_aneuploid:lineage	20.8582621039408	5	0.000861554489208331	0.0208325671934902
ENSG00000178429.9	RPS3AP5	is_aneuploid:lineage	20.8500463507877	5	0.000864636280556566	0.0208603135474114
ENSG00000129910.7	CDH15	is_aneuploid:lineage	20.8259140633655	5	0.000873751407416381	0.021020396969143
ENSG00000189058.8	APOD	is_aneuploid:lineage	20.8221810145153	5	0.000875169863129317	0.021020396969143
ENSG00000223839.7	FAM95B1	is_aneuploid:lineage	20.8035372370532	5	0.000882288003253798	0.0211442731495286
ENSG00000232406.6	RP11-234K24.3	is_aneuploid:lineage	20.7836929236131	5	0.000889927153034715	0.0212800584432377
ENSG00000261123.1	RP11-304L19.3	is_aneuploid:lineage	20.7640460611801	5	0.000897554454703231	0.0213353752456806
ENSG00000186017.14	ZNF566	is_aneuploid:lineage	20.7635425978277	5	0.000897750752806194	0.0213353752456806
ENSG00000136848.16	DAB2IP	is_aneuploid:lineage	20.758217579226	5	0.000899829543871387	0.0213353752456806
ENSG00000164576.11	SAP30L	is_aneuploid:lineage	20.7573877262444	5	0.000900153930142841	0.0213353752456806
ENSG00000069482.6	GAL	is_aneuploid:lineage	20.7451269514592	5	0.000904960060667586	0.0213663651901765
ENSG00000066926.10	FECH	is_aneuploid:lineage	20.7439470988735	5	0.000905423884654359	0.0213663651901765
ENSG00000121281.12	ADCY7	is_aneuploid:lineage	20.7268712677808	5	0.000912163011467614	0.0214783977055338
ENSG00000228043.5	AC097721.2	is_aneuploid:lineage	20.7192005602817	5	0.000915206379126338	0.0215031088477803
ENSG00000271806.1	RP5-892K4.1	is_aneuploid:lineage	20.6990866012732	5	0.000923234196837015	0.0216445694384125
ENSG00000175147.11	TMEM51-AS1	is_aneuploid:lineage	20.6925038779772	5	0.000925876501519531	0.0216594306744815
ENSG00000197019.4	SERTAD1	is_aneuploid:lineage	20.6861279313576	5	0.000928442905060697	0.0216724558311321
ENSG00000269226.7	RP11-722G7.1	is_aneuploid:lineage	20.6747611948978	5	0.000933035555045091	0.0216982267517807
ENSG00000156453.13	PCDH1	is_aneuploid:lineage	20.6733778439369	5	0.000933596012946776	0.0216982267517807
ENSG00000069667.15	RORA	is_aneuploid:lineage	20.6684801779032	5	0.000935582944228582	0.0216982267517807
ENSG00000229308.1	AC010084.1	is_aneuploid:lineage	20.6595922202792	5	0.000939199334780183	0.0217350003286575
ENSG00000023287.12	RB1CC1	is_aneuploid:lineage	20.6546912008915	5	0.000941199377740809	0.0217350003286575
ENSG00000161640.15	SIGLEC11	is_aneuploid:lineage	20.6389888650357	5	0.000947635583422377	0.0218368709321245
ENSG00000262888.1	RP11-462G12.2	is_aneuploid:lineage	20.6333581922037	5	0.00094995407124197	0.0218436226730666
ENSG00000148334.14	PTGES2	is_aneuploid:lineage	20.6254166425809	5	0.000953233583111477	0.0218723968359892
ENSG00000185551.12	NR2F2	is_aneuploid:lineage	20.5940579425448	5	0.000966292619771481	0.0221249682276631
ENSG00000205363.5	C15orf59	is_aneuploid:lineage	20.5861740229496	5	0.000969603416456782	0.0221537391983023
ENSG00000150782.11	IL18	is_aneuploid:lineage	20.574039579441	5	0.000974721026356935	0.0221803813775196
ENSG00000258545.5	RHOXF1-AS1	is_aneuploid:lineage	20.5736567931654	5	0.000974882895510868	0.0221803813775196
ENSG00000160293.16	VAV2	is_aneuploid:lineage	20.545432211769	5	0.000986891450948755	0.0223890009254633
ENSG00000274979.1	RP11-1143G9.5	is_aneuploid:lineage	20.5423669090429	5	0.000988204362380099	0.0223890009254633
ENSG00000187994.13	RINL	is_aneuploid:lineage	20.5345257129557	5	0.000991570685154286	0.022418172161307
ENSG00000277534.1	RP11-9E17.1	is_aneuploid:lineage	20.5025082143515	5	0.00100543374599588	0.0226840429705652
ENSG00000135437.9	RDH5	is_aneuploid:lineage	20.4892294390095	5	0.0010112390576174	0.0227673886969032
ENSG00000100528.11	CNIH1	is_aneuploid:lineage	20.4487041937129	5	0.00102916095481983	0.0231226158542705
ENSG00000235314.1	LINC00957	is_aneuploid:lineage	20.4375459048882	5	0.00103415025390493	0.0231864076348729
ENSG00000136816.15	TOR1B	is_aneuploid:lineage	20.4297634312389	5	0.0010376441823458	0.0232164769707526
ENSG00000125462.16	C1orf61	is_aneuploid:lineage	20.4218646043721	5	0.00104120222793877	0.0232297816060753
ENSG00000018610.13	CXorf56	is_aneuploid:lineage	20.4188864306839	5	0.00104254686861747	0.0232297816060753
ENSG00000130270.16	ATP8B3	is_aneuploid:lineage	20.4094256988189	5	0.00104682972305265	0.0232771179320794
ENSG00000150347.14	ARID5B	is_aneuploid:lineage	20.3634668110502	5	0.00106788286244925	0.0236631526493542
ENSG00000158901.11	WFDC8	is_aneuploid:lineage	20.361962256568	5	0.00106857907679408	0.0236631526493542
ENSG00000237729.2	AC002075.4	is_aneuploid:lineage	20.3452519571726	5	0.00107634166228056	0.0237862089293806
ENSG00000205054.6	LINC01121	is_aneuploid:lineage	20.3218656958	5	0.0010872987532982	0.0239792133211182
ENSG00000236330.1	RPL5P9	is_aneuploid:lineage	20.3162058932654	5	0.00108996697722987	0.023989000890089
ENSG00000137809.16	ITGA11	is_aneuploid:lineage	20.3046372805671	5	0.00109544087800819	0.0240603727573972
ENSG00000129116.17	PALLD	is_aneuploid:lineage	20.2815430056397	5	0.00110644938953595	0.024174730570051
ENSG00000272168.5	CASC15	is_aneuploid:lineage	20.281353398558	5	0.0011065402199491	0.024174730570051
ENSG00000134042.12	MRO	is_aneuploid:lineage	20.2694496465462	5	0.0011122573731927	0.024174730570051
ENSG00000278189.1	RNA5-8S5	is_aneuploid:lineage	20.2564974799965	5	0.00111851108315041	0.024174730570051
ENSG00000277739.1	RNA5-8S5	is_aneuploid:lineage	20.2538696544512	5	0.0011197840948997	0.024174730570051
ENSG00000275215.1	RNA5-8S5	is_aneuploid:lineage	20.2526082466657	5	0.00112039567183015	0.024174730570051
ENSG00000177106.14	EPS8L2	is_aneuploid:lineage	20.2524700236632	5	0.00112046270740813	0.024174730570051
ENSG00000179546.4	HTR1D	is_aneuploid:lineage	20.2504786565413	5	0.00112142892145567	0.024174730570051
ENSG00000278233.1	RNA5-8S5	is_aneuploid:lineage	20.25015191482	5	0.00112158753526493	0.024174730570051
ENSG00000281649.1	EBLN3	is_aneuploid:lineage	20.2471128045739	5	0.00112306390178663	0.024174730570051
ENSG00000250118.1	RP11-136H13.2	is_aneuploid:lineage	20.2421499735643	5	0.00112547890291334	0.0241784547580332
ENSG00000144218.18	AFF3	is_aneuploid:lineage	20.2311315312188	5	0.00113085895317002	0.0242457351038564
ENSG00000154760.13	SLFN13	is_aneuploid:lineage	20.2225134942217	5	0.00113508457081761	0.0242637813614888
ENSG00000112592.12	TBP	is_aneuploid:lineage	20.2180852404937	5	0.00113726188210477	0.0242637813614888
ENSG00000254251.1	RP11-662G23.1	is_aneuploid:lineage	20.2073447331757	5	0.00114255992736399	0.0242637813614888
ENSG00000269973.1	RP11-95D17.1	is_aneuploid:lineage	20.2057073588354	5	0.00114336973692933	0.0242637813614888
ENSG00000275696.1	Metazoa_SRP	is_aneuploid:lineage	20.2024248090813	5	0.00114499491565129	0.0242637813614888
ENSG00000168785.7	TSPAN5	is_aneuploid:lineage	20.2020107620054	5	0.00114520007024845	0.0242637813614888
ENSG00000270015.1	RP11-540B6.6	is_aneuploid:lineage	20.1594833983866	5	0.00116646556012299	0.0246658817406956
ENSG00000185252.17	ZNF74	is_aneuploid:lineage	20.1496022055088	5	0.0011714619298161	0.0247230575384597
ENSG00000136267.13	DGKB	is_aneuploid:lineage	20.1448677887763	5	0.00117386331624215	0.024725351267734
ENSG00000102886.14	GDPD3	is_aneuploid:lineage	20.1360949148208	5	0.00117832589362065	0.0247378632105524
ENSG00000233929.1	MT1XP1	is_aneuploid:lineage	20.1346841849008	5	0.00117904505848745	0.0247378632105524
ENSG00000042062.11	FAM65C	is_aneuploid:lineage	20.1273392780678	5	0.00118279634316705	0.0247683824144161
ENSG00000243175.1	RPSAP36	is_aneuploid:lineage	20.1133481302165	5	0.00118997459607708	0.0248704067834653
ENSG00000058063.15	ATP11B	is_aneuploid:lineage	20.0963599990105	5	0.00119874810134087	0.0249923652647691
ENSG00000254990.5	RP11-108O10.2	is_aneuploid:lineage	20.0930886725573	5	0.00120044486698857	0.0249923652647691
ENSG00000273659.1	RP11-58C22.2	is_aneuploid:lineage	20.0864047415108	5	0.00120391902476851	0.0250164004248505
ENSG00000184083.11	FAM120C	is_aneuploid:lineage	20.0506893836491	5	0.00122265137106547	0.0253567854424239
ENSG00000136824.18	SMC2	is_aneuploid:lineage	20.0421886132594	5	0.00122715201094572	0.0253796413155747
ENSG00000176531.10	PHLDB3	is_aneuploid:lineage	20.0397235111376	5	0.0012284601776313	0.0253796413155747
ENSG00000151576.10	QTRTD1	is_aneuploid:lineage	20.0247727545707	5	0.00123642360130076	0.0254519245873783
ENSG00000268203.1	CTD-2396E7.9	is_aneuploid:lineage	20.0224020369723	5	0.00123769100429042	0.0254519245873783
ENSG00000186994.11	KANK3	is_aneuploid:lineage	20.0177791275224	5	0.00124016612218529	0.0254519245873783
ENSG00000273841.4	TAF9	is_aneuploid:lineage	20.0154793723988	5	0.00124139922993209	0.0254519245873783
ENSG00000185275.6	CD24P4	is_aneuploid:lineage	20.0031606807843	5	0.00124802495999676	0.0255280217000911
ENSG00000130312.6	MRPL34	is_aneuploid:lineage	19.9997879512503	5	0.00124984507325725	0.0255280217000911
ENSG00000111186.12	WNT5B	is_aneuploid:lineage	19.9914494369586	5	0.0012543562158	0.0255371238032127
ENSG00000233288.1	RP11-760D2.5	is_aneuploid:lineage	19.9902126895978	5	0.0012550266594351	0.0255371238032127
ENSG00000111727.11	HCFC2	is_aneuploid:lineage	19.9660898497584	5	0.00126817441509313	0.0257560563404591
ENSG00000137575.11	SDCBP	is_aneuploid:lineage	19.9592548643516	5	0.0012719242776171	0.0257836575806904
ENSG00000168679.17	SLC16A4	is_aneuploid:lineage	19.9530874502551	5	0.00127531725031612	0.02580393417651
ENSG00000140941.12	MAP1LC3B	is_aneuploid:lineage	19.8956780240989	5	0.0013073308952737	0.0264021423301029
ENSG00000213058.3	RP4-765C7.2	is_aneuploid:lineage	19.8816004585816	5	0.00131530095303669	0.0265134506168101
ENSG00000274110.4	LAIR1	is_aneuploid:lineage	19.8701573755391	5	0.00132181467960685	0.0265950420464967
ENSG00000006118.14	TMEM132A	is_aneuploid:lineage	19.810838910412	5	0.00135609219770554	0.0272338995856375
ENSG00000115042.9	FAHD2A	is_aneuploid:lineage	19.8032646053522	5	0.00136053150185359	0.0272536839063444
ENSG00000158417.10	EIF5B	is_aneuploid:lineage	19.7975195730885	5	0.00136390819473135	0.0272536839063444
ENSG00000173083.14	HPSE	is_aneuploid:lineage	19.7956590003111	5	0.00136500352805408	0.0272536839063444
ENSG00000138744.14	NAAA	is_aneuploid:lineage	19.7904208137283	5	0.00136809193561463	0.0272536839063444
ENSG00000186940.6	CHCHD2P9	is_aneuploid:lineage	19.7876758862614	5	0.00136971307300363	0.0272536839063444
ENSG00000167992.12	VWCE	is_aneuploid:lineage	19.7688132393559	5	0.0013809044353264	0.0274257615154046
ENSG00000111215.11	PRR4	is_aneuploid:lineage	19.7529422772379	5	0.00139039041373554	0.0275540894476379
ENSG00000265684.2	RN7SL378P	is_aneuploid:lineage	19.7494674489522	5	0.00139247583091336	0.0275540894476379
ENSG00000165246.12	NLGN4Y	is_aneuploid:lineage	19.74070304601	5	0.00139774945449227	0.0276077865799998
ENSG00000143786.7	CNIH3	is_aneuploid:lineage	19.7287692932731	5	0.00140496168795614	0.0276652262080185
ENSG00000274174.4	NLRP7	is_aneuploid:lineage	19.7258179211117	5	0.00140675100253159	0.0276652262080185
ENSG00000028839.9	TBPL1	is_aneuploid:lineage	19.7231778648433	5	0.00140835347528801	0.0276652262080185
ENSG00000145416.13	MARCH1	is_aneuploid:lineage	19.6976460255977	5	0.00142394379301949	0.0279206199813635
ENSG00000127314.17	RAP1B	is_aneuploid:lineage	19.6844852830161	5	0.00143204618050083	0.0279868320246781
ENSG00000112576.12	CCND3	is_aneuploid:lineage	19.6837327469245	5	0.00143251084535565	0.0279868320246781
ENSG00000164742.14	ADCY1	is_aneuploid:lineage	19.677261201947	5	0.00143651292190442	0.0280142697357759
ENSG00000079156.16	OSBPL6	is_aneuploid:lineage	19.6630265258103	5	0.00144535452226949	0.0281358163900825
ENSG00000173145.11	NOC3L	is_aneuploid:lineage	19.6338701336203	5	0.00146363179282422	0.0284039781473491
ENSG00000160145.15	KALRN	is_aneuploid:lineage	19.6302936005353	5	0.00146588939919357	0.0284039781473491
ENSG00000260038.1	RP11-407G23.4	is_aneuploid:lineage	19.6284861924189	5	0.00146703158667064	0.0284039781473491
ENSG00000137338.5	PGBD1	is_aneuploid:lineage	19.6169471099178	5	0.00147434433169091	0.0284944071648731
ENSG00000169213.6	RAB3B	is_aneuploid:lineage	19.607883501518	5	0.0014801133903502	0.0285547314461874
ENSG00000178096.8	BOLA1	is_aneuploid:lineage	19.5985414360526	5	0.00148608290969128	0.028618700717146
ENSG00000270820.5	RP11-355B11.2	is_aneuploid:lineage	19.5862479337977	5	0.00149397444943355	0.0286814442619986
ENSG00000026751.16	SLAMF7	is_aneuploid:lineage	19.585182887195	5	0.00149466006792503	0.0286814442619986
ENSG00000171872.4	KLF17	is_aneuploid:lineage	19.5761572975118	5	0.00150048267514161	0.0287420334694103
ENSG00000229636.2	KRT8P21	is_aneuploid:lineage	19.5671805229411	5	0.00150629590200232	0.0288022284575467
ENSG00000176383.8	B3GNT4	is_aneuploid:lineage	19.5553894171692	5	0.00151396529153688	0.0288976396592058
ENSG00000120709.10	FAM53C	is_aneuploid:lineage	19.529529359258	5	0.00153092030402745	0.0291696388450658
ENSG00000109606.12	DHX15	is_aneuploid:lineage	19.5157326238701	5	0.00154004225663524	0.0292916933433591
ENSG00000120675.5	DNAJC15	is_aneuploid:lineage	19.5036276590487	5	0.00154808964232359	0.0293929157299176
ENSG00000205890.3	RP11-473M20.5	is_aneuploid:lineage	19.4929240615061	5	0.00155523981375478	0.0294767772412917
ENSG00000159461.14	AMFR	is_aneuploid:lineage	19.4645827399728	5	0.00157432936119295	0.0296867444692557
ENSG00000197603.13	C5orf42	is_aneuploid:lineage	19.4639721691591	5	0.00157474313989824	0.0296867444692557
ENSG00000130165.10	ELOF1	is_aneuploid:lineage	19.460577838885	5	0.00157704539812092	0.0296867444692557
ENSG00000180233.10	ZNRF2	is_aneuploid:lineage	19.4601600059307	5	0.00157732902846104	0.0296867444692557
ENSG00000002586.18	CD99	is_aneuploid:lineage	19.4397593049996	5	0.00159123842212432	0.0298963565684693
ENSG00000277600.4	CNOT3	is_aneuploid:lineage	19.4229466115128	5	0.00160279201017593	0.0300610554318192
ENSG00000243721.1	RPL23AP63	is_aneuploid:lineage	19.413339169088	5	0.00160943115709422	0.030133169982709
ENSG00000139767.8	SRRM4	is_aneuploid:lineage	19.3973491777713	5	0.00162054087227183	0.0302390866951808
ENSG00000233183.2	RP3-468B3.2	is_aneuploid:lineage	19.3971264118556	5	0.00162069617916044	0.0302390866951808
ENSG00000129460.15	NGDN	is_aneuploid:lineage	19.3766203196719	5	0.00163505532622292	0.0304543117575918
ENSG00000147642.16	SYBU	is_aneuploid:lineage	19.3506028875421	5	0.00165345372760071	0.0307311707772292
ENSG00000266252.1	AL031768.1	is_aneuploid:lineage	19.3475600119383	5	0.00165561875758789	0.0307311707772292
ENSG00000280932.1	CTC-471F3.4	is_aneuploid:lineage	19.333921966067	5	0.00166535659826602	0.0308571939060526
ENSG00000093010.11	COMT	is_aneuploid:lineage	19.3300510680342	5	0.00166813073447373	0.0308571939060526
ENSG00000197826.11	C4orf22	is_aneuploid:lineage	19.3099947425799	5	0.00168257725420566	0.0310711313433508
ENSG00000207051.1	SNORA27	is_aneuploid:lineage	19.3033633992367	5	0.0016873807756993	0.0311065703794876
ENSG00000205955.4	HSP90AA5P	is_aneuploid:lineage	19.2857417793328	5	0.00170021083985798	0.0311455036122279
ENSG00000150773.10	PIH1D2	is_aneuploid:lineage	19.284567581104	5	0.00170106915504323	0.0311455036122279
ENSG00000224993.3	RPL29P12	is_aneuploid:lineage	19.2826835221737	5	0.00170244725352916	0.0311455036122279
ENSG00000165732.12	DDX21	is_aneuploid:lineage	19.282062678688	5	0.0017029016108667	0.0311455036122279
ENSG00000263776.1	SNORA4	is_aneuploid:lineage	19.2806542112001	5	0.00170393282367416	0.0311455036122279
ENSG00000163596.16	ICA1L	is_aneuploid:lineage	19.2641058160233	5	0.0017160948079296	0.0313147318203059
ENSG00000171729.13	TMEM51	is_aneuploid:lineage	19.2501595978742	5	0.00172641054055638	0.0314497554293557
ENSG00000238107.1	RP11-495P10.5	is_aneuploid:lineage	19.2224943231284	5	0.00174705455284813	0.0317721550470049
ENSG00000120705.12	ETF1	is_aneuploid:lineage	19.1730484287272	5	0.00178455702335666	0.0323995430523944
ENSG00000164237.8	CMBL	is_aneuploid:lineage	19.1668898915844	5	0.00178928301233512	0.0324307485731807
ENSG00000091157.13	WDR7	is_aneuploid:lineage	19.1583160608173	5	0.00179588294243689	0.0324536157326626
ENSG00000129353.14	SLC44A2	is_aneuploid:lineage	19.1574340001782	5	0.00179656328643021	0.0324536157326626
ENSG00000123130.16	ACOT9	is_aneuploid:lineage	19.1509175860344	5	0.00180159732338664	0.0324901296398246
ENSG00000177189.12	RPS6KA3	is_aneuploid:lineage	19.1409904231003	5	0.00180929285630484	0.0325508152398176
ENSG00000275031.2	METRNL	is_aneuploid:lineage	19.1387950788753	5	0.00181099904004739	0.0325508152398176
ENSG00000117461.14	PIK3R3	is_aneuploid:lineage	19.1333385274313	5	0.00181524662493894	0.0325728730177948
ENSG00000235865.2	GSN-AS1	is_aneuploid:lineage	19.1286396539239	5	0.00181891224351684	0.0325730253920857
ENSG00000074966.10	TXK	is_aneuploid:lineage	19.1251672057982	5	0.00182162579025073	0.0325730253920857
ENSG00000267598.1	CTC-250I14.6	is_aneuploid:lineage	19.1209915275464	5	0.00182489414140843	0.0325730253920857
ENSG00000228340.5	MIR646HG	is_aneuploid:lineage	19.1141684273004	5	0.00183024705628511	0.0325730253920857
ENSG00000127074.14	RGS13	is_aneuploid:lineage	19.1140284004374	5	0.00183035707261768	0.0325730253920857
ENSG00000080839.11	RBL1	is_aneuploid:lineage	19.0912965493915	5	0.00184830340212243	0.0328382097181194
ENSG00000177034.14	MTX3	is_aneuploid:lineage	19.0813261076292	5	0.00185622926737654	0.0329247841876933
ENSG00000166503.8	RP11-382A20.3	is_aneuploid:lineage	19.0746168695315	5	0.00186158145806591	0.0329654988618378
ENSG00000182224.11	CYB5D1	is_aneuploid:lineage	19.0678733925548	5	0.00186697623067413	0.0330068328637652
ENSG00000064313.11	TAF2	is_aneuploid:lineage	19.0636306381682	5	0.00187037829265681	0.0330128594963578
ENSG00000091592.15	NLRP1	is_aneuploid:lineage	19.055485091378	5	0.00187692688703075	0.0330743131317074
ENSG00000163577.7	EIF5A2	is_aneuploid:lineage	19.0452312486593	5	0.00188520245470976	0.0331625926540666
ENSG00000262213.1	AC144836.1	is_aneuploid:lineage	19.0416678307732	5	0.00188808676188232	0.0331625926540666
ENSG00000152213.3	ARL11	is_aneuploid:lineage	19.0344736677789	5	0.00189392308213893	0.0331882188906494
ENSG00000132912.12	DCTN4	is_aneuploid:lineage	19.0322868727633	5	0.0018957006442166	0.0331882188906494
ENSG00000197165.10	SULT1A2	is_aneuploid:lineage	19.0271264467704	5	0.00189990185326351	0.0332078610081645
ENSG00000134987.11	WDR36	is_aneuploid:lineage	19.0156128331902	5	0.00190930830036686	0.0333182732624117
ENSG00000126821.7	SGPP1	is_aneuploid:lineage	18.9955404048837	5	0.00192581662645923	0.0335087234115574
ENSG00000164543.5	STK17A	is_aneuploid:lineage	18.9915682778436	5	0.00192910002374576	0.0335087234115574
ENSG00000072135.12	PTPN18	is_aneuploid:lineage	18.9910322389871	5	0.00192954353912212	0.0335087234115574
ENSG00000162302.12	RPS6KA4	is_aneuploid:lineage	18.9842369298312	5	0.00193517462319182	0.033552483841734
ENSG00000144655.14	CSRNP1	is_aneuploid:lineage	18.9745248561979	5	0.00194325076506288	0.0336384286932062
ENSG00000130707.17	ASS1	is_aneuploid:lineage	18.9593357586097	5	0.00195594774673831	0.0338039584329857
ENSG00000148153.13	INIP	is_aneuploid:lineage	18.947482445751	5	0.00196591279738319	0.0339218190164239
ENSG00000083307.10	GRHL2	is_aneuploid:lineage	18.9324145183506	5	0.00197865233524486	0.0340871003408405
ENSG00000186889.9	TMEM17	is_aneuploid:lineage	18.9233208477914	5	0.00198637996985673	0.0341314059176293
ENSG00000114757.18	PEX5L	is_aneuploid:lineage	18.9219424043192	5	0.00198755392859086	0.0341314059176293
ENSG00000278376.1	RP11-158I9.8	is_aneuploid:lineage	18.9038069845944	5	0.00200306262198789	0.0343299019817149
ENSG00000053372.4	MRTO4	is_aneuploid:lineage	18.9009932536349	5	0.00200547943360397	0.0343299019817149
ENSG00000108528.13	SLC25A11	is_aneuploid:lineage	18.8738068507503	5	0.00202897870126008	0.0346771206276145
ENSG00000235884.3	LINC00941	is_aneuploid:lineage	18.8696786755361	5	0.00203257055071304	0.0346835426586586
ENSG00000120913.23	PDLIM2	is_aneuploid:lineage	18.8548889265346	5	0.00204549014348371	0.0348062104720983
ENSG00000163938.16	GNL3	is_aneuploid:lineage	18.8540627464511	5	0.00204621422560151	0.0348062104720983
ENSG00000066697.14	MSANTD3	is_aneuploid:lineage	18.8306736597641	5	0.00206681761844401	0.0351013104137229
ENSG00000260807.6	RP11-161M6.2	is_aneuploid:lineage	18.8188767872347	5	0.0020772865613075	0.0351876682495672
ENSG00000086200.16	IPO11	is_aneuploid:lineage	18.8175938969122	5	0.0020784281740417	0.0351876682495672
ENSG00000075826.16	SEC31B	is_aneuploid:lineage	18.8090373120733	5	0.0020860582337278	0.0352210004613856
ENSG00000138593.8	SECISBP2L	is_aneuploid:lineage	18.8079880671848	5	0.00208699575411677	0.0352210004613856
ENSG00000275050.4	ZNF66	is_aneuploid:lineage	18.8044112756163	5	0.00209019479416468	0.0352210004613856
ENSG00000278718.3	GSDMD	is_aneuploid:lineage	18.7970275372938	5	0.00209681395041116	0.0352412046488158
ENSG00000171298.12	GAA	is_aneuploid:lineage	18.7957854719023	5	0.00209792941993117	0.0352412046488158
ENSG00000233133.1	AC104451.2	is_aneuploid:lineage	18.7812536846974	5	0.00211102341441588	0.0353562442086507
ENSG00000198959.11	TGM2	is_aneuploid:lineage	18.7809092602153	5	0.00211133473203233	0.0353562442086507
ENSG00000174021.10	GNG5	is_aneuploid:lineage	18.7659534444285	5	0.00212489649915283	0.0355281805046326
ENSG00000263620.1	RP11-599B13.6	is_aneuploid:lineage	18.74453122917	5	0.00214447094666353	0.0357999606325708
ENSG00000080709.14	KCNN2	is_aneuploid:lineage	18.7360251682022	5	0.00215229229940017	0.0358605020705868
ENSG00000120875.8	DUSP4	is_aneuploid:lineage	18.7333608233778	5	0.00215474792550477	0.0358605020705868
ENSG00000096872.15	IFT74	is_aneuploid:lineage	18.7115005830558	5	0.00217499976176308	0.0361417699504017
ENSG00000213872.3	AC092798.2	is_aneuploid:lineage	18.6871468421911	5	0.00219778159324406	0.0364641484092945
ENSG00000147872.9	PLIN2	is_aneuploid:lineage	18.6770163396869	5	0.00220732702424036	0.036566264138735
ENSG00000171017.10	LRRC8E	is_aneuploid:lineage	18.6509295696375	5	0.00223209480808953	0.036861877572586
ENSG00000274211.4	SOCS7	is_aneuploid:lineage	18.6506155053107	5	0.00223239464760064	0.036861877572586
ENSG00000235613.2	NSRP1P1	is_aneuploid:lineage	18.6455733281317	5	0.00223721386402196	0.036861877572586
ENSG00000084444.13	FAM234B	is_aneuploid:lineage	18.6426729104248	5	0.00223999065016261	0.036861877572586
ENSG00000032742.17	IFT88	is_aneuploid:lineage	18.6366140032047	5	0.00224580220686649	0.036861877572586
ENSG00000282463.1	RP11-401L13.4	is_aneuploid:lineage	18.6347586404507	5	0.00224758478212907	0.036861877572586
ENSG00000142089.15	IFITM3	is_aneuploid:lineage	18.6280259287701	5	0.00225406502829854	0.036861877572586
ENSG00000271270.5	TMCC1-AS1	is_aneuploid:lineage	18.6271159883255	5	0.00225494225225371	0.036861877572586
ENSG00000110921.11	MVK	is_aneuploid:lineage	18.6251445313924	5	0.00225684397532646	0.036861877572586
ENSG00000182796.12	TMEM198B	is_aneuploid:lineage	18.621203032372	5	0.00226065077498473	0.036861877572586
ENSG00000125952.18	MAX	is_aneuploid:lineage	18.616110130792	5	0.0022655789574658	0.036861877572586
ENSG00000174099.10	MSRB3	is_aneuploid:lineage	18.6154807055381	5	0.00226618875653795	0.036861877572586
ENSG00000272335.1	RP11-53O19.3	is_aneuploid:lineage	18.5995113419182	5	0.00228171415275077	0.0370305325045668
ENSG00000103056.11	SMPD3	is_aneuploid:lineage	18.5977583605758	5	0.00228342474095498	0.0370305325045668
ENSG00000224677.1	PDIA3P2	is_aneuploid:lineage	18.5902158373082	5	0.00229079922155315	0.0370687157889708
ENSG00000173295.7	FAM86B3P	is_aneuploid:lineage	18.5883227748356	5	0.00229265377223388	0.0370687157889708
ENSG00000257103.8	LSM14A	is_aneuploid:lineage	18.5777834485083	5	0.00230300564434444	0.0371584944454992
ENSG00000197150.12	ABCB8	is_aneuploid:lineage	18.5737491176784	5	0.00230698034183891	0.0371584944454992
ENSG00000204946.9	ZNF783	is_aneuploid:lineage	18.5721646475507	5	0.00230854323074009	0.0371584944454992
ENSG00000181652.18	ATG9B	is_aneuploid:lineage	18.5541521835561	5	0.00232638352921489	0.0373780295543215
ENSG00000263551.5	RP11-78F17.1	is_aneuploid:lineage	18.5514071623551	5	0.00232911416074176	0.0373780295543215
ENSG00000263986.1	RP11-746M1.1	is_aneuploid:lineage	18.5290871335857	5	0.00235143419563334	0.0376801537029216
ENSG00000229509.1	RP11-421E17.4	is_aneuploid:lineage	18.5113287291332	5	0.00236934233494934	0.0379037731972934
ENSG00000103671.9	TRIP4	is_aneuploid:lineage	18.5082914561058	5	0.00237241858352344	0.0379037731972934
ENSG00000130714.15	POMT1	is_aneuploid:lineage	18.499125514606	5	0.00238172591269949	0.0379048106651462
ENSG00000165795.21	NDRG2	is_aneuploid:lineage	18.4982441484596	5	0.00238262275913423	0.0379048106651462
ENSG00000146776.14	ATXN7L1	is_aneuploid:lineage	18.4969228577646	5	0.0023839678773868	0.0379048106651462
ENSG00000242436.3	RN7SL789P	is_aneuploid:lineage	18.4943957026114	5	0.00238654268081801	0.0379048106651462
ENSG00000161048.11	NAPEPLD	is_aneuploid:lineage	18.4821870417276	5	0.00239901999201979	0.0380469506170968
ENSG00000204348.9	DXO	is_aneuploid:lineage	18.4577777079668	5	0.00242415856314329	0.0383891778960597
ENSG00000188167.8	TMPPE	is_aneuploid:lineage	18.4415976397218	5	0.00244096419024778	0.038598633868547
ENSG00000137133.10	HINT2	is_aneuploid:lineage	18.4348721378744	5	0.00244798328052211	0.0386529499062406
ENSG00000127946.16	HIP1	is_aneuploid:lineage	18.4248002615815	5	0.00245853185172315	0.038762755135048
ENSG00000099377.13	HSD3B7	is_aneuploid:lineage	18.4123822472178	5	0.00247159896896	0.0389118907717401
ENSG00000106415.12	GLCCI1	is_aneuploid:lineage	18.4036697592533	5	0.0024808074926038	0.0389999319713737
ENSG00000124260.11	MAGEA10	is_aneuploid:lineage	18.3892594112803	5	0.00249611216175417	0.0391637374808509
ENSG00000127954.12	STEAP4	is_aneuploid:lineage	18.387028012497	5	0.00249849030592338	0.0391637374808509
ENSG00000159200.17	RCAN1	is_aneuploid:lineage	18.3755762875732	5	0.00251073013878712	0.0392875954951425
ENSG00000234948.1	LINC01524	is_aneuploid:lineage	18.3697723385332	5	0.00251695594408105	0.0392875954951425
ENSG00000213463.4	SYNJ2BP	is_aneuploid:lineage	18.367180635591	5	0.0025197409092566	0.0392875954951425
ENSG00000158220.13	ESYT3	is_aneuploid:lineage	18.3660433087698	5	0.00252096399965554	0.0392875954951425
ENSG00000183431.11	SF3A3	is_aneuploid:lineage	18.3434508582816	5	0.00254538107506325	0.0396108786887665
ENSG00000109743.10	BST1	is_aneuploid:lineage	18.3071295283835	5	0.00258512261634205	0.040114332116142
ENSG00000163376.11	KBTBD8	is_aneuploid:lineage	18.3047598172669	5	0.00258773650493637	0.040114332116142
ENSG00000234327.7	AC012146.7	is_aneuploid:lineage	18.3035846752494	5	0.00258903369558716	0.040114332116142
ENSG00000259254.1	CTD-2339L15.3	is_aneuploid:lineage	18.2978650274764	5	0.00259535648511349	0.040114332116142
ENSG00000102226.9	USP11	is_aneuploid:lineage	18.2965848416336	5	0.00259677373935457	0.040114332116142
ENSG00000114166.7	KAT2B	is_aneuploid:lineage	18.2917751123248	5	0.00260210522483605	0.040114332116142
ERCC-00053	ERCC-00053	is_aneuploid:lineage	18.2870958681965	5	0.00260730236678579	0.040114332116142
ENSG00000137814.9	HAUS2	is_aneuploid:lineage	18.2869269312093	5	0.00260749019186841	0.040114332116142
ENSG00000184792.15	OSBP2	is_aneuploid:lineage	18.277677594659	5	0.00261779392233276	0.0401925566981587
ENSG00000198342.9	ZNF442	is_aneuploid:lineage	18.2756761648568	5	0.00262002875534687	0.0401925566981587
ENSG00000164050.12	PLXNB1	is_aneuploid:lineage	18.2634613773646	5	0.00263370860041986	0.040345022600291
ENSG00000178752.15	FAM132B	is_aneuploid:lineage	18.2467415210931	5	0.00265254741946271	0.0405759727120193
ENSG00000063978.15	RNF4	is_aneuploid:lineage	18.2407484132286	5	0.00265933215806928	0.0406221386880872
ENSG00000167981.5	ZNF597	is_aneuploid:lineage	18.2368186541788	5	0.00266379022990377	0.0406326837670399
ENSG00000108774.14	RAB5C	is_aneuploid:lineage	18.2308623764252	5	0.0026705612317122	0.0406784299892066
ENSG00000167654.17	ATCAY	is_aneuploid:lineage	18.2130340490936	5	0.00269092915828392	0.0409308656553875
ENSG00000188921.13	HACD4	is_aneuploid:lineage	18.1979958437714	5	0.00270822782482176	0.0411359704534551
ENSG00000165138.17	ANKS6	is_aneuploid:lineage	18.1704604740473	5	0.0027401850738532	0.0415185215757147
ENSG00000143443.9	C1orf56	is_aneuploid:lineage	18.1638502717042	5	0.00274791163826821	0.0415185215757147
ENSG00000104886.9	PLEKHJ1	is_aneuploid:lineage	18.1633887573226	5	0.00274845189200716	0.0415185215757147
ENSG00000188986.5	NELFB	is_aneuploid:lineage	18.1609947587993	5	0.00275125600340075	0.0415185215757147
ENSG00000240694.8	PNMA2	is_aneuploid:lineage	18.159794568403	5	0.00275266285176726	0.0415185215757147
ENSG00000124486.12	USP9X	is_aneuploid:lineage	18.1452743124292	5	0.0027697392732239	0.0416728297930542
ENSG00000102078.15	SLC25A14	is_aneuploid:lineage	18.1445119062788	5	0.00277063875703048	0.0416728297930542
ENSG00000223803.1	RPS20P14	is_aneuploid:lineage	18.1393319198205	5	0.00277675766848751	0.0416728297930542
ENSG00000169239.12	CA5B	is_aneuploid:lineage	18.1379856105256	5	0.00277835017681285	0.0416728297930542
ENSG00000133226.16	SRRM1	is_aneuploid:lineage	18.1268815902031	5	0.00279151896016824	0.0418121967955813
ENSG00000204381.11	LAYN	is_aneuploid:lineage	18.1233217462286	5	0.00279575367988799	0.0418175457556329
ENSG00000100319.12	ZMAT5	is_aneuploid:lineage	18.1182525882767	5	0.00280179471508018	0.0418498604800663
ENSG00000147117.7	ZNF157	is_aneuploid:lineage	18.1042537498701	5	0.00281854397062536	0.0420418111837042
ENSG00000141456.14	PELP1	is_aneuploid:lineage	18.0996733140798	5	0.00282404561819649	0.0420611350827188
ENSG00000149932.16	TMEM219	is_aneuploid:lineage	18.0966856229958	5	0.0028276398586465	0.0420611350827188
ENSG00000158290.16	CUL4B	is_aneuploid:lineage	18.0771788585536	5	0.00285121721735022	0.0423534297045463
ENSG00000059804.15	SLC2A3	is_aneuploid:lineage	18.0621616070613	5	0.00286949932492939	0.0425663700588633
ENSG00000021776.10	AQR	is_aneuploid:lineage	18.0583278757502	5	0.0028741849081787	0.0425773105910159
ENSG00000275307.1	TUG1_4	is_aneuploid:lineage	18.0501039346175	5	0.00288426150280199	0.0426095897999498
ENSG00000249565.2	SERBP1P5	is_aneuploid:lineage	18.0501002562483	5	0.00288426601755247	0.0426095897999498
ENSG00000075420.12	FNDC3B	is_aneuploid:lineage	18.0219810980486	5	0.00291898195400139	0.0430320441283432
ENSG00000170185.9	USP38	is_aneuploid:lineage	18.0148902116233	5	0.00292780079536334	0.0430320441283432
ENSG00000139350.11	NEDD1	is_aneuploid:lineage	18.0142820448344	5	0.00292855837845185	0.0430320441283432
ENSG00000172771.11	EFCAB12	is_aneuploid:lineage	18.0128872697996	5	0.00293029655142071	0.0430320441283432
ENSG00000107816.17	LZTS2	is_aneuploid:lineage	18.0104743627308	5	0.00293330591037971	0.0430320441283432
ENSG00000281484.2	BTG3	is_aneuploid:lineage	18.0065503624236	5	0.00293820635939636	0.0430320441283432
ENSG00000270194.1	RP11-259K5.2	is_aneuploid:lineage	18.0016027562917	5	0.00294439656010826	0.0430320441283432
ENSG00000266970.1	RP11-806H10.4	is_aneuploid:lineage	18.0012934641054	5	0.00294478395521795	0.0430320441283432
ENSG00000183317.16	EPHA10	is_aneuploid:lineage	17.9974818965012	5	0.00294956212641133	0.0430435428242315
ENSG00000221823.10	PPP3R1	is_aneuploid:lineage	17.9686854078839	5	0.00298590758287642	0.0435150555491203
ENSG00000278527.1	SNORD22	is_aneuploid:lineage	17.9644796213368	5	0.00299125249395936	0.0435341195966257
ENSG00000152582.12	SPEF2	is_aneuploid:lineage	17.9591809179672	5	0.00299799967714422	0.0435735131553098
ENSG00000105409.15	ATP1A3	is_aneuploid:lineage	17.9519294031867	5	0.00300725766702012	0.0436012154301471
ENSG00000214595.11	EML6	is_aneuploid:lineage	17.9504473369863	5	0.00300915326047591	0.0436012154301471
ENSG00000250221.1	KRT8P32	is_aneuploid:lineage	17.9481962529694	5	0.00301203468263514	0.0436012154301471
ENSG00000283041.1	RP11-371A22.1	is_aneuploid:lineage	17.9402838098382	5	0.00302218419074819	0.0436894927301343
ENSG00000091879.13	ANGPT2	is_aneuploid:lineage	17.9340263925767	5	0.00303023446453777	0.0437472272181389
ENSG00000205959.3	RP11-689P11.2	is_aneuploid:lineage	17.9297593695618	5	0.00303573610229209	0.0437680620930255
ENSG00000167258.13	CDK12	is_aneuploid:lineage	17.9239540941656	5	0.00304323677964344	0.0438176242294597
ENSG00000105750.14	ZNF85	is_aneuploid:lineage	17.916945615401	5	0.00305231623591744	0.0438897557212374
ENSG00000152056.16	AP1S3	is_aneuploid:lineage	17.9064394312526	5	0.00306597666944881	0.0440274780311879
ENSG00000253882.6	RP11-61L23.2	is_aneuploid:lineage	17.9024714641316	5	0.00307115149242753	0.0440431425832643
ENSG00000131797.12	CLUHP3	is_aneuploid:lineage	17.8928849699205	5	0.00308368903742969	0.0441642135250683
ENSG00000092621.11	PHGDH	is_aneuploid:lineage	17.8890805928034	5	0.00308867841262634	0.0441770027420634
ENSG00000234062.7	RP11-308D16.2	is_aneuploid:lineage	17.8760452522697	5	0.00310583406166987	0.0443225889777019
ENSG00000168298.6	HIST1H1E	is_aneuploid:lineage	17.872954994222	5	0.00310991477473943	0.0443225889777019
ENSG00000165905.16	GYLTL1B	is_aneuploid:lineage	17.8719924556276	5	0.0031111868874989	0.0443225889777019
ENSG00000232654.1	FAM136BP	is_aneuploid:lineage	17.8673585449828	5	0.0031173183037301	0.0443513500471681
ENSG00000266891.1	RP11-692N5.2	is_aneuploid:lineage	17.8624456800885	5	0.00312383174442789	0.0443854633856758
ENSG00000163191.5	S100A11	is_aneuploid:lineage	17.8577032484673	5	0.003130131866466	0.0444164599680387
ENSG00000235297.3	FAUP1	is_aneuploid:lineage	17.8543894715872	5	0.00313454146309604	0.044420583850895
ENSG00000085871.8	MGST2	is_aneuploid:lineage	17.8386241307179	5	0.00315560363017548	0.04466037608455
ENSG00000154305.16	MIA3	is_aneuploid:lineage	17.8351570761145	5	0.00316025409828558	0.0446635759685462
ENSG00000142082.14	SIRT3	is_aneuploid:lineage	17.8308446778108	5	0.00316604781747997	0.0446635759685462
ENSG00000259529.1	RP11-468E2.4	is_aneuploid:lineage	17.8292044082549	5	0.00316825425340198	0.0446635759685462
ENSG00000071909.18	MYO3B	is_aneuploid:lineage	17.8206812966339	5	0.00317974351894387	0.0446866373393612
ENSG00000067334.13	DNTTIP2	is_aneuploid:lineage	17.820584321211	5	0.00317987447751547	0.0446866373393612
ENSG00000147164.11	SNX12	is_aneuploid:lineage	17.8187733224794	5	0.00318232107589995	0.0446866373393612
ENSG00000117691.9	NENF	is_aneuploid:lineage	17.8022124700542	5	0.00320477989143544	0.044943487282731
ENSG00000197566.9	ZNF624	is_aneuploid:lineage	17.7958421942894	5	0.00321346013468458	0.0450008798116282
ENSG00000168314.17	MOBP	is_aneuploid:lineage	17.7930896278016	5	0.00321721794549669	0.0450008798116282
ENSG00000223799.1	IL10RB-AS1	is_aneuploid:lineage	17.7888498767509	5	0.00322301448311445	0.0450235626405733
ENSG00000275383.1	RP11-615I2.6	is_aneuploid:lineage	17.7837533653827	5	0.0032299959075681	0.0450627175211858
ENSG00000001626.14	CFTR	is_aneuploid:lineage	17.7801095815218	5	0.00323499639683614	0.0450741702652549
ENSG00000104518.10	GSDMD	is_aneuploid:lineage	17.7723255771647	5	0.00324570405504065	0.0451650105358737
ENSG00000137700.16	SLC37A4	is_aneuploid:lineage	17.7680787649099	5	0.00325156058148225	0.0451881986223083
ENSG00000186153.16	WWOX	is_aneuploid:lineage	17.7554347148151	5	0.00326905856128434	0.0453729045968848
ENSG00000267060.5	PTGES3L	is_aneuploid:lineage	17.7517469447284	5	0.00327417937212477	0.0453855676168721
ENSG00000089159.15	PXN	is_aneuploid:lineage	17.7425091729395	5	0.00328704137289668	0.0455053661357252
ENSG00000278558.4	TMEM191B	is_aneuploid:lineage	17.7354087325173	5	0.00329696111659431	0.0455841774817863
ENSG00000087077.11	TRIP6	is_aneuploid:lineage	17.7299163572344	5	0.0033046543920867	0.0455870042517739
ENSG00000121039.9	RDH10	is_aneuploid:lineage	17.7292279906856	5	0.00330561983872173	0.0455870042517739
ENSG00000229465.1	ACTG1P11	is_aneuploid:lineage	17.7205404261209	5	0.00331782806284177	0.0456386420502814
ENSG00000229129.1	ACTG1P2	is_aneuploid:lineage	17.7205404261209	5	0.00331782806284177	0.0456386420502814
ENSG00000118096.7	IFT46	is_aneuploid:lineage	17.7171874658757	5	0.00332255161419103	0.0456453960599215
ENSG00000133142.17	TCEAL4	is_aneuploid:lineage	17.7082419311107	5	0.00333518605212808	0.0457094510634386
ENSG00000183196.8	CHST6	is_aneuploid:lineage	17.7052530262726	5	0.00333941797511355	0.0457094510634386
ENSG00000203879.11	GDI1	is_aneuploid:lineage	17.7019111761461	5	0.00334415584936421	0.0457094510634386
ENSG00000250983.1	RP11-91K8.2	is_aneuploid:lineage	17.7019024930771	5	0.00334416816826364	0.0457094510634386
ENSG00000152193.7	RNF219	is_aneuploid:lineage	17.6883559030707	5	0.00336344126396246	0.0458941960439095
ENSG00000083642.18	PDS5B	is_aneuploid:lineage	17.6810142317642	5	0.00337393184003019	0.0458941960439095
ENSG00000263080.1	RP11-485G7.5	is_aneuploid:lineage	17.6810006967782	5	0.00337395120983063	0.0458941960439095
ENSG00000176566.4	DCAF4L2	is_aneuploid:lineage	17.6804727368402	5	0.00337470685362614	0.0458941960439095
ENSG00000187699.10	C2orf88	is_aneuploid:lineage	17.6719610343853	5	0.00338691213285689	0.0460021709654523
ENSG00000111581.9	NUP107	is_aneuploid:lineage	17.6384834543781	5	0.00343533753635716	0.0465307068810164
ENSG00000178971.13	CTC1	is_aneuploid:lineage	17.6373979742953	5	0.00343691897493678	0.0465307068810164
ENSG00000236189.2	RPL18AP15	is_aneuploid:lineage	17.6361283885499	5	0.00343876954151575	0.0465307068810164
ENSG00000119125.16	GDA	is_aneuploid:lineage	17.626572394068	5	0.00345272982542839	0.0466610605175674
ERCC-00079	ERCC-00079	is_aneuploid:lineage	17.6233299078792	5	0.0034574793413345	0.0466667670138954
ENSG00000137460.8	FHDC1	is_aneuploid:lineage	17.6155250531304	5	0.00346893793831548	0.046749623260658
ENSG00000278384.1	AL354822.1	is_aneuploid:lineage	17.6132480187684	5	0.00347228793407687	0.046749623260658
ENSG00000240889.1	NDUFB2-AS1	is_aneuploid:lineage	17.6027009888094	5	0.00348784616976219	0.0469005412077089
ENSG00000137764.19	MAP2K5	is_aneuploid:lineage	17.5935055753942	5	0.00350146624623241	0.0470250535908794
ENSG00000183242.11	WT1-AS	is_aneuploid:lineage	17.5860185295616	5	0.00351259434881459	0.0471158304010746
ENSG00000147854.16	UHRF2	is_aneuploid:lineage	17.5742443305874	5	0.00353016455030055	0.0472926847812539
ENSG00000086696.10	HSD17B2	is_aneuploid:lineage	17.5710771700137	5	0.00353490544613284	0.0472974427269252
ENSG00000160172.10	FAM86C2P	is_aneuploid:lineage	17.5607878561953	5	0.00355035046983652	0.047445233871697
ENSG00000204427.11	ABHD16A	is_aneuploid:lineage	17.5452349740524	5	0.00357382191750119	0.0476554602922942
ENSG00000156509.13	FBXO43	is_aneuploid:lineage	17.5420216398546	5	0.00357869017320518	0.0476554602922942
ENSG00000105392.15	CRX	is_aneuploid:lineage	17.5415939449756	5	0.00357933862727551	0.0476554602922942
ENSG00000213949.8	ITGA1	is_aneuploid:lineage	17.5355783225043	5	0.00358847146569727	0.047718143986207
ENSG00000142731.10	PLK4	is_aneuploid:lineage	17.5182463057945	5	0.00361491236892428	0.0479042519750278
ENSG00000137960.5	GIPC2	is_aneuploid:lineage	17.5179475216343	5	0.00361536984707488	0.0479042519750278
ENSG00000261787.1	TCF24	is_aneuploid:lineage	17.5176711451149	5	0.00361579306658762	0.0479042519750278
ENSG00000177697.17	CD151	is_aneuploid:lineage	17.511140064407	5	0.00362580832688243	0.0479353170875035
ENSG00000261177.1	RP11-805I24.1	is_aneuploid:lineage	17.5103461517968	5	0.00362702762197357	0.0479353170875035
ENSG00000232756.1	RP5-1185I7.1	is_aneuploid:lineage	17.4970334005878	5	0.00364753327629027	0.0479376298597138
ENSG00000176209.11	SMIM19	is_aneuploid:lineage	17.4957984390892	5	0.00364944122823248	0.0479376298597138
ENSG00000171291.8	ZNF439	is_aneuploid:lineage	17.4952745279407	5	0.00365025093892059	0.0479376298597138
ENSG00000246985.7	SOCS2-AS1	is_aneuploid:lineage	17.4947487547311	5	0.00365106370413978	0.0479376298597138
ENSG00000278192.1	RP5-1056H1.2	is_aneuploid:lineage	17.4933533572636	5	0.00365322163443461	0.0479376298597138
ENSG00000233579.1	KRT8P15	is_aneuploid:lineage	17.4929321729318	5	0.00365387322545744	0.0479376298597138
ENSG00000237206.1	IMPDH1P4	is_aneuploid:lineage	17.4900384284843	5	0.00365835305276118	0.0479380849007139
ENSG00000230092.7	RP11-206L10.8	is_aneuploid:lineage	17.4840325774811	5	0.00366766791099064	0.0480018189063618
ENSG00000228989.1	AC133528.2	is_aneuploid:lineage	17.4770002634938	5	0.00367860426829055	0.0480290371688905
ENSG00000164733.20	CTSB	is_aneuploid:lineage	17.4762680592505	5	0.00367974479341758	0.0480290371688905
ENSG00000144648.15	ACKR2	is_aneuploid:lineage	17.4741100154103	5	0.00368310830422322	0.0480290371688905
ENSG00000278646.1	RP1-321E8.5	is_aneuploid:lineage	17.4687554478645	5	0.00369146688736018	0.0480798983296405
ENSG00000283059.1	KLLN	is_aneuploid:lineage	17.4628979649568	5	0.00370063178427633	0.0481411260358977
ENSG00000129422.14	MTUS1	is_aneuploid:lineage	17.4556121385618	5	0.00371206260175807	0.0482149080753409
ENSG00000226088.1	RP11-180O5.2	is_aneuploid:lineage	17.4520241788609	5	0.0037177044788345	0.0482149080753409
ENSG00000184863.10	RBM33	is_aneuploid:lineage	17.4494659234271	5	0.0037217323220405	0.0482149080753409
ENSG00000109320.11	NFKB1	is_aneuploid:lineage	17.4448893993774	5	0.00372894847793129	0.0482149080753409
ENSG00000102908.20	NFAT5	is_aneuploid:lineage	17.4443050636664	5	0.00372987082952479	0.0482149080753409
ENSG00000275993.2	CH507-42P11.8	is_aneuploid:lineage	17.4422424824017	5	0.00373312831970489	0.0482149080753409
ENSG00000153558.13	FBXL2	is_aneuploid:lineage	17.417828652802	5	0.00377189778325532	0.0486160330531513
ENSG00000268105.1	RP11-369G6.2	is_aneuploid:lineage	17.4165282093833	5	0.00377397391417952	0.0486160330531513
ENSG00000206417.8	H1FX-AS1	is_aneuploid:lineage	17.411730992377	5	0.00378164224264122	0.0486160330531513
ENSG00000254486.1	RP13-631K18.2	is_aneuploid:lineage	17.4090285300543	5	0.00378596882443192	0.0486160330531513
ENSG00000231057.3	RP11-122M14.1	is_aneuploid:lineage	17.406837455273	5	0.00378948023987854	0.0486160330531513
ENSG00000259563.1	CTD-2329K10.1	is_aneuploid:lineage	17.4057437479869	5	0.00379123420634319	0.0486160330531513
ENSG00000138794.9	CASP6	is_aneuploid:lineage	17.3988617759513	5	0.00380228898131061	0.0486803892393664
ENSG00000232677.6	LINC00665	is_aneuploid:lineage	17.397002596143	5	0.00380528085802493	0.0486803892393664
ENSG00000266587.1	AC027320.1	is_aneuploid:lineage	17.3927846064151	5	0.00381207717921547	0.0487095523596062
ENSG00000035862.12	TIMP2	is_aneuploid:lineage	17.3862325926888	5	0.00382265779366922	0.0487636265202704
ENSG00000116729.13	WLS	is_aneuploid:lineage	17.3836688255596	5	0.00382680574374709	0.0487636265202704
ENSG00000215301.9	DDX3X	is_aneuploid:lineage	17.3817740345392	5	0.00382987417781951	0.0487636265202704
ENSG00000151240.16	DIP2C	is_aneuploid:lineage	17.375243793316	5	0.00384046773139831	0.0488408449243154
ENSG00000254951.7	RP11-494M8.4	is_aneuploid:lineage	17.3643174177421	5	0.00385825694949257	0.0489931309103946
ENSG00000242858.1	CTC-484M2.1	is_aneuploid:lineage	17.3622282025028	5	0.00386166756378747	0.0489931309103946
ENSG00000130816.14	DNMT1	is_aneuploid:lineage	17.3595333351623	5	0.00386607125132663	0.0489931309103946
ENSG00000056998.18	GYG2	is_aneuploid:lineage	17.3551360271434	5	0.00387326744721821	0.0490198136923765
ENSG00000064547.13	LPAR2	is_aneuploid:lineage	17.3526950864317	5	0.00387726769964052	0.0490198136923765
ENSG00000143772.9	ITPKB	is_aneuploid:lineage	17.3466831990543	5	0.00388713731378194	0.0490462347037138
ENSG00000169223.14	LMAN2	is_aneuploid:lineage	17.3458827245834	5	0.00388845329124785	0.0490462347037138
ENSG00000240023.1	RP11-561B11.1	is_aneuploid:lineage	17.3428797246769	5	0.00389339409772742	0.0490511847799693
ENSG00000059588.9	TARBP1	is_aneuploid:lineage	17.3391151106458	5	0.00389959665347016	0.0490636615303314
ENSG00000253675.1	CTD-3118D11.2	is_aneuploid:lineage	17.3367590150683	5	0.00390348345771223	0.0490636615303314
ENSG00000187953.10	PMS2CL	is_aneuploid:lineage	17.331850687296	5	0.00391159279964524	0.0491083536218682
ENSG00000171757.15	LRRC34	is_aneuploid:lineage	17.3177956895368	5	0.00393490513844587	0.0493315668222147
ENSG00000162105.16	SHANK2	is_aneuploid:lineage	17.31562301245	5	0.00393852095511988	0.0493315668222147
ENSG00000145782.12	ATG12	is_aneuploid:lineage	17.3122394119753	5	0.00394415848765851	0.0493448680830654
ENSG00000122483.17	CCDC18	is_aneuploid:lineage	17.3033734668723	5	0.00395896779390344	0.0494727524565062
ENSG00000106733.20	NMRK1	is_aneuploid:lineage	17.2985818869936	5	0.00396699406848177	0.0495156755888757
ENSG00000257354.2	RP11-631N16.2	is_aneuploid:lineage	17.2941628679853	5	0.00397441037616442	0.0495508947249641
ENSG00000171346.13	KRT15	is_aneuploid:lineage	17.2742327605348	5	0.00400802727267197	0.0499123107251858
ENSG00000212123.3	PRR22	is_aneuploid:lineage	17.2671983119062	5	0.00401995880687227	0.0500031547903639
ENSG00000135111.14	TBX3	is_aneuploid:lineage	17.237360164497	5	0.00407095622804744	0.0505791594643434
ENSG00000100422.13	CERK	is_aneuploid:lineage	17.218221772525	5	0.00410399869519219	0.0508512197955184
ENSG00000029363.15	BCLAF1	is_aneuploid:lineage	17.2167796085619	5	0.00410649918937804	0.0508512197955184
ENSG00000240652.1	RP11-832N8.1	is_aneuploid:lineage	17.2164912669156	5	0.00410699930880682	0.0508512197955184
ENSG00000271644.1	RP3-365I19.2	is_aneuploid:lineage	17.2009114572189	5	0.00413411070051796	0.051056315936571
ENSG00000167487.11	KLHL26	is_aneuploid:lineage	17.199481991194	5	0.00413660694727405	0.051056315936571
ENSG00000153982.10	GDPD1	is_aneuploid:lineage	17.1988181149245	5	0.00413776676156267	0.051056315936571
ENSG00000244485.1	RPL18P13	is_aneuploid:lineage	17.1898224996214	5	0.0041535137762365	0.0511920477810109
ENSG00000116396.13	KCNC4	is_aneuploid:lineage	17.1831392502536	5	0.00416525085842321	0.0512781037449484
ENSG00000163817.15	SLC6A20	is_aneuploid:lineage	17.1564858758673	5	0.00421238265989422	0.0517992084465539
ENSG00000281013.2	NDUFA6	is_aneuploid:lineage	17.1398619363041	5	0.00424204270148568	0.0520638755784698
ENSG00000229133.1	RPS7P4	is_aneuploid:lineage	17.1390139134149	5	0.00424356118329667	0.0520638755784698
ENSG00000249768.2	HSPE1P10	is_aneuploid:lineage	17.1164072727974	5	0.00428423737094045	0.0524885511034533
ENSG00000101846.6	STS	is_aneuploid:lineage	17.1143768421659	5	0.00428790932378009	0.0524885511034533
ENSG00000228439.4	TSTD3	is_aneuploid:lineage	17.1057544665764	5	0.00430353683913667	0.0526201207219431
ENSG00000277462.1	ZNF670	is_aneuploid:lineage	17.0960359063672	5	0.0043212178496595	0.0527686423822991
ENSG00000253636.1	RP11-531A24.5	is_aneuploid:lineage	17.093704564037	5	0.00432546981468182	0.0527686423822991
ENSG00000011132.11	APBA3	is_aneuploid:lineage	17.0872835144363	5	0.00433720184718232	0.0528519802038904
ENSG00000268516.2	CTD-3138B18.5	is_aneuploid:lineage	17.0715677889818	5	0.00436604772213901	0.0531292169751588
ENSG00000135749.18	PCNXL2	is_aneuploid:lineage	17.069527809264	5	0.00436980578035879	0.0531292169751588
ENSG00000126804.13	ZBTB1	is_aneuploid:lineage	17.0645238688453	5	0.00437903744910264	0.0531815013694575
ENSG00000124749.16	COL21A1	is_aneuploid:lineage	17.0547746391203	5	0.00439707837314086	0.0533248491446247
ENSG00000147383.10	NSDHL	is_aneuploid:lineage	17.0517789022158	5	0.0044026365488046	0.0533248491446247
ENSG00000154642.10	C21orf91	is_aneuploid:lineage	17.0501428998745	5	0.00440567482263189	0.0533248491446247
ENSG00000224520.2	KRT8P45	is_aneuploid:lineage	17.0392459148884	5	0.00442596430571682	0.053459046990951
ENSG00000113790.10	EHHADH	is_aneuploid:lineage	17.036355136887	5	0.00443136205234773	0.053459046990951
ENSG00000248008.2	NRAV	is_aneuploid:lineage	17.0362098848497	5	0.00443163344091637	0.053459046990951
ENSG00000155744.9	FAM126B	is_aneuploid:lineage	17.0132317996611	5	0.00447477075078182	0.0538247760731253
ENSG00000140263.13	SORD	is_aneuploid:lineage	17.0110891148875	5	0.00447881411261875	0.0538247760731253
ENSG00000276791.1	CTD-2270P14.5	is_aneuploid:lineage	17.0065053732797	5	0.0044874758699863	0.0538247760731253
ENSG00000188219.14	POTEE	is_aneuploid:lineage	17.0064798598968	5	0.00448752412762199	0.0538247760731253
ENSG00000109771.15	LRP2BP	is_aneuploid:lineage	17.0064602239028	5	0.00448756126873552	0.0538247760731253
ENSG00000251669.5	FAM86EP	is_aneuploid:lineage	17.0041687911384	5	0.00449189753379622	0.0538247760731253
ENSG00000236107.7	AC010127.3	is_aneuploid:lineage	16.9949192063372	5	0.00450944292819298	0.0538767397862705
ENSG00000100027.14	YPEL1	is_aneuploid:lineage	16.9940254283913	5	0.0045111418648961	0.0538767397862705
ENSG00000279078.1	SND1-IT1	is_aneuploid:lineage	16.9939835077305	5	0.00451122156508299	0.0538767397862705
ENSG00000276340.4	ZNF623	is_aneuploid:lineage	16.9902735919702	5	0.00451828036294275	0.0539013503717121
ENSG00000196083.9	IL1RAP	is_aneuploid:lineage	16.9829809793448	5	0.00453218736768313	0.0539747959170016
ENSG00000187079.14	TEAD1	is_aneuploid:lineage	16.9817982590244	5	0.0045344467515529	0.0539747959170016
ENSG00000198131.13	ZNF544	is_aneuploid:lineage	16.9759182362579	5	0.00454569586825381	0.0540490405415496
ENSG00000253352.8	TUG1	is_aneuploid:lineage	16.9707245822182	5	0.00455565455902386	0.0541077951618996
ENSG00000132972.18	RNF17	is_aneuploid:lineage	16.9592913640143	5	0.00457765260572182	0.0542698442231582
ENSG00000253722.1	RP11-10N23.4	is_aneuploid:lineage	16.9558213258605	5	0.00458434962310815	0.0542698442231582
ENSG00000110934.10	BIN2	is_aneuploid:lineage	16.9557725756954	5	0.00458444377687224	0.0542698442231582
ENSG00000137054.15	POLR1E	is_aneuploid:lineage	16.9501631981979	5	0.00459529008602414	0.0542698442231582
ENSG00000147570.9	DNAJC5B	is_aneuploid:lineage	16.9496495434389	5	0.00459628454227186	0.0542698442231582
ENSG00000176700.19	SCAND2P	is_aneuploid:lineage	16.947993558268	5	0.00459949202765759	0.0542698442231582
ENSG00000242114.5	MTFP1	is_aneuploid:lineage	16.9418246624462	5	0.00461145984533192	0.0543515880106215
ENSG00000232124.1	AP001057.1	is_aneuploid:lineage	16.9341441936381	5	0.00462640267080319	0.0544681790755678
ENSG00000227751.1	RP1-20B21.4	is_aneuploid:lineage	16.926006423448	5	0.00464228680770418	0.0545955861398969
ENSG00000162650.15	ATXN7L2	is_aneuploid:lineage	16.9117181137808	5	0.00467030516967289	0.0548652646584995
ENSG00000274422.1	LL22NC03-2H8.5	is_aneuploid:lineage	16.9017273737429	5	0.00468999435352939	0.0550366142102336
ENSG00000185046.18	ANKS1B	is_aneuploid:lineage	16.8930098534329	5	0.00470724056265036	0.0551789543599327
ENSG00000178537.9	SLC25A20	is_aneuploid:lineage	16.8867827955896	5	0.00471959770116276	0.0552533925191654
ENSG00000123977.9	DAW1	is_aneuploid:lineage	16.8838445700919	5	0.00472543938946803	0.0552533925191654
ENSG00000140264.19	SERF2	is_aneuploid:lineage	16.8820749075306	5	0.00472896118415807	0.0552533925191654
ENSG00000180902.16	D2HGDH	is_aneuploid:lineage	16.865000738474	5	0.00476307232878119	0.0555264968687911
ENSG00000198039.11	ZNF273	is_aneuploid:lineage	16.8607972795265	5	0.00477150688113104	0.0555264968687911
ENSG00000135452.9	TSPAN31	is_aneuploid:lineage	16.8586268923279	5	0.00477586763236523	0.0555264968687911
ENSG00000281289.2	LSS	is_aneuploid:lineage	16.8578100640932	5	0.00477750981494666	0.0555264968687911
ENSG00000213216.2	RP11-355O1.7	is_aneuploid:lineage	16.8530945552284	5	0.00478700083946368	0.0555264968687911
ENSG00000274352.4	ZNF707	is_aneuploid:lineage	16.8527543647994	5	0.00478768626103006	0.0555264968687911
ENSG00000109861.15	CTSC	is_aneuploid:lineage	16.8511992791212	5	0.00479082069516425	0.0555264968687911
ENSG00000139083.10	ETV6	is_aneuploid:lineage	16.8498580689758	5	0.00479352565071454	0.0555264968687911
ENSG00000197363.9	ZNF517	is_aneuploid:lineage	16.8356814220186	5	0.00482220849513886	0.0557988144610649
ENSG00000078124.11	ACER3	is_aneuploid:lineage	16.8309335389647	5	0.00483185204210984	0.0558504766187088
ENSG00000133059.16	DSTYK	is_aneuploid:lineage	16.8260676345197	5	0.00484175484463813	0.0558788886596362
ENSG00000105929.15	ATP6V0A4	is_aneuploid:lineage	16.8246355947503	5	0.00484467302034858	0.0558788886596362
ENSG00000225193.5	RPS12P26	is_aneuploid:lineage	16.8202195034326	5	0.00485368284182002	0.0559229980471564
ENSG00000264451.1	RP11-433M22.2	is_aneuploid:lineage	16.8148561156201	5	0.00486464736578586	0.0559895108733333
ENSG00000197951.8	ZNF71	is_aneuploid:lineage	16.7963032488496	5	0.00490276235842374	0.0563456686576395
ENSG00000183054.11	RGPD6	is_aneuploid:lineage	16.7947136150052	5	0.00490604162963055	0.0563456686576395
ENSG00000004809.13	SLC22A16	is_aneuploid:lineage	16.7706029679825	5	0.00495604307726048	0.0567418895677721
ENSG00000188613.6	NANOS1	is_aneuploid:lineage	16.762771615276	5	0.00497239078210026	0.0567418895677721
ENSG00000236540.7	AC006547.13	is_aneuploid:lineage	16.7580752992341	5	0.0049822194341634	0.0567418895677721
ENSG00000273642.1	NDUFA3	is_aneuploid:lineage	16.7487206536003	5	0.00500185378833553	0.0567418895677721
ENSG00000274359.1	NDUFA3	is_aneuploid:lineage	16.7487206536003	5	0.00500185378833553	0.0567418895677721
ENSG00000275605.1	NDUFA3	is_aneuploid:lineage	16.7487206536003	5	0.00500185378833553	0.0567418895677721
ENSG00000275724.1	NDUFA3	is_aneuploid:lineage	16.7487206536003	5	0.00500185378833553	0.0567418895677721
ENSG00000276220.1	NDUFA3	is_aneuploid:lineage	16.7487206536003	5	0.00500185378833553	0.0567418895677721
ENSG00000277722.1	NDUFA3	is_aneuploid:lineage	16.7487206536003	5	0.00500185378833553	0.0567418895677721
ENSG00000278365.1	NDUFA3	is_aneuploid:lineage	16.7487206536003	5	0.00500185378833553	0.0567418895677721
ENSG00000276766.1	NDUFA3	is_aneuploid:lineage	16.7455973277181	5	0.00500842610509333	0.0567418895677721
ENSG00000182196.13	ARL6IP4	is_aneuploid:lineage	16.7444495372623	5	0.00501084348231493	0.0567418895677721
ENSG00000250144.1	RP11-553P9.1	is_aneuploid:lineage	16.7433530659948	5	0.00501315383926155	0.0567418895677721
ENSG00000182256.12	GABRG3	is_aneuploid:lineage	16.7405471490883	5	0.00501907087825376	0.0567418895677721
ENSG00000174669.11	SLC29A2	is_aneuploid:lineage	16.7372255517459	5	0.00502608418253086	0.0567418895677721
ENSG00000224415.1	RP11-401L13.4	is_aneuploid:lineage	16.7358304202902	5	0.00502903275037113	0.0567418895677721
ENSG00000109205.16	ODAM	is_aneuploid:lineage	16.7350364367105	5	0.00503071156438421	0.0567418895677721
ENSG00000134901.12	KDELC1	is_aneuploid:lineage	16.7310330034464	5	0.00503918483735828	0.0567418895677721
ENSG00000259370.2	RP11-1069G10.1	is_aneuploid:lineage	16.7304079134752	5	0.00504050909815133	0.0567418895677721
ENSG00000251143.1	RP11-849H4.4	is_aneuploid:lineage	16.7264704682002	5	0.00504885843734755	0.0567766137581759
ENSG00000164142.15	FAM160A1	is_aneuploid:lineage	16.7196686126298	5	0.00506331356516256	0.056879856337664
ENSG00000229806.1	RPS15P5	is_aneuploid:lineage	16.7143994896085	5	0.00507453913124764	0.0568840977666278
ENSG00000251340.1	RP11-461G12.2	is_aneuploid:lineage	16.7106730358994	5	0.00508249279062259	0.0568840977666278
ENSG00000175582.19	RAB6A	is_aneuploid:lineage	16.7104859605773	5	0.00508289240062142	0.0568840977666278
ENSG00000278550.4	SLC43A2	is_aneuploid:lineage	16.7095978799823	5	0.00508478984041289	0.0568840977666278
ENSG00000178913.7	TAF7	is_aneuploid:lineage	16.7045066926865	5	0.0050956808314597	0.0569468629603916
ENSG00000229089.6	ANKRD20A8P	is_aneuploid:lineage	16.6994643666429	5	0.0051064897411631	0.0569952018804828
ENSG00000143126.7	CELSR2	is_aneuploid:lineage	16.6975607476345	5	0.00511057622331081	0.0569952018804828
ENSG00000009724.16	MASP2	is_aneuploid:lineage	16.6913137449763	5	0.00512400904672251	0.0570448951687652
ENSG00000148229.12	POLE3	is_aneuploid:lineage	16.6905697053344	5	0.00512561123741516	0.0570448951687652
ENSG00000227617.8	CERS6-AS1	is_aneuploid:lineage	16.6809153214904	5	0.00514644506201943	0.0571616804310801
ENSG00000178882.14	FAM101A	is_aneuploid:lineage	16.6807948811965	5	0.00514670548926665	0.0571616804310801
ENSG00000164934.13	DCAF13	is_aneuploid:lineage	16.6759726698873	5	0.00515714309867299	0.0572186777485667
ENSG00000151611.13	MMAA	is_aneuploid:lineage	16.6673980776964	5	0.00517575373743252	0.0573191825903119
ENSG00000255857.5	PXN-AS1	is_aneuploid:lineage	16.6669023502596	5	0.00517683168617167	0.0573191825903119
ENSG00000110721.11	CHKA	is_aneuploid:lineage	16.6479513438907	5	0.00521820494561525	0.0577180189793619
ENSG00000224287.2	MSL3P1	is_aneuploid:lineage	16.6422567211079	5	0.00523070020346499	0.0577969487973514
ENSG00000145555.14	MYO10	is_aneuploid:lineage	16.6290349116108	5	0.00525982447881434	0.0580214606834456
ENSG00000144677.14	CTDSPL	is_aneuploid:lineage	16.6281501102221	5	0.00526177911016717	0.0580214606834456
ENSG00000196230.12	TUBB	is_aneuploid:lineage	16.6201155564838	5	0.00527956086767332	0.058136865656382
ENSG00000230663.1	FAM224B	is_aneuploid:lineage	16.616468049014	5	0.00528765272835142	0.058136865656382
ENSG00000117597.17	DIEXF	is_aneuploid:lineage	16.6147373183143	5	0.00529149652306994	0.058136865656382
ENSG00000203363.2	AC012454.4	is_aneuploid:lineage	16.6115804604631	5	0.0052985146396609	0.058136865656382
ENSG00000168214.20	RBPJ	is_aneuploid:lineage	16.6100967239321	5	0.0053018163211454	0.058136865656382
ENSG00000128309.16	MPST	is_aneuploid:lineage	16.6073038095114	5	0.0053080366951119	0.058136865656382
ENSG00000097096.8	SYDE2	is_aneuploid:lineage	16.6053400675236	5	0.00531241460115722	0.058136865656382
ENSG00000105677.11	TMEM147	is_aneuploid:lineage	16.6029899284263	5	0.0053176585607652	0.058136865656382
ENSG00000204442.3	FAM155A	is_aneuploid:lineage	16.6011136879903	5	0.00532184871699373	0.058136865656382
ENSG00000167642.12	SPINT2	is_aneuploid:lineage	16.5991877337778	5	0.00532615324859238	0.058136865656382
ENSG00000249092.1	CTD-2325A15.3	is_aneuploid:lineage	16.5932976943526	5	0.00533933865333835	0.0582218600519654
ENSG00000131876.16	SNRPA1	is_aneuploid:lineage	16.5837606205065	5	0.00536075585403418	0.0583413990822233
ENSG00000011454.16	RABGAP1	is_aneuploid:lineage	16.5835984282065	5	0.00536112080972048	0.0583413990822233
ENSG00000165757.8	KIAA1462	is_aneuploid:lineage	16.5657955776248	5	0.00540132746639665	0.0587196875736039
ENSG00000251661.3	RP11-326C3.11	is_aneuploid:lineage	16.5575600008904	5	0.0054200264020605	0.0588636317923954
ENSG00000132561.13	MATN2	is_aneuploid:lineage	16.5528062359234	5	0.00543084859391781	0.0589218278908208
ENSG00000244040.5	IL12A-AS1	is_aneuploid:lineage	16.5432271421342	5	0.00545271997782527	0.0590160933711582
ENSG00000197647.11	ZNF433	is_aneuploid:lineage	16.5420430936928	5	0.00545542940665504	0.0590160933711582
ENSG00000267412.1	CTC-265F19.2	is_aneuploid:lineage	16.5395000707211	5	0.00546125298399618	0.0590160933711582
ENSG00000110777.11	POU2AF1	is_aneuploid:lineage	16.5394243118588	5	0.00546142656642042	0.0590160933711582
ENSG00000228274.3	RP3-508I15.9	is_aneuploid:lineage	16.5301914806737	5	0.00548262163235745	0.0590390324120262
ENSG00000133302.12	SLF1	is_aneuploid:lineage	16.5300230958378	5	0.00548300892398409	0.0590390324120262
ENSG00000183801.7	OLFML1	is_aneuploid:lineage	16.5282572400612	5	0.0054870720684276	0.0590390324120262
ENSG00000147174.11	ACRC	is_aneuploid:lineage	16.5269546958759	5	0.00549007103876776	0.0590390324120262
ENSG00000177076.5	ACER2	is_aneuploid:lineage	16.5226382929368	5	0.00550002053424482	0.0590390324120262
ENSG00000197948.10	FCHSD1	is_aneuploid:lineage	16.5215703270127	5	0.00550248495514964	0.0590390324120262
ENSG00000100664.10	EIF5	is_aneuploid:lineage	16.5204952085088	5	0.00550496696932054	0.0590390324120262
ENSG00000235439.10	DDX39B	is_aneuploid:lineage	16.5191365699779	5	0.0055081050789131	0.0590390324120262
ENSG00000154813.9	DPH3	is_aneuploid:lineage	16.5170967331293	5	0.00551281986065109	0.0590390324120262
ENSG00000248539.1	CTD-2194L12.2	is_aneuploid:lineage	16.508742544512	5	0.0055321704480752	0.0591394401779713
ENSG00000164609.9	SLU7	is_aneuploid:lineage	16.5083147412476	5	0.00553316313890539	0.0591394401779713
ENSG00000275723.4	NAPEPLD	is_aneuploid:lineage	16.5052180948351	5	0.0055403538970497	0.059157666294582
ENSG00000168066.20	SF1	is_aneuploid:lineage	16.5010640989514	5	0.00555001425650286	0.0591583801243041
ENSG00000174032.16	SLC25A30	is_aneuploid:lineage	16.5004722895509	5	0.00555139188027861	0.0591583801243041
ENSG00000158711.13	ELK4	is_aneuploid:lineage	16.4941067704863	5	0.00556623074730057	0.0592241297043161
ENSG00000149084.11	HSD17B12	is_aneuploid:lineage	16.4931154564641	5	0.00556854511064662	0.0592241297043161
ENSG00000251152.1	RP11-281P23.1	is_aneuploid:lineage	16.4865801725508	5	0.00558382616815952	0.0593281420139648
ENSG00000130779.19	CLIP1	is_aneuploid:lineage	16.477619282357	5	0.00560484538483591	0.059388335449206
ENSG00000204682.5	CASC10	is_aneuploid:lineage	16.4765639122726	5	0.00560732600031021	0.059388335449206
ENSG00000141526.14	SLC16A3	is_aneuploid:lineage	16.4759836296408	5	0.00560869039334304	0.059388335449206
ENSG00000126705.13	AHDC1	is_aneuploid:lineage	16.4747810546052	5	0.00561151898615347	0.059388335449206
ENSG00000175073.7	VCPIP1	is_aneuploid:lineage	16.4701263483477	5	0.0056224805047306	0.059446006791846
ENSG00000116663.10	FBXO6	is_aneuploid:lineage	16.4656734063995	5	0.00563298642756682	0.0594987529071691
ENSG00000259431.5	THTPA	is_aneuploid:lineage	16.4573516471473	5	0.00565267148740823	0.0596482561115506
ENSG00000070526.14	ST6GALNAC1	is_aneuploid:lineage	16.448231222784	5	0.0056743228494895	0.0598181956115034
ENSG00000245213.6	RP11-10K16.1	is_aneuploid:lineage	16.4443294107176	5	0.00568361021078587	0.0598295002218969
ENSG00000249709.7	ZNF564	is_aneuploid:lineage	16.4431204830584	5	0.00568649079072455	0.0598295002218969
ENSG00000231196.4	RP11-495P10.7	is_aneuploid:lineage	16.4328600683992	5	0.00571099625161124	0.0600287658460952
ENSG00000273656.4	RP11-124L9.2	is_aneuploid:lineage	16.4109701170273	5	0.00576362186340257	0.0605229289043935
ENSG00000095587.8	TLL2	is_aneuploid:lineage	16.4035839967701	5	0.00578148530637737	0.0606254727716658
ENSG00000275379.1	HIST1H3I	is_aneuploid:lineage	16.4022858930492	5	0.00578463036313721	0.0606254727716658
ENSG00000085998.13	POMGNT1	is_aneuploid:lineage	16.3788860483589	5	0.00584161064365467	0.0611632117287191
ENSG00000230454.1	U73166.2	is_aneuploid:lineage	16.3756661126274	5	0.00584949412846107	0.0611857560395538
ENSG00000156381.8	ANKRD9	is_aneuploid:lineage	16.3733745618168	5	0.00585511093266435	0.0611857560395538
ENSG00000071537.13	SEL1L	is_aneuploid:lineage	16.3688664079161	5	0.00586617619122837	0.061214781723412
ENSG00000196639.6	HRH1	is_aneuploid:lineage	16.3676192189818	5	0.00586924101414801	0.061214781723412
ENSG00000065054.13	SLC9A3R2	is_aneuploid:lineage	16.3516719396452	5	0.00590856749541245	0.0615654065165192
ENSG00000131263.12	RLIM	is_aneuploid:lineage	16.3402578262528	5	0.00593687268321726	0.0618006268799383
ENSG00000126067.11	PSMB2	is_aneuploid:lineage	16.3314090907098	5	0.00595890707345192	0.0619701798752686
ENSG00000198814.12	GK	is_aneuploid:lineage	16.32345861286	5	0.00597877268384846	0.0620220759150707
ENSG00000101782.14	RIOK3	is_aneuploid:lineage	16.3233523009866	5	0.00597903875897451	0.0620220759150707
ENSG00000177885.13	GRB2	is_aneuploid:lineage	16.3202646384349	5	0.00598677153459855	0.0620220759150707
ENSG00000164089.8	ETNPPL	is_aneuploid:lineage	16.3202126971705	5	0.00598690170021765	0.0620220759150707
ENSG00000077063.10	CTTNBP2	is_aneuploid:lineage	16.3169309982014	5	0.00599513128553491	0.0620477273946787
ENSG00000104368.17	PLAT	is_aneuploid:lineage	16.3104921255415	5	0.0060113102410832	0.0621555242920222
ENSG00000143153.12	ATP1B1	is_aneuploid:lineage	16.3066660859535	5	0.00602094408361202	0.0621955045860134
ENSG00000162493.16	PDPN	is_aneuploid:lineage	16.2873986103267	5	0.00606968816505527	0.0625550128375807
ENSG00000283085.1	TPBG	is_aneuploid:lineage	16.2862170043922	5	0.00607268995332864	0.0625550128375807
ENSG00000188761.11	BCL2L15	is_aneuploid:lineage	16.2860365639111	5	0.00607314847726011	0.0625550128375807
ENSG00000244538.1	RP11-10G12.1	is_aneuploid:lineage	16.2821424113748	5	0.00608305227884843	0.0625972373390813
ENSG00000178053.17	MLF1	is_aneuploid:lineage	16.2729456779244	5	0.00610650440364134	0.0626753880264367
ENSG00000014257.15	ACPP	is_aneuploid:lineage	16.2693492167557	5	0.00611569950921322	0.0626753880264367
ENSG00000248370.1	RP11-366H4.1	is_aneuploid:lineage	16.2684475796493	5	0.00611800684822956	0.0626753880264367
ENSG00000153443.12	UBALD1	is_aneuploid:lineage	16.2679261329488	5	0.00611934164630756	0.0626753880264367
ENSG00000189367.14	KIAA0408	is_aneuploid:lineage	16.2677841246122	5	0.00611970520810215	0.0626753880264367
ENSG00000233406.5	RP11-296A18.5	is_aneuploid:lineage	16.2636484323872	5	0.00613030241587267	0.0627243527828794
ENSG00000241185.2	RPL21P122	is_aneuploid:lineage	16.259766839496	5	0.00614026479615503	0.0627667354104751
ENSG00000253138.5	LINC00967	is_aneuploid:lineage	16.2564641706619	5	0.00614875375157706	0.0627939904542346
ENSG00000111785.18	RIC8B	is_aneuploid:lineage	16.2467509929884	5	0.00617378619027966	0.0629495100589859
ENSG00000227794.5	RPS18	is_aneuploid:lineage	16.2460268662454	5	0.0061756563561915	0.0629495100589859
ENSG00000120526.10	NUDCD1	is_aneuploid:lineage	16.2380199820649	5	0.00619637217808586	0.0631010281328061
ENSG00000215018.9	COL28A1	is_aneuploid:lineage	16.2265983332483	5	0.00622604011200975	0.063324331565335
ENSG00000169895.5	SYAP1	is_aneuploid:lineage	16.2250610572412	5	0.00623004376922072	0.063324331565335
ENSG00000274627.1	RP11-104N10.2	is_aneuploid:lineage	16.2161667031327	5	0.00625325738732894	0.0634639520035393
ENSG00000179988.13	PSTK	is_aneuploid:lineage	16.2138417250153	5	0.00625933929563442	0.0634639520035393
ENSG00000167996.15	FTH1	is_aneuploid:lineage	16.2130412922685	5	0.00626143448067517	0.0634639520035393
ENSG00000204536.13	CCHCR1	is_aneuploid:lineage	16.2015346076163	5	0.0062916296220226	0.0636675033088396
ENSG00000221914.8	PPP2R2A	is_aneuploid:lineage	16.2008903336647	5	0.00629332447516756	0.0636675033088396
ENSG00000169682.17	SPNS1	is_aneuploid:lineage	16.1976083182205	5	0.00630196518658438	0.0636951669935293
ENSG00000104859.14	CLASRP	is_aneuploid:lineage	16.1942196478766	5	0.00631089882401038	0.0637257367605916
ENSG00000138642.14	HERC6	is_aneuploid:lineage	16.19038507107	5	0.00632102290055583	0.0637682588194776
ENSG00000188766.12	SPRED3	is_aneuploid:lineage	16.1867562518716	5	0.00633061830939071	0.0638053730335975
ENSG00000121900.18	TMEM54	is_aneuploid:lineage	16.1824810122477	5	0.00634194121141341	0.063859812833579
ENSG00000160183.13	TMPRSS3	is_aneuploid:lineage	16.1776241205625	5	0.00635482855528304	0.0639298894290908
ENSG00000116641.16	DOCK7	is_aneuploid:lineage	16.1729796463583	5	0.00636717613518804	0.0639460211766101
ENSG00000245832.6	MIR4300HG	is_aneuploid:lineage	16.1695666108894	5	0.00637626476934734	0.0639460211766101
ENSG00000104626.14	ERI1	is_aneuploid:lineage	16.1684585701469	5	0.0063792181084814	0.0639460211766101
ENSG00000124784.8	RIOK1	is_aneuploid:lineage	16.165507634907	5	0.00638708994772436	0.0639460211766101
ENSG00000119673.14	ACOT2	is_aneuploid:lineage	16.1621917994502	5	0.00639594647880077	0.0639460211766101
ENSG00000065183.15	WDR3	is_aneuploid:lineage	16.1615432432535	5	0.00639768015823914	0.0639460211766101
ENSG00000166801.15	FAM111A	is_aneuploid:lineage	16.159696911368	5	0.00640261816363008	0.0639460211766101
ENSG00000143545.8	RAB13	is_aneuploid:lineage	16.159229754363	5	0.00640386816128822	0.0639460211766101
ENSG00000137501.17	SYTL2	is_aneuploid:lineage	16.149713515307	5	0.00642938310468901	0.0640918673703356
ENSG00000182195.7	LDOC1	is_aneuploid:lineage	16.1493499056381	5	0.00643035997718341	0.0640918673703356
ENSG00000147894.14	C9orf72	is_aneuploid:lineage	16.1423238766694	5	0.00644926450339871	0.064220936248133
ENSG00000274253.4	RP11-566K19.6	is_aneuploid:lineage	16.137344152759	5	0.00646269593541312	0.0642953169090834
ENSG00000204120.14	GIGYF2	is_aneuploid:lineage	16.1278198351474	5	0.00648846111034181	0.064492151876676
ENSG00000249242.7	TMEM150C	is_aneuploid:lineage	16.1129665976292	5	0.00652884192829865	0.0647855038977061
ENSG00000185436.11	IFNLR1	is_aneuploid:lineage	16.1125457861528	5	0.00652998952843018	0.0647855038977061
ENSG00000141480.17	ARRB2	is_aneuploid:lineage	16.1047897984815	5	0.00655117620156304	0.0648943542246875
ENSG00000070010.18	UFD1L	is_aneuploid:lineage	16.1041247952192	5	0.00655299587418271	0.0648943542246875
ENSG00000277801.1	RP11-681H18.2	is_aneuploid:lineage	16.09769705596	5	0.00657060973128272	0.0648951997171982
ENSG00000182307.12	C8orf33	is_aneuploid:lineage	16.0924836616462	5	0.0065849298008592	0.0648951997171982
ENSG00000088826.17	SMOX	is_aneuploid:lineage	16.0924367941607	5	0.00658505867351912	0.0648951997171982
ENSG00000174953.13	DHX36	is_aneuploid:lineage	16.0909461614547	5	0.00658915878441032	0.0648951997171982
ENSG00000172243.17	CLEC7A	is_aneuploid:lineage	16.0906605657811	5	0.00658994462321747	0.0648951997171982
ENSG00000080345.17	RIF1	is_aneuploid:lineage	16.0900389263882	5	0.00659165542822522	0.0648951997171982
ENSG00000115539.13	PDCL3	is_aneuploid:lineage	16.0887500504164	5	0.00659520390422015	0.0648951997171982
ENSG00000224411.3	HSP90AA2P	is_aneuploid:lineage	16.0814208869394	5	0.00661541763626477	0.0649893433233755
ENSG00000100258.17	LMF2	is_aneuploid:lineage	16.0809117445531	5	0.00661682408363124	0.0649893433233755
ENSG00000102393.9	GLA	is_aneuploid:lineage	16.0779891317413	5	0.00662490310250973	0.0650094869172852
ENSG00000283079.1	RP11-222A11.1	is_aneuploid:lineage	16.0691439058547	5	0.00664941267416167	0.0651906786225196
ENSG00000169554.16	ZEB2	is_aneuploid:lineage	16.0518735163198	5	0.00669752270068083	0.0656027093148213
ENSG00000145506.13	NKD2	is_aneuploid:lineage	16.0462362462105	5	0.00671329968352174	0.0656975751572881
ENSG00000101654.17	RNMT	is_aneuploid:lineage	16.0440075508621	5	0.00671954709501738	0.0656990954117516
ENSG00000181404.15	WASH1	is_aneuploid:lineage	16.0408765531288	5	0.00672833337992386	0.0657254137797516
ENSG00000263829.1	FAM60BP	is_aneuploid:lineage	16.0352759278908	5	0.00674407791422398	0.0658195943379112
ENSG00000167395.10	ZNF646	is_aneuploid:lineage	16.0313800558813	5	0.00675505118546187	0.0658317325882499
ENSG00000130309.10	COLGALT1	is_aneuploid:lineage	16.0305007197937	5	0.00675753036360142	0.0658317325882499
ENSG00000260643.1	RP11-303E16.8	is_aneuploid:lineage	16.0273265957142	5	0.00676648678456736	0.0658594922018065
ENSG00000187239.16	FNBP1	is_aneuploid:lineage	16.0180819273451	5	0.0067926383744058	0.0660458643476091
ENSG00000242083.2	RPL7AP31	is_aneuploid:lineage	16.0162319928006	5	0.00679788333088111	0.0660458643476091
ENSG00000123472.12	ATPAF1	is_aneuploid:lineage	16.0110745980168	5	0.00681252647261808	0.0660607226267185
ENSG00000280682.2	HYOU1	is_aneuploid:lineage	16.0106560388412	5	0.00681371621424172	0.0660607226267185
ENSG00000134070.4	IRAK2	is_aneuploid:lineage	16.009223590727	5	0.00681778943555353	0.0660607226267185
ENSG00000240668.1	KRT8P36	is_aneuploid:lineage	16.0059061506102	5	0.00682723181164898	0.066092831588261
ENSG00000136026.13	CKAP4	is_aneuploid:lineage	16.0037481922877	5	0.00683338080889035	0.0660930291202935
ENSG00000130363.11	RSPH3	is_aneuploid:lineage	15.9942802632651	5	0.00686042301398422	0.0661866599229656
ENSG00000109654.14	TRIM2	is_aneuploid:lineage	15.9939030551465	5	0.00686150254801774	0.0661866599229656
ENSG00000167034.9	NKX3-1	is_aneuploid:lineage	15.9920997348165	5	0.00686666576687849	0.0661866599229656
ENSG00000130429.12	ARPC1B	is_aneuploid:lineage	15.9917699425708	5	0.00686761042843305	0.0661866599229656
ENSG00000198482.10	ZNF808	is_aneuploid:lineage	15.9883128795486	5	0.00687752050819452	0.0662229879021159
ENSG00000267391.2	RP11-1151B14.3	is_aneuploid:lineage	15.9819566626734	5	0.00689577770831119	0.0662863500849238
ENSG00000064692.18	SNCAIP	is_aneuploid:lineage	15.9817424015656	5	0.00689639396008493	0.0662863500849238
ENSG00000059122.16	FLYWCH1	is_aneuploid:lineage	15.9739440536798	5	0.00691885988233545	0.0664430682818709
ENSG00000104643.9	MTMR9	is_aneuploid:lineage	15.9658884243305	5	0.00694214182317137	0.0666073370236605
ENSG00000246263.2	UBR5-AS1	is_aneuploid:lineage	15.9600049280902	5	0.00695919416999573	0.0666697043539054
ENSG00000187534.6	PRR13P5	is_aneuploid:lineage	15.9593805626621	5	0.0069610061825525	0.0666697043539054
ENSG00000155380.11	SLC16A1	is_aneuploid:lineage	15.9549692373049	5	0.00697382167981763	0.066693732517464
ENSG00000072501.17	SMC1A	is_aneuploid:lineage	15.9542602385096	5	0.0069758835590357	0.066693732517464
ENSG00000182220.13	ATP6AP2	is_aneuploid:lineage	15.946206048357	5	0.00699934811336745	0.0668587960901735
ENSG00000228013.1	RP11-350G8.5	is_aneuploid:lineage	15.9292536156442	5	0.00704898760181057	0.0672733730482515
ENSG00000023445.13	BIRC3	is_aneuploid:lineage	15.9259843839818	5	0.00705859979089201	0.0672816152850613
ENSG00000105339.10	DENND3	is_aneuploid:lineage	15.9247172500692	5	0.00706232884642572	0.0672816152850613
ENSG00000170260.8	ZNF212	is_aneuploid:lineage	15.9156037559923	5	0.00708920556224922	0.0674780556319919
ENSG00000144730.16	IL17RD	is_aneuploid:lineage	15.9102703840857	5	0.00710498043626567	0.0675685706846653
ENSG00000147121.15	KRBOX4	is_aneuploid:lineage	15.9044819520476	5	0.00712213994408382	0.0676720825455111
ENSG00000171827.10	ZNF570	is_aneuploid:lineage	15.8988405723307	5	0.00713890234070176	0.0677177941542981
ENSG00000134330.18	IAH1	is_aneuploid:lineage	15.8961598775677	5	0.00714688102250643	0.0677177941542981
ENSG00000255072.1	PIGY	is_aneuploid:lineage	15.8956217374731	5	0.007148483760889	0.0677177941542981
ENSG00000083799.17	CYLD	is_aneuploid:lineage	15.8943638333354	5	0.00715223153179734	0.0677177941542981
ENSG00000227474.1	RP11-295P9.2	is_aneuploid:lineage	15.8919792148552	5	0.00715934146043911	0.0677177941542981
ENSG00000101888.11	NXT2	is_aneuploid:lineage	15.8902081884712	5	0.0071646263678244	0.0677177941542981
ENSG00000125629.14	INSIG2	is_aneuploid:lineage	15.8859786343785	5	0.0071772631201776	0.0677221998920251
ENSG00000105429.12	MEGF8	is_aneuploid:lineage	15.8839859122504	5	0.00718322434628089	0.0677221998920251
ENSG00000163346.16	PBXIP1	is_aneuploid:lineage	15.8837496374995	5	0.0071839314814822	0.0677221998920251
ENSG00000225697.10	SLC26A6	is_aneuploid:lineage	15.8723720530048	5	0.00721806321454059	0.0679845292723057
ENSG00000229391.7	HLA-DRB6	is_aneuploid:lineage	15.8681244967467	5	0.00723084592517673	0.0680454969774821
ENSG00000151414.14	NEK7	is_aneuploid:lineage	15.8576882203536	5	0.00726234679074095	0.0682823510201802
ENSG00000261490.1	RP11-448G15.3	is_aneuploid:lineage	15.8489111922137	5	0.0072889427547429	0.0684727155192866
ENSG00000233048.1	RP5-1069C8.2	is_aneuploid:lineage	15.8435460519888	5	0.00730524674932144	0.0685661494995703
ENSG00000228010.5	AC073343.13	is_aneuploid:lineage	15.8308092296723	5	0.00734409465575021	0.0688708313809229
ENSG00000173809.15	TDRD12	is_aneuploid:lineage	15.8257747122706	5	0.00735950555135943	0.068923729465789
ENSG00000258951.1	KRT18P7	is_aneuploid:lineage	15.8247919074725	5	0.00736251763282964	0.068923729465789
ENSG00000085382.11	HACE1	is_aneuploid:lineage	15.8201837710779	5	0.00737665657029217	0.0689463057447661
ENSG00000113615.12	SEC24A	is_aneuploid:lineage	15.819838962063	5	0.00737771559426205	0.0689463057447661
ENSG00000159079.18	C21orf59	is_aneuploid:lineage	15.8176231537401	5	0.00738452461526134	0.0689501886161527
ENSG00000273136.5	NBPF26	is_aneuploid:lineage	15.8154150026325	5	0.00739131619024058	0.0689539020151082
ENSG00000182240.15	BACE2	is_aneuploid:lineage	15.8092951718114	5	0.00741017064128703	0.0690700468126114
ENSG00000261824.6	LINC00662	is_aneuploid:lineage	15.7900533556871	5	0.00746975776961225	0.0694852138297507
ENSG00000086062.12	B4GALT1	is_aneuploid:lineage	15.7887262186613	5	0.00747388472878475	0.0694852138297507
ENSG00000233838.5	DPH3P1	is_aneuploid:lineage	15.7886759165194	5	0.00747404119551889	0.0694852138297507
ENSG00000198208.11	RPS6KL1	is_aneuploid:lineage	15.7847910450696	5	0.00748613487079883	0.0695336971041338
ENSG00000254690.1	GS1-393G12.12	is_aneuploid:lineage	15.7828605961279	5	0.00749215147347004	0.0695336971041338
ENSG00000123064.12	DDX54	is_aneuploid:lineage	15.7779203750546	5	0.00750757002682968	0.0695845407492468
ENSG00000100532.11	CGRRF1	is_aneuploid:lineage	15.7757175514363	5	0.00751445504361702	0.0695845407492468
ENSG00000215784.5	FAM72D	is_aneuploid:lineage	15.7749080084047	5	0.00751698684757661	0.0695845407492468
ENSG00000203727.3	SAMD5	is_aneuploid:lineage	15.7710083541255	5	0.00752919444892066	0.0696377712685741
ENSG00000179862.6	CITED4	is_aneuploid:lineage	15.7476217659103	5	0.0076028103215448	0.070258391026553
ENSG00000264963.2	RN7SL440P	is_aneuploid:lineage	15.7387184369388	5	0.00763101971761029	0.0704587011790746
ENSG00000205176.3	REXO1L1P	is_aneuploid:lineage	15.7338265390362	5	0.0076465625767437	0.0705418160543058
ENSG00000249860.3	MTRNR2L5	is_aneuploid:lineage	15.7197935168783	5	0.00769132031564384	0.0708940744600475
ENSG00000136114.15	THSD1	is_aneuploid:lineage	15.7176155412417	5	0.00769828968766862	0.070897717699164
ENSG00000171604.11	CXXC5	is_aneuploid:lineage	15.7134793501454	5	0.00771154213108446	0.0709427676294053
ENSG00000138380.17	CARF	is_aneuploid:lineage	15.7119842469132	5	0.00771633793244255	0.0709427676294053
ENSG00000171320.14	ESCO2	is_aneuploid:lineage	15.7092450248291	5	0.00772513198828375	0.0709631216419375
ENSG00000276920.4	NKD2	is_aneuploid:lineage	15.7005577954414	5	0.00775308619204551	0.0711592964832487
ENSG00000178175.11	ZNF366	is_aneuploid:lineage	15.6944857101519	5	0.00777268365631051	0.0712675312791709
ENSG00000104885.17	DOT1L	is_aneuploid:lineage	15.6928114911056	5	0.00777809561520422	0.0712675312791709
ENSG00000100902.10	PSMA6	is_aneuploid:lineage	15.6888711812131	5	0.00779084724442748	0.0713237713424777
ENSG00000183779.6	ZNF703	is_aneuploid:lineage	15.6851819720654	5	0.00780280469337549	0.071372651595402
ENSG00000124587.13	PEX6	is_aneuploid:lineage	15.6735883291256	5	0.00784049827726777	0.0716559221238418
ENSG00000205485.13	AC004980.7	is_aneuploid:lineage	15.6698248969013	5	0.00785277209127078	0.0716559221238418
ENSG00000247151.6	CSTF3-AS1	is_aneuploid:lineage	15.6695386301477	5	0.00785370646759902	0.0716559221238418
ENSG00000131981.15	LGALS3	is_aneuploid:lineage	15.6649329850001	5	0.00786875419400235	0.071732527679342
ENSG00000268220.1	RP11-379K17.12	is_aneuploid:lineage	15.661063712052	5	0.00788141769233509	0.071751112753681
ENSG00000257342.1	RP11-571M6.7	is_aneuploid:lineage	15.6602451062736	5	0.00788409939473925	0.071751112753681
ENSG00000266010.1	GATA6-AS1	is_aneuploid:lineage	15.6574566203252	5	0.00789324096631361	0.0717737392333412
ENSG00000167118.10	URM1	is_aneuploid:lineage	15.6518395392579	5	0.0079116869116627	0.0718808615717418
ENSG00000227656.3	RPL3P2	is_aneuploid:lineage	15.6495080101867	5	0.00791935573248448	0.0718899714729307
ENSG00000281193.1	AL121895.1	is_aneuploid:lineage	15.6447093252852	5	0.00793516223490499	0.0719638360240589
ENSG00000277448.1	RP11-538C21.2	is_aneuploid:lineage	15.6429883241134	5	0.00794083855386566	0.0719638360240589
ENSG00000126803.9	HSPA2	is_aneuploid:lineage	15.640504635106	5	0.00794903738262782	0.0719776524736645
ENSG00000258559.2	AC005519.4	is_aneuploid:lineage	15.6374165098374	5	0.00795924298009389	0.0719844512641873
ENSG00000130304.16	SLC27A1	is_aneuploid:lineage	15.6362389274122	5	0.00796313799488341	0.0719844512641873
ENSG00000186812.12	ZNF397	is_aneuploid:lineage	15.6255098118898	5	0.00799871150544925	0.0721522893854325
ENSG00000113712.16	CSNK1A1	is_aneuploid:lineage	15.6253852276718	5	0.0079991254838867	0.0721522893854325
ENSG00000171848.13	RRM2	is_aneuploid:lineage	15.6239315891704	5	0.00800395729076084	0.0721522893854325
ENSG00000229132.2	EIF4A1P10	is_aneuploid:lineage	15.6218527397336	5	0.00801087219361187	0.0721522893854325
ENSG00000137103.16	TMEM8B	is_aneuploid:lineage	15.6203759555894	5	0.00801578796835787	0.0721522893854325
ENSG00000158691.14	ZSCAN12	is_aneuploid:lineage	15.6165082439666	5	0.00802867633544318	0.0721522893854325
ENSG00000241002.1	RP11-119H12.1	is_aneuploid:lineage	15.6148433710329	5	0.00803423039037699	0.0721522893854325
ENSG00000116016.13	EPAS1	is_aneuploid:lineage	15.6137935437071	5	0.00803773455954108	0.0721522893854325
ENSG00000090889.11	KIF4A	is_aneuploid:lineage	15.6125405570281	5	0.00804191879033647	0.0721522893854325
ENSG00000268912.1	CTD-2619J13.17	is_aneuploid:lineage	15.6056798505951	5	0.00806486705167383	0.0722980336252448
ENSG00000163017.13	ACTG2	is_aneuploid:lineage	15.5987616085891	5	0.00808807224224479	0.0724458371110781
ENSG00000278301.1	GRAMD4P3	is_aneuploid:lineage	15.5947767251296	5	0.00810146780784299	0.072494756317116
ENSG00000233117.2	LINC00702	is_aneuploid:lineage	15.5931393836525	5	0.00810697813846825	0.072494756317116
ENSG00000272620.1	AFAP1-AS1	is_aneuploid:lineage	15.5773694460585	5	0.00816023742448903	0.0728989281995723
ENSG00000065135.8	GNAI3	is_aneuploid:lineage	15.5757590029213	5	0.00816569542753606	0.0728989281995723
ENSG00000197971.14	MBP	is_aneuploid:lineage	15.5731981765432	5	0.00817438171471203	0.0729161136691003
ENSG00000185730.7	ZNF696	is_aneuploid:lineage	15.5641010481552	5	0.00820531175444707	0.0731315227365593
ENSG00000206286.11	VPS52	is_aneuploid:lineage	15.5590427402032	5	0.00822255908723136	0.0732247268217792
ENSG00000164764.10	SBSPON	is_aneuploid:lineage	15.5508369308742	5	0.00825061346614572	0.0734139381745609
ENSG00000123983.13	ACSL3	is_aneuploid:lineage	15.5434755501675	5	0.00827586004907086	0.0735778743897078
ENSG00000159140.17	SON	is_aneuploid:lineage	15.5387446207913	5	0.00829212486745401	0.0736194976058444
ENSG00000269473.1	CTD-2619J13.19	is_aneuploid:lineage	15.5381432116209	5	0.00829419472244059	0.0736194976058444
ENSG00000160679.12	CHTOP	is_aneuploid:lineage	15.5335078800716	5	0.00831016489194607	0.0737005903419925
ENSG00000134873.9	CLDN10	is_aneuploid:lineage	15.5284451776976	5	0.00832764164392844	0.0737949003023872
ENSG00000260456.6	C16orf95	is_aneuploid:lineage	15.5234626605822	5	0.00834487647627854	0.073886913406074
ENSG00000167604.13	NFKBID	is_aneuploid:lineage	15.5207183933648	5	0.00835438386861942	0.0739104116438267
ENSG00000176148.15	TCP11L1	is_aneuploid:lineage	15.5168523082842	5	0.00836779561796201	0.0739291632309161
ENSG00000277421.3	ZNF280B	is_aneuploid:lineage	15.5161558648556	5	0.00837021385810343	0.0739291632309161
ENSG00000225546.5	RP11-328J2.1	is_aneuploid:lineage	15.5050773623325	5	0.00840877289795914	0.0742089552971632
ENSG00000112531.16	QKI	is_aneuploid:lineage	15.502929090843	5	0.00841626997959188	0.0742143865068233
ENSG00000275909.1	Metazoa_SRP	is_aneuploid:lineage	15.4999805824227	5	0.00842657032405387	0.074244507724276
ENSG00000177337.7	DLGAP1-AS1	is_aneuploid:lineage	15.4963804232356	5	0.0084391637672649	0.0742947672191101
ENSG00000108961.13	RANGRF	is_aneuploid:lineage	15.4905279476814	5	0.00845967491985526	0.0744145919767775
ENSG00000121410.11	A1BG	is_aneuploid:lineage	15.4858748913972	5	0.00847601704208524	0.0744340390529902
ENSG00000155085.15	AK9	is_aneuploid:lineage	15.4839829807944	5	0.00848267044252363	0.0744340390529902
ENSG00000132879.13	FBXO44	is_aneuploid:lineage	15.483639264232	5	0.00848387975686672	0.0744340390529902
ENSG00000230894.1	RP11-67K19.3	is_aneuploid:lineage	15.482044230901	5	0.00848949383206813	0.0744340390529902
ENSG00000232732.9	AC073043.1	is_aneuploid:lineage	15.4759798984027	5	0.00851087158313735	0.0745608559516909
ENSG00000183814.15	LIN9	is_aneuploid:lineage	15.4732865427625	5	0.00852038286763407	0.0745835932761513
ENSG00000125124.11	BBS2	is_aneuploid:lineage	15.4675045001418	5	0.00854083641383196	0.0747019996654618
ENSG00000132475.8	H3F3B	is_aneuploid:lineage	15.4483227446644	5	0.00860903277798923	0.0751958530954629
ENSG00000127957.16	PMS2P3	is_aneuploid:lineage	15.4475245919903	5	0.00861188186659038	0.0751958530954629
ENSG00000116584.17	ARHGEF2	is_aneuploid:lineage	15.4457505662961	5	0.00861821771720126	0.0751958530954629
ENSG00000261609.3	GAN	is_aneuploid:lineage	15.4426370599144	5	0.00862934841490616	0.0752321034937359
ENSG00000154783.10	FGD5	is_aneuploid:lineage	15.4356794233096	5	0.00865427228635576	0.0753515458507309
ENSG00000260799.1	KRT8P50	is_aneuploid:lineage	15.4349127336961	5	0.00865702302217406	0.0753515458507309
ENSG00000124333.15	VAMP7	is_aneuploid:lineage	15.4317814240364	5	0.00866826638703666	0.0753885628624741
ENSG00000141425.17	RPRD1A	is_aneuploid:lineage	15.4130787888112	5	0.00873571665370856	0.075905270963716
ENSG00000120896.13	SORBS3	is_aneuploid:lineage	15.4103092953478	5	0.00874574796957186	0.075905270963716
ENSG00000181220.15	ZNF746	is_aneuploid:lineage	15.4086946812386	5	0.008751601388738	0.075905270963716
ENSG00000168067.11	MAP4K2	is_aneuploid:lineage	15.4061795493441	5	0.00876072701628592	0.075905270963716
ENSG00000249616.1	CCNB3P1	is_aneuploid:lineage	15.4034952841676	5	0.00877047650823464	0.075905270963716
ENSG00000160194.17	NDUFV3	is_aneuploid:lineage	15.4033622620601	5	0.00877095993053768	0.075905270963716
ENSG00000266456.1	RP11-806L2.2	is_aneuploid:lineage	15.4017153371258	5	0.00877694724800868	0.075905270963716
ENSG00000278488.2	NAPRT	is_aneuploid:lineage	15.3982650477504	5	0.00878950348924282	0.0759282140733183
ENSG00000228824.6	MIR4500HG	is_aneuploid:lineage	15.3971180965013	5	0.00879368132108662	0.0759282140733183
ENSG00000108848.15	LUC7L3	is_aneuploid:lineage	15.3860275588788	5	0.00883417886509833	0.076216863998106
ENSG00000152990.13	ADGRA3	is_aneuploid:lineage	15.3814275002452	5	0.00885102928075719	0.0763011999722152
ENSG00000237742.6	RP11-624M8.1	is_aneuploid:lineage	15.365389066085	5	0.00891002405589868	0.0767484207869029
ENSG00000226711.6	FAM66C	is_aneuploid:lineage	15.3627502298813	5	0.00891976711487662	0.0767710260234205
ENSG00000139174.10	PRICKLE1	is_aneuploid:lineage	15.3557145257275	5	0.00894579481848255	0.0769336428000562
ENSG00000057704.10	TMCC3	is_aneuploid:lineage	15.3484952027866	5	0.00897257848971975	0.0769704776504891
ENSG00000187193.8	MT1X	is_aneuploid:lineage	15.3483078687006	5	0.0089732745346891	0.0769704776504891
ENSG00000240388.2	CTD-2061E19.1	is_aneuploid:lineage	15.3473796516958	5	0.00897672412453666	0.0769704776504891
ENSG00000213563.6	C8orf82	is_aneuploid:lineage	15.3468678153651	5	0.00897862684433745	0.0769704776504891
ENSG00000225442.2	MPRIP-AS1	is_aneuploid:lineage	15.3428839259898	5	0.00899345010472549	0.0770308510254288
ENSG00000166289.5	PLEKHF1	is_aneuploid:lineage	15.3411376727375	5	0.00899995505765157	0.0770308510254288
ENSG00000188647.12	PTAR1	is_aneuploid:lineage	15.3359254674886	5	0.00901939819136378	0.0770973136280352
ENSG00000164266.10	SPINK1	is_aneuploid:lineage	15.335223936369	5	0.0090220182324528	0.0770973136280352
ENSG00000123562.16	MORF4L2	is_aneuploid:lineage	15.3321820953211	5	0.00903338729409334	0.0771333475850596
ENSG00000130699.16	TAF4	is_aneuploid:lineage	15.3194413413019	5	0.00908115802620656	0.077421767224069
ENSG00000165496.4	RPL10L	is_aneuploid:lineage	15.3193441494077	5	0.00908152338310778	0.077421767224069
ENSG00000260482.3	CTD-2196E14.9	is_aneuploid:lineage	15.315173538975	5	0.00909721470622561	0.0774942785306129
ENSG00000147650.11	LRP12	is_aneuploid:lineage	15.3093012361687	5	0.00911935305517092	0.0776215507753003
ENSG00000143727.15	ACP1	is_aneuploid:lineage	15.3044709997587	5	0.00913760207119306	0.0776947777730383
ENSG00000101146.12	RAE1	is_aneuploid:lineage	15.3032118972341	5	0.00914236488550768	0.0776947777730383
ENSG00000100033.16	PRODH	is_aneuploid:lineage	15.2960109890141	5	0.00916965016594926	0.0778361953656253
ENSG00000265012.2	AC120104.1	is_aneuploid:lineage	15.2950123144723	5	0.00917344052762778	0.0778361953656253
ENSG00000169495.4	HTRA4	is_aneuploid:lineage	15.292317665621	5	0.00918367537127879	0.0778617772650955
ENSG00000110367.11	DDX6	is_aneuploid:lineage	15.2881905097573	5	0.00919937268342459	0.0779335949335599
ENSG00000228192.7	RP11-342M1.3	is_aneuploid:lineage	15.2824413600879	5	0.00922128256175872	0.0780041942124226
ENSG00000166471.10	TMEM41B	is_aneuploid:lineage	15.282208131947	5	0.00922217245773696	0.0780041942124226
ENSG00000076826.9	CAMSAP3	is_aneuploid:lineage	15.2698074293384	5	0.0092696083854922	0.0782847911875863
ENSG00000146285.13	SCML4	is_aneuploid:lineage	15.2688983327606	5	0.00927309522481413	0.0782847911875863
ENSG00000166573.5	GALR1	is_aneuploid:lineage	15.2668237793771	5	0.00928105694358309	0.0782847911875863
ENSG00000166226.12	CCT2	is_aneuploid:lineage	15.2659576672771	5	0.00928438287166752	0.0782847911875863
ENSG00000234380.1	LINC01426	is_aneuploid:lineage	15.257499641191	5	0.00931692315680249	0.0784977925790827
ENSG00000003147.17	ICA1	is_aneuploid:lineage	15.2487373933649	5	0.0093507506584465	0.078721298123723
ENSG00000159176.13	CSRP1	is_aneuploid:lineage	15.2410553572482	5	0.00938050599382163	0.0789101993227815
ENSG00000127993.14	RBM48	is_aneuploid:lineage	15.2337998962259	5	0.00940869346319435	0.0790856272138303
ENSG00000162896.5	PIGR	is_aneuploid:lineage	15.2315369113052	5	0.00941750197521834	0.0790980171297148
ENSG00000275342.4	SGK223	is_aneuploid:lineage	15.2275156653451	5	0.00943317415741168	0.0791679911696447
ENSG00000266294.1	AL136380.1	is_aneuploid:lineage	15.2228935547697	5	0.00945121940040504	0.0792577568306714
ENSG00000226356.2	RPS6P20	is_aneuploid:lineage	15.2198399155603	5	0.00946315953562607	0.0792962254515103
ENSG00000167703.14	SLC43A2	is_aneuploid:lineage	15.2075031534814	5	0.00951154720238628	0.0796398080767537
ENSG00000250299.5	MRPS31P4	is_aneuploid:lineage	15.20090252866	5	0.00953753495750615	0.0797686832378954
ENSG00000220848.4	RPS18P9	is_aneuploid:lineage	15.1998380559281	5	0.00954173241335189	0.0797686832378954
ENSG00000258609.2	LINC-ROR	is_aneuploid:lineage	15.1970930819878	5	0.00955256474152786	0.0797973828383838
ENSG00000133805.15	AMPD3	is_aneuploid:lineage	15.1818306581639	5	0.00961301202901542	0.080192713803343
ENSG00000205726.13	ITSN1	is_aneuploid:lineage	15.1813902115652	5	0.00961476193218479	0.080192713803343
ENSG00000215840.3	RP11-122G18.7	is_aneuploid:lineage	15.1758123846744	5	0.00963694952393889	0.0803074263383332
ENSG00000171124.12	FUT3	is_aneuploid:lineage	15.1741909125698	5	0.0096434087677981	0.0803074263383332
ENSG00000231135.9	MDC1	is_aneuploid:lineage	15.1663317443921	5	0.00967477589659656	0.0805064752507163
ENSG00000138375.12	SMARCAL1	is_aneuploid:lineage	15.1624466554465	5	0.00969031843421378	0.0805556630756215
ENSG00000104549.11	SQLE	is_aneuploid:lineage	15.1605323001796	5	0.00969798584185398	0.0805556630756215
ENSG00000147044.20	CASK	is_aneuploid:lineage	15.1592572437646	5	0.00970309598626774	0.0805556630756215
ENSG00000235814.6	NCRNA00171	is_aneuploid:lineage	15.1404488803239	5	0.0097787800851611	0.0810755317599079
ENSG00000196511.13	TPK1	is_aneuploid:lineage	15.1399609788766	5	0.00978075098620996	0.0810755317599079
ENSG00000225611.1	RP11-70C1.1	is_aneuploid:lineage	15.1317310107069	5	0.00981405449625317	0.0812891123610089
ENSG00000065923.9	SLC9A7	is_aneuploid:lineage	15.1273881155104	5	0.00983167285808612	0.0813151475361143
ENSG00000167658.15	EEF2	is_aneuploid:lineage	15.1272391054279	5	0.00983227791018053	0.0813151475361143
ENSG00000158427.14	TMSB15B	is_aneuploid:lineage	15.1222316911828	5	0.00985263142969868	0.0814210362707779
ENSG00000277114.4	CNOT3	is_aneuploid:lineage	15.1123950987896	5	0.00989273312998134	0.0816898346301691
ENSG00000207496.1	SNORA7A	is_aneuploid:lineage	15.1023806823397	5	0.00993372249682564	0.0819655460198422
ENSG00000171224.8	C10orf35	is_aneuploid:lineage	15.0964334994298	5	0.00995814248542375	0.082104222410965
ENSG00000185883.11	ATP6V0C	is_aneuploid:lineage	15.092597020106	5	0.00997392652379794	0.0821715384803346
ENSG00000176454.13	LPCAT4	is_aneuploid:lineage	15.0886261648644	5	0.00999028898012236	0.0822435135136618
ENSG00000163032.11	VSNL1	is_aneuploid:lineage	15.0845739501613	5	0.0100070135436755	0.0822956277233953
ENSG00000197479.6	PCDHB11	is_aneuploid:lineage	15.0833957425505	5	0.0100118814148681	0.0822956277233953
ENSG00000247315.3	ZCCHC3	is_aneuploid:lineage	15.0772301681764	5	0.0100373925414961	0.082296888783438
ENSG00000206491.12	PRR3	is_aneuploid:lineage	15.0741428716394	5	0.0100501904528468	0.082296888783438
ENSG00000223887.10	PRR3	is_aneuploid:lineage	15.0741428716394	5	0.0100501904528468	0.082296888783438
ENSG00000228186.10	PRR3	is_aneuploid:lineage	15.0741428716394	5	0.0100501904528468	0.082296888783438
ENSG00000229202.10	PRR3	is_aneuploid:lineage	15.0741428716394	5	0.0100501904528468	0.082296888783438
ENSG00000249125.1	RP11-381N20.2	is_aneuploid:lineage	15.0721814678699	5	0.0100583293733654	0.0823010437651349
ENSG00000127580.15	WDR24	is_aneuploid:lineage	15.0703201414653	5	0.0100660589334012	0.0823018454442544
ENSG00000157578.13	LCA5L	is_aneuploid:lineage	15.0664436422976	5	0.0100821754404378	0.0823178848421942
ENSG00000099194.5	SCD	is_aneuploid:lineage	15.0661765490193	5	0.0100832867996508	0.0823178848421942
ENSG00000105197.10	TIMM50	is_aneuploid:lineage	15.0635086894279	5	0.0100943941299924	0.0823462265279396
ENSG00000249803.5	RP11-114H21.2	is_aneuploid:lineage	15.0591879862552	5	0.0101124080752121	0.0824308243192144
ENSG00000186594.12	MIR22HG	is_aneuploid:lineage	15.0495662863472	5	0.0101526351640024	0.0826530781202059
ENSG00000142675.17	CNKSR1	is_aneuploid:lineage	15.0478670040537	5	0.010159755758415	0.0826530781202059
ENSG00000137648.16	TMPRSS4	is_aneuploid:lineage	15.0458185475894	5	0.0101683459577537	0.0826530781202059
ENSG00000099364.16	FBXL19	is_aneuploid:lineage	15.0447406408262	5	0.0101728689875867	0.0826530781202059
ENSG00000213590.2	RP11-229P13.2	is_aneuploid:lineage	15.0426126417794	5	0.0101818040658546	0.0826530781202059
ENSG00000156345.17	CDK20	is_aneuploid:lineage	15.0410699914756	5	0.0101882861321757	0.0826530781202059
ENSG00000159363.17	ATP13A2	is_aneuploid:lineage	15.0398720126391	5	0.0101933226843274	0.0826530781202059
ENSG00000254285.3	KRT8P3	is_aneuploid:lineage	15.0340098409305	5	0.0102180033260466	0.0827909535281457
ENSG00000181264.8	TMEM136	is_aneuploid:lineage	15.0317838747901	5	0.0102273901639687	0.0827944316489493
ENSG00000140259.6	MFAP1	is_aneuploid:lineage	15.0302680572463	5	0.0102337871126557	0.0827944316489493
ENSG00000248874.5	C5orf17	is_aneuploid:lineage	15.023385571549	5	0.0102628809628934	0.0829675684564562
ENSG00000140859.15	KIFC3	is_aneuploid:lineage	15.0174009654608	5	0.010288244480217	0.0830494742949868
ENSG00000245552.6	RP11-712B9.2	is_aneuploid:lineage	15.0159176677697	5	0.0102945402811997	0.0830494742949868
ENSG00000203644.3	RP11-332M2.1	is_aneuploid:lineage	15.0148840677969	5	0.0102989295666935	0.0830494742949868
ENSG00000232385.2	RPS3AP25	is_aneuploid:lineage	15.0083488577373	5	0.010326724048016	0.0830494742949868
ENSG00000282800.1	MIR22HG	is_aneuploid:lineage	15.0070372239036	5	0.0103323112348881	0.0830494742949868
ENSG00000187049.9	TMEM216	is_aneuploid:lineage	15.0069300678778	5	0.010332767818616	0.0830494742949868
ENSG00000123485.11	HJURP	is_aneuploid:lineage	15.0067722279526	5	0.0103334403982577	0.0830494742949868
ENSG00000236811.1	GAPDHP2	is_aneuploid:lineage	15.0064954761156	5	0.0103346197819441	0.0830494742949868
ENSG00000123505.14	AMD1	is_aneuploid:lineage	15.0027842069086	5	0.0103504480547787	0.0831147375294186
ENSG00000078804.12	TP53INP2	is_aneuploid:lineage	14.9960310860471	5	0.0103793099360765	0.0832844864548365
ENSG00000100554.11	ATP6V1D	is_aneuploid:lineage	14.9891120441769	5	0.0104089619058214	0.0834603179904134
ENSG00000281606.1	AL132671.1	is_aneuploid:lineage	14.9853579839789	5	0.0104250845261197	0.0834789121728027
ENSG00000227733.9	RP4-565E6.1	is_aneuploid:lineage	14.9834849283512	5	0.0104331378226299	0.0834789121728027
ENSG00000163281.11	GNPDA2	is_aneuploid:lineage	14.9831675246295	5	0.0104345031136344	0.0834789121728027
ENSG00000239974.6	EGFL8	is_aneuploid:lineage	14.9785108844862	5	0.010454553274548	0.0835154089058278
ENSG00000240389.5	EGFL8	is_aneuploid:lineage	14.9785108844862	5	0.010454553274548	0.0835154089058278
ENSG00000187097.12	ENTPD5	is_aneuploid:lineage	14.9730280589626	5	0.0104782086593769	0.083582480754211
ENSG00000144061.12	NPHP1	is_aneuploid:lineage	14.9721706911943	5	0.0104819124218583	0.083582480754211
ENSG00000181634.7	TNFSF15	is_aneuploid:lineage	14.9711784521521	5	0.0104862004030084	0.083582480754211
ENSG00000120539.14	MASTL	is_aneuploid:lineage	14.9648115931641	5	0.0105137554260232	0.0837402216444324
ENSG00000204365.5	C10orf126	is_aneuploid:lineage	14.9627650491945	5	0.0105226275354238	0.0837490333901122
ENSG00000162444.11	RBP7	is_aneuploid:lineage	14.9473109782995	5	0.0105898583559529	0.0842219634874916
ENSG00000169371.13	SNUPN	is_aneuploid:lineage	14.9384596186269	5	0.0106285524244694	0.084467408811103
ENSG00000127533.3	F2RL3	is_aneuploid:lineage	14.9297441443508	5	0.0106667864205876	0.0847043177356856
ENSG00000069849.10	ATP1B3	is_aneuploid:lineage	14.9274434680921	5	0.0106769015101498	0.0847043177356856
ENSG00000164591.13	MYOZ3	is_aneuploid:lineage	14.9263014799266	5	0.0106819257975956	0.0847043177356856
ENSG00000132854.18	KANK4	is_aneuploid:lineage	14.9227029572169	5	0.0106977728464829	0.0847676507028831
ENSG00000167601.11	AXL	is_aneuploid:lineage	14.9167631866121	5	0.010723980086673	0.0848537351750374
ENSG00000137075.17	RNF38	is_aneuploid:lineage	14.9166741898245	5	0.0107243732280766	0.0848537351750374
ENSG00000212993.4	POU5F1B	is_aneuploid:lineage	14.914642014446	5	0.0107333541233833	0.0848625325281559
ENSG00000117595.10	IRF6	is_aneuploid:lineage	14.9108840593449	5	0.0107499810608793	0.0849317256147602
ENSG00000139726.10	DENR	is_aneuploid:lineage	14.8983829410656	5	0.0108054717371144	0.0853076410062131
ENSG00000215241.3	RP11-266K4.9	is_aneuploid:lineage	14.8958237705136	5	0.0108168657291989	0.0853351241221967
ENSG00000137747.14	TMPRSS13	is_aneuploid:lineage	14.8930050694168	5	0.0108294286901758	0.0853717824065476
ENSG00000175061.17	LRRC75A-AS1	is_aneuploid:lineage	14.887812476254	5	0.0108526091438461	0.0854920270202785
ENSG00000124092.12	CTCFL	is_aneuploid:lineage	14.8826433171893	5	0.0108757327649686	0.0856116487196884
ENSG00000182054.9	IDH2	is_aneuploid:lineage	14.8730387971249	5	0.0109188243500189	0.0858834859140507
ENSG00000151491.12	EPS8	is_aneuploid:lineage	14.8714000671134	5	0.0109261931791521	0.0858834859140507
ENSG00000147677.10	EIF3H	is_aneuploid:lineage	14.8687484027571	5	0.0109381270543964	0.085914670091773
ENSG00000268621.5	AC006262.5	is_aneuploid:lineage	14.8668107489106	5	0.0109468554992619	0.0859206498115805
ENSG00000263884.1	RP11-705O1.8	is_aneuploid:lineage	14.8616030306035	5	0.0109703479036345	0.0860151744259541
ENSG00000274460.1	CTD-2649C14.2	is_aneuploid:lineage	14.8602219488269	5	0.0109765862614509	0.0860151744259541
ENSG00000005893.15	LAMP2	is_aneuploid:lineage	14.8588412598799	5	0.0109828262825016	0.0860151744259541
ENSG00000213145.9	CRIP1	is_aneuploid:lineage	14.8554597101392	5	0.01099812371938	0.0860724734758521
ENSG00000258725.1	PRC1-AS1	is_aneuploid:lineage	14.848119985302	5	0.0110313982350505	0.0862042431137636
ENSG00000149657.19	LSM14B	is_aneuploid:lineage	14.8474779495239	5	0.0110343135305396	0.0862042431137636
ENSG00000092964.16	DPYSL2	is_aneuploid:lineage	14.8460502375456	5	0.0110407990276745	0.0862042431137636
ENSG00000205730.6	ITPRIPL2	is_aneuploid:lineage	14.8434410216942	5	0.0110526611506568	0.0862042431137636
ENSG00000188375.4	H3F3C	is_aneuploid:lineage	14.8429426850278	5	0.0110549281137402	0.0862042431137636
ENSG00000119541.9	VPS4B	is_aneuploid:lineage	14.829632542731	5	0.0111156438047854	0.0865687357999749
ENSG00000117758.13	STX12	is_aneuploid:lineage	14.8290045107245	5	0.0111185166139448	0.0865687357999749
ENSG00000187537.13	POTEG	is_aneuploid:lineage	14.8272366461299	5	0.0111266072284584	0.0865687357999749
ENSG00000175352.10	NRIP3	is_aneuploid:lineage	14.8246794290564	5	0.0111383204050812	0.0865687357999749
ENSG00000140307.10	GTF2A2	is_aneuploid:lineage	14.8239186845596	5	0.0111418072549149	0.0865687357999749
ENSG00000225746.8	SNHG23	is_aneuploid:lineage	14.8205232291702	5	0.0111573831283949	0.0865879172601938
ENSG00000101109.11	STK4	is_aneuploid:lineage	14.8198804654734	5	0.0111603340344849	0.0865879172601938
ENSG00000183784.6	C9orf66	is_aneuploid:lineage	14.8148131177726	5	0.01118362455962	0.0867062391818887
ENSG00000139531.12	SUOX	is_aneuploid:lineage	14.807940213211	5	0.0112152890728862	0.0867591125008073
ENSG00000261602.1	CTD-2033A16.1	is_aneuploid:lineage	14.8075588712849	5	0.011217048515068	0.0867591125008073
ENSG00000120210.6	INSL6	is_aneuploid:lineage	14.8073698164136	5	0.0112179208789952	0.0867591125008073
ENSG00000123427.15	METTL21B	is_aneuploid:lineage	14.805549024609	5	0.0112263260030898	0.0867591125008073
ENSG00000124222.21	STX16	is_aneuploid:lineage	14.8046087731934	5	0.0112306687734368	0.0867591125008073
ENSG00000104824.16	HNRNPL	is_aneuploid:lineage	14.7960530775584	5	0.0112702601363444	0.0869209185074516
ENSG00000174442.11	ZWILCH	is_aneuploid:lineage	14.7958441343854	5	0.0112712287081008	0.0869209185074516
ENSG00000147853.16	AK3	is_aneuploid:lineage	14.7948595969906	5	0.0112757936908486	0.0869209185074516
ENSG00000218014.1	KRT19P1	is_aneuploid:lineage	14.7868316232259	5	0.0113130837543658	0.0871176820201785
ENSG00000101278.6	RPS10L	is_aneuploid:lineage	14.7858879297134	5	0.0113174750680133	0.0871176820201785
ENSG00000131149.17	GSE1	is_aneuploid:lineage	14.7837294023702	5	0.011327525611139	0.0871307002704448
ENSG00000049540.16	ELN	is_aneuploid:lineage	14.7820556349308	5	0.0113353249670504	0.0871307002704448
ENSG00000135315.11	CEP162	is_aneuploid:lineage	14.7715973418779	5	0.0113841760929492	0.0874438755287873
ENSG00000255269.2	RP11-702F3.4	is_aneuploid:lineage	14.7631594456272	5	0.011423738510151	0.0876853075488674
ENSG00000254469.7	RP11-849H4.2	is_aneuploid:lineage	14.7606241813378	5	0.011435651506719	0.0877143181398665
ENSG00000271816.1	BMS1P4	is_aneuploid:lineage	14.7550694835841	5	0.0114617946681414	0.0878523588548224
ENSG00000108433.15	GOSR2	is_aneuploid:lineage	14.7514559605183	5	0.0114788327812693	0.0879204646845597
ENSG00000277669.1	AC009133.22	is_aneuploid:lineage	14.7466739695883	5	0.0115014180670903	0.0880309314566234
ENSG00000143702.15	CEP170	is_aneuploid:lineage	14.7435686016966	5	0.0115161077362567	0.0880808519814653
ENSG00000244274.7	DBNDD2	is_aneuploid:lineage	14.7400855505329	5	0.0115326056333781	0.0881381391063872
ENSG00000227036.6	LINC00511	is_aneuploid:lineage	14.7385379760203	5	0.0115399432549688	0.0881381391063872
ENSG00000120784.15	ZFP30	is_aneuploid:lineage	14.7345878309778	5	0.0115586928643428	0.0882188642599036
ENSG00000162512.15	SDC3	is_aneuploid:lineage	14.7245682960446	5	0.0116063836934899	0.0884594499555538
ENSG00000145216.15	FIP1L1	is_aneuploid:lineage	14.724518702681	5	0.0116066202207167	0.0884594499555538
ENSG00000232973.11	CYP1B1-AS1	is_aneuploid:lineage	14.7193378970183	5	0.0116313549477565	0.0885853603174212
ENSG00000072682.18	P4HA2	is_aneuploid:lineage	14.7127135537967	5	0.0116630559637336	0.0887641113550663
ENSG00000267243.5	AC005307.3	is_aneuploid:lineage	14.7038289314045	5	0.01170570506933	0.088947923088945
ENSG00000158258.15	CLSTN2	is_aneuploid:lineage	14.7030689213481	5	0.0117093603742479	0.088947923088945
ENSG00000165685.8	TMEM52B	is_aneuploid:lineage	14.7021087433459	5	0.0117139799775586	0.088947923088945
ENSG00000237973.1	MTCO1P12	is_aneuploid:lineage	14.7008166862946	5	0.0117201991021869	0.088947923088945
ENSG00000119333.11	WDR34	is_aneuploid:lineage	14.6964812665276	5	0.0117410903832912	0.0890438101808653
ENSG00000168175.14	MAPK1IP1L	is_aneuploid:lineage	14.6890236269723	5	0.0117771112732666	0.089212558543691
ENSG00000264895.1	RP11-421E14.2	is_aneuploid:lineage	14.6884500954786	5	0.0117798858968706	0.089212558543691
ENSG00000099994.10	SUSD2	is_aneuploid:lineage	14.6823972393408	5	0.0118092069626373	0.0893259599355484
ENSG00000171631.14	P2RY6	is_aneuploid:lineage	14.6819398385056	5	0.0118114255609745	0.0893259599355484
ENSG00000237399.7	PITRM1-AS1	is_aneuploid:lineage	14.6781737989087	5	0.0118297078891931	0.0894015293026228
ENSG00000249459.8	ZNF286B	is_aneuploid:lineage	14.6704419982729	5	0.0118673280449939	0.0894991423250458
ENSG00000197779.13	ZNF81	is_aneuploid:lineage	14.6698638392604	5	0.0118701458104626	0.0894991423250458
ENSG00000117500.12	TMED5	is_aneuploid:lineage	14.6694343567935	5	0.0118722393926354	0.0894991423250458
ENSG00000189298.13	ZKSCAN3	is_aneuploid:lineage	14.668699989562	5	0.0118758200138819	0.0894991423250458
ENSG00000126001.15	CEP250	is_aneuploid:lineage	14.6644572715959	5	0.0118965271082159	0.0895659570013509
ENSG00000178222.12	RNF212	is_aneuploid:lineage	14.6634811548669	5	0.0119012961093293	0.0895659570013509
ENSG00000157060.14	SHCBP1L	is_aneuploid:lineage	14.6589193329763	5	0.0119236083044432	0.0896541326968833
ENSG00000282913.1	BLOC1S5	is_aneuploid:lineage	14.6576876807086	5	0.0119296393460845	0.0896541326968833
ENSG00000137561.4	TTPA	is_aneuploid:lineage	14.6550408488553	5	0.011942610108239	0.0896891099980141
ENSG00000007384.15	RHBDF1	is_aneuploid:lineage	14.6499091160025	5	0.0119677970182335	0.0898157181552922
ENSG00000267534.2	S1PR2	is_aneuploid:lineage	14.6452062664133	5	0.0119909241112448	0.0899267024940957
ENSG00000240821.1	RPL9P25	is_aneuploid:lineage	14.635847085766	5	0.0120370783887595	0.0901848214140583
ENSG00000113387.11	SUB1	is_aneuploid:lineage	14.6319601186538	5	0.0120562972748037	0.0901848214140583
ENSG00000265933.5	LINC00668	is_aneuploid:lineage	14.6308611038817	5	0.0120617366773021	0.0901848214140583
ENSG00000189180.15	ZNF33A	is_aneuploid:lineage	14.6300695567814	5	0.0120656557886604	0.0901848214140583
ENSG00000125851.9	PCSK2	is_aneuploid:lineage	14.6297668856769	5	0.0120671547010302	0.0901848214140583
ENSG00000102178.12	UBL4A	is_aneuploid:lineage	14.6239532444308	5	0.012095980508704	0.0903293513238149
ENSG00000101868.10	POLA1	is_aneuploid:lineage	14.6224901685118	5	0.0121032453817363	0.0903293513238149
ENSG00000239887.4	C1orf226	is_aneuploid:lineage	14.6196920953253	5	0.0121171509255971	0.090337654998731
ENSG00000165272.14	AQP3	is_aneuploid:lineage	14.6188957318264	5	0.0121211114292401	0.090337654998731
ENSG00000279389.3	KIAA0355	is_aneuploid:lineage	14.6054459216197	5	0.0121881901841373	0.090694749397672
ENSG00000203601.3	LINC00970	is_aneuploid:lineage	14.6016235251333	5	0.0122073192733371	0.090694749397672
ENSG00000100426.6	ZBED4	is_aneuploid:lineage	14.6014132819151	5	0.012208372273412	0.090694749397672
ENSG00000182324.6	KCNJ14	is_aneuploid:lineage	14.6011557839287	5	0.0122096620681301	0.090694749397672
ENSG00000275198.1	RP11-471B22.3	is_aneuploid:lineage	14.6008739430306	5	0.0122110739465403	0.090694749397672
ENSG00000246477.3	AF131216.6	is_aneuploid:lineage	14.5978237390575	5	0.0122263640219444	0.0907006950808436
ENSG00000258644.5	SYNJ2BP-COX16	is_aneuploid:lineage	14.5973590123776	5	0.0122286952326541	0.0907006950808436
ENSG00000244921.2	MTCYBP18	is_aneuploid:lineage	14.5890581656814	5	0.0122704073845855	0.0909475258092473
ENSG00000241416.1	KRT8P13	is_aneuploid:lineage	14.5868028416419	5	0.0122817642751917	0.0909691806296916
ENSG00000147874.10	HAUS6	is_aneuploid:lineage	14.5837298696171	5	0.0122972548895667	0.0910214025807774
ENSG00000187105.8	HEATR4	is_aneuploid:lineage	14.5753543557436	5	0.0123395713123561	0.0910936945852608
ENSG00000233061.1	TTLL7-IT1	is_aneuploid:lineage	14.5752933982818	5	0.0123398798098511	0.0910936945852608
ENSG00000236859.6	NIFK-AS1	is_aneuploid:lineage	14.5738155660844	5	0.0123473612047545	0.0910936945852608
ENSG00000244192.1	RP11-114H7.1	is_aneuploid:lineage	14.5729218299827	5	0.0123518877955817	0.0910936945852608
ENSG00000258964.1	RP11-618G20.1	is_aneuploid:lineage	14.5721064843276	5	0.0123560187562504	0.0910936945852608
ENSG00000111300.9	NAA25	is_aneuploid:lineage	14.5692250300668	5	0.0123706284055053	0.0910936945852608
ENSG00000149743.13	TRPT1	is_aneuploid:lineage	14.5686660968599	5	0.0123734642641049	0.0910936945852608
ENSG00000259075.6	POC1B-GALNT4	is_aneuploid:lineage	14.568443005909	5	0.0123745963360743	0.0910936945852608
ENSG00000266373.1	RP11-710M11.1	is_aneuploid:lineage	14.5660155574258	5	0.0123869208737268	0.0911222203127281
ENSG00000236778.7	INTS6-AS1	is_aneuploid:lineage	14.5629735102894	5	0.0124023826041448	0.0911737696294863
ENSG00000119640.8	ACYP1	is_aneuploid:lineage	14.5568028002453	5	0.0124338037176411	0.0913424911814449
ENSG00000224597.9	SVIL-AS1	is_aneuploid:lineage	14.5544305978414	5	0.0124459034141539	0.0913691386621492
ENSG00000204790.9	BX255923.2	is_aneuploid:lineage	14.5518541671163	5	0.0124590577144134	0.0913767025236011
ENSG00000132388.12	UBE2G1	is_aneuploid:lineage	14.5509103500854	5	0.0124638798618886	0.0913767025236011
ENSG00000145687.15	SSBP2	is_aneuploid:lineage	14.5398382785396	5	0.0125205843559994	0.0916718048312529
ENSG00000267077.1	RP11-127I20.5	is_aneuploid:lineage	14.538536732091	5	0.0125272664755436	0.0916718048312529
ENSG00000120889.12	TNFRSF10B	is_aneuploid:lineage	14.5372222115427	5	0.0125340187078337	0.0916718048312529
ENSG00000162385.10	MAGOH	is_aneuploid:lineage	14.5358294274082	5	0.0125411767967473	0.0916718048312529
ENSG00000260460.1	RP11-284F21.8	is_aneuploid:lineage	14.534768055175	5	0.0125466342806215	0.0916718048312529
ENSG00000106460.18	TMEM106B	is_aneuploid:lineage	14.5240196941021	5	0.0126020310994298	0.0919271244853625
ENSG00000281709.2	ZNF197	is_aneuploid:lineage	14.5235728197227	5	0.0126043393991778	0.0919271244853625
ENSG00000279493.1	CH507-9B2.2	is_aneuploid:lineage	14.5230286463194	5	0.0126071508431647	0.0919271244853625
ENSG00000164604.12	GPR85	is_aneuploid:lineage	14.5185138928457	5	0.0126304995061392	0.0920277690163996
ENSG00000255031.5	RP11-802E16.3	is_aneuploid:lineage	14.5169659341371	5	0.0126385146171159	0.0920277690163996
ENSG00000198862.13	LTN1	is_aneuploid:lineage	14.5154142737322	5	0.0126465538356796	0.0920277690163996
ENSG00000077942.18	FBLN1	is_aneuploid:lineage	14.5125203877348	5	0.0126615604079095	0.0920748416416909
ENSG00000230510.6	PPP5D1	is_aneuploid:lineage	14.5029304289652	5	0.0127114135168041	0.0923149764735937
ENSG00000197989.13	SNHG12	is_aneuploid:lineage	14.5028749649582	5	0.0127117023965854	0.0923149764735937
ENSG00000122367.19	LDB3	is_aneuploid:lineage	14.5007803734295	5	0.0127226165589064	0.0923244822027086
ENSG00000177888.7	ZBTB41	is_aneuploid:lineage	14.4993388226967	5	0.0127301332290694	0.0923244822027086
ENSG00000135956.8	TMEM127	is_aneuploid:lineage	14.4893429959117	5	0.0127823727726709	0.0926410455368179
ENSG00000278091.4	ZNF85	is_aneuploid:lineage	14.4861237164749	5	0.0127992412878104	0.0927010020939849
ENSG00000136159.3	NUDT15	is_aneuploid:lineage	14.482316687094	5	0.0128192173233902	0.0927787993042519
ENSG00000255823.2	MTRNR2L8	is_aneuploid:lineage	14.4807990648651	5	0.0128271889158086	0.0927787993042519
ENSG00000275226.1	LINC00547	is_aneuploid:lineage	14.4736967085125	5	0.0128645591644633	0.0929867322138725
ENSG00000119004.14	CYP20A1	is_aneuploid:lineage	14.4693219395759	5	0.012887630163644	0.0930604126447964
ENSG00000170049.9	KCNAB3	is_aneuploid:lineage	14.4668370931516	5	0.0129007521977384	0.0930604126447964
ENSG00000166046.10	TCP11L2	is_aneuploid:lineage	14.4662926077724	5	0.0129036292550833	0.0930604126447964
ENSG00000130182.7	ZSCAN10	is_aneuploid:lineage	14.4652255292126	5	0.012909269492424	0.0930604126447964
ENSG00000240429.1	LRRFIP1P1	is_aneuploid:lineage	14.4626969463295	5	0.0129226443023868	0.0930946000374142
ENSG00000139697.11	SBNO1	is_aneuploid:lineage	14.460147939887	5	0.012936140713453	0.0931296172143247
ENSG00000230673.3	PABPC1P3	is_aneuploid:lineage	14.4465384259183	5	0.0130084311431733	0.0935875740795387
ENSG00000090530.9	P3H2	is_aneuploid:lineage	14.4432062221116	5	0.0130261904817747	0.0936528645845828
ENSG00000066827.15	ZFAT	is_aneuploid:lineage	14.4391005808269	5	0.0130481041995072	0.0937335415019822
ENSG00000234488.1	AC096664.1	is_aneuploid:lineage	14.4366844352779	5	0.0130610169602011	0.0937335415019822
ENSG00000120693.13	SMAD9	is_aneuploid:lineage	14.4362225838266	5	0.0130634866695773	0.0937335415019822
ENSG00000154945.6	ANKRD40	is_aneuploid:lineage	14.4315121168542	5	0.0130887012895794	0.0938520191120634
ENSG00000125247.15	TMTC4	is_aneuploid:lineage	14.4254012757758	5	0.013121482135715	0.0939638993007433
ENSG00000228065.10	LINC01515	is_aneuploid:lineage	14.4253550976203	5	0.0131217301548178	0.0939638993007433
ENSG00000100601.9	ALKBH1	is_aneuploid:lineage	14.4169432110083	5	0.0131669854566121	0.0942254030534381
ENSG00000159459.11	UBR1	is_aneuploid:lineage	14.4130041231959	5	0.0131882293217337	0.0942871353619515
ENSG00000267541.1	MTCO2P2	is_aneuploid:lineage	14.4121022697631	5	0.0131930977637206	0.0942871353619515
ENSG00000171469.10	ZNF561	is_aneuploid:lineage	14.4015504973693	5	0.0132501883378841	0.0946130305164521
ENSG00000095139.13	ARCN1	is_aneuploid:lineage	14.4004336813468	5	0.0132562448608588	0.0946130305164521
ENSG00000198712.1	MT-CO2	is_aneuploid:lineage	14.3959560624028	5	0.0132805540110205	0.0947238413048463
ENSG00000092203.13	TOX4	is_aneuploid:lineage	14.3928289211803	5	0.0132975569394966	0.0947824282720715
ENSG00000163576.17	EFHB	is_aneuploid:lineage	14.389535710246	5	0.0133154855886225	0.0948475318461941
ENSG00000157036.12	EXOG	is_aneuploid:lineage	14.3847719766682	5	0.0133414613272801	0.0949698318611728
ENSG00000171109.18	MFN1	is_aneuploid:lineage	14.3827575453976	5	0.0133524603804609	0.0949854308455049
ENSG00000146802.12	TMEM168	is_aneuploid:lineage	14.3783341894359	5	0.0133766432566717	0.0950396102879831
ENSG00000077009.13	NMRK2	is_aneuploid:lineage	14.3781407049374	5	0.0133777020199577	0.0950396102879831
ENSG00000101104.12	PABPC1L	is_aneuploid:lineage	14.3714868505943	5	0.0134141618307161	0.0952358950729116
ENSG00000100350.14	FOXRED2	is_aneuploid:lineage	14.3536546033572	5	0.0135123482473772	0.0957849056183824
ENSG00000268400.5	CTD-3214H19.4	is_aneuploid:lineage	14.350530010667	5	0.0135296240340223	0.0957849056183824
ENSG00000198453.12	ZNF568	is_aneuploid:lineage	14.3497028576843	5	0.0135342009147963	0.0957849056183824
ENSG00000224238.2	WARS2-IT1	is_aneuploid:lineage	14.3491699213475	5	0.0135371506014842	0.0957849056183824
ENSG00000118985.15	ELL2	is_aneuploid:lineage	14.3490189339361	5	0.0135379863969789	0.0957849056183824
ENSG00000230829.3	CTD-2186M15.1	is_aneuploid:lineage	14.3477916379306	5	0.0135447819838542	0.0957849056183824
ENSG00000240592.5	EGFL8	is_aneuploid:lineage	14.3417380275854	5	0.0135783493616745	0.0958969591095287
ENSG00000133028.10	SCO1	is_aneuploid:lineage	14.341726797337	5	0.0135784117083027	0.0958969591095287
ENSG00000121903.14	ZSCAN20	is_aneuploid:lineage	14.3323588339122	5	0.0136305160984042	0.0962019435457146
ENSG00000011332.19	DPF1	is_aneuploid:lineage	14.3264924814786	5	0.0136632430070326	0.0963698554136811
ENSG00000116984.12	MTR	is_aneuploid:lineage	14.3153088096248	5	0.0137258445443419	0.0967481223895466
ENSG00000119042.16	SATB2	is_aneuploid:lineage	14.3129296055013	5	0.0137391980711363	0.0967789919462925
ENSG00000183831.6	ANKRD45	is_aneuploid:lineage	14.3089971659099	5	0.013761296836154	0.09682555254865
ENSG00000237887.1	RPL23AP32	is_aneuploid:lineage	14.3085583975826	5	0.0137637646720316	0.09682555254865
ENSG00000164989.15	CCDC171	is_aneuploid:lineage	14.303588107978	5	0.0137917497746154	0.096959174603445
ENSG00000134058.10	CDK7	is_aneuploid:lineage	14.3012929816727	5	0.0138046909922036	0.0969869294848102
ENSG00000267669.1	RP11-824M15.3	is_aneuploid:lineage	14.2902869079065	5	0.0138669127749359	0.0973556352148697
ENSG00000225840.2	AC010970.2	is_aneuploid:lineage	14.2888200646494	5	0.0138752258824869	0.0973556352148697
ENSG00000249437.7	NAIP	is_aneuploid:lineage	14.2869079644054	5	0.0138860696498092	0.0973683709731753
ENSG00000177553.6	RP11-56N19.5	is_aneuploid:lineage	14.2836888623816	5	0.0139043441041845	0.097389194810564
ENSG00000177138.15	FAM9B	is_aneuploid:lineage	14.2824483259575	5	0.0139113926849573	0.097389194810564
ENSG00000134905.16	CARS2	is_aneuploid:lineage	14.2805084213769	5	0.0139224219180194	0.097389194810564
ENSG00000146038.11	DCDC2	is_aneuploid:lineage	14.2788848196043	5	0.0139316593251101	0.097389194810564
ENSG00000178338.10	ZNF354B	is_aneuploid:lineage	14.2784397891852	5	0.013934192339569	0.097389194810564
ENSG00000068796.16	KIF2A	is_aneuploid:lineage	14.2753441907287	5	0.0139518241238692	0.097449271587555
ENSG00000076662.9	ICAM3	is_aneuploid:lineage	14.2692840371798	5	0.0139864037663881	0.0975252606291157
ENSG00000089737.15	DDX24	is_aneuploid:lineage	14.2664693428033	5	0.0140024927660038	0.0975252606291157
ENSG00000224919.1	RP11-144G6.4	is_aneuploid:lineage	14.2640930471502	5	0.0140160897739761	0.0975252606291157
ENSG00000105058.11	FAM32A	is_aneuploid:lineage	14.2626076976227	5	0.014024595328349	0.0975252606291157
ENSG00000197619.13	ZNF615	is_aneuploid:lineage	14.2624931063658	5	0.014025251719343	0.0975252606291157
ENSG00000248685.5	RP11-548L20.1	is_aneuploid:lineage	14.2623884401416	5	0.0140258512846383	0.0975252606291157
ENSG00000214248.2	CTD-3193O13.12	is_aneuploid:lineage	14.2623614502381	5	0.0140260058964066	0.0975252606291157
ENSG00000204147.9	ASAH2B	is_aneuploid:lineage	14.2560166687601	5	0.0140623977575523	0.0976924128226461
ENSG00000230658.1	KLHL7-AS1	is_aneuploid:lineage	14.254641331966	5	0.0140702983268001	0.0976924128226461
ENSG00000237668.1	RPS15AP38	is_aneuploid:lineage	14.2534367203836	5	0.0140772216964184	0.0976924128226461
ENSG00000139160.13	METTL20	is_aneuploid:lineage	14.251601690931	5	0.0140877746514987	0.0977027759036597
ENSG00000272489.1	RP11-182L21.5	is_aneuploid:lineage	14.2486337061604	5	0.0141048592366834	0.0977124365270554
ENSG00000198908.11	BHLHB9	is_aneuploid:lineage	14.2482119289681	5	0.01410728873382	0.0977124365270554
ENSG00000159596.6	TMEM69	is_aneuploid:lineage	14.2455057865489	5	0.0141228861287688	0.0977576840805676
ENSG00000178460.17	MCMDC2	is_aneuploid:lineage	14.2377569326172	5	0.0141676404629378	0.0979697504920247
ENSG00000255372.1	CTD-3064C13.1	is_aneuploid:lineage	14.2370566378635	5	0.0141716918377527	0.0979697504920247
ENSG00000225860.2	RP11-1018N14.2	is_aneuploid:lineage	14.2293994072616	5	0.0142160638996711	0.0981979267328898
ENSG00000237596.6	RP13-143G15.4	is_aneuploid:lineage	14.2282201213986	5	0.0142229095385317	0.0981979267328898
ENSG00000232759.1	AC002480.3	is_aneuploid:lineage	14.2221891945647	5	0.014257968319401	0.0983769984174444
ENSG00000154582.16	TCEB1	is_aneuploid:lineage	14.2121621367658	5	0.0143164422278546	0.0986201610448642
ENSG00000091844.7	RGS17	is_aneuploid:lineage	14.2120814623219	5	0.0143169136284599	0.0986201610448642
ENSG00000239900.11	ADSL	is_aneuploid:lineage	14.2114430541542	5	0.0143206445334026	0.0986201610448642
ENSG00000237517.8	DGCR5	is_aneuploid:lineage	14.2069689945035	5	0.0143468176516621	0.0987373534563146
ENSG00000260404.3	RP11-384K6.6	is_aneuploid:lineage	14.2033441207361	5	0.0143680569525115	0.0987815018789444
ENSG00000181904.8	C5orf24	is_aneuploid:lineage	14.2012254987035	5	0.0143804847072071	0.0987815018789444
ENSG00000135801.9	TAF5L	is_aneuploid:lineage	14.2009811790028	5	0.0143819185449958	0.0987815018789444
ENSG00000182858.13	ALG12	is_aneuploid:lineage	14.1969347582386	5	0.0144056858565242	0.0987815018789444
ENSG00000107242.17	PIP5K1B	is_aneuploid:lineage	14.1967706120284	5	0.014406650796712	0.0987815018789444
ENSG00000259052.1	AL157871.2	is_aneuploid:lineage	14.1963018589626	5	0.0144094067246104	0.0987815018789444
ENSG00000168612.4	ZSWIM1	is_aneuploid:lineage	14.1949512175566	5	0.0144173503652164	0.0987815018789444
ENSG00000249174.1	RP11-124N3.3	is_aneuploid:lineage	14.1887168698826	5	0.0144540718398255	0.0989702235153142
ENSG00000281560.1	LSINCT5	is_aneuploid:lineage	14.1809258825587	5	0.0145000892796478	0.0991798117019396
ENSG00000176473.13	WDR25	is_aneuploid:lineage	14.1804213256445	5	0.0145030743193872	0.0991798117019396
ENSG00000176896.8	TCEANC	is_aneuploid:lineage	14.1788390914973	5	0.0145124389219579	0.0991809597091528
ENSG00000154640.14	BTG3	is_aneuploid:lineage	14.1762386321594	5	0.0145278426810839	0.099223352948071
ENSG00000090554.12	FLT3LG	is_aneuploid:lineage	14.1682530360514	5	0.0145752439815993	0.0993557532395129
ENSG00000048342.15	CC2D2A	is_aneuploid:lineage	14.1681798368156	5	0.0145756791717157	0.0993557532395129
ENSG00000227600.11	PPT2	is_aneuploid:lineage	14.1672648246968	5	0.0145811202365355	0.0993557532395129
ENSG00000111913.15	FAM65B	is_aneuploid:lineage	14.1667672441337	5	0.0145840798933308	0.0993557532395129
ENSG00000182742.5	HOXB4	is_aneuploid:lineage	14.1625114592465	5	0.0146094174337957	0.0994655346372051
ENSG00000226742.3	HSBP1L1	is_aneuploid:lineage	14.159959228782	5	0.0146246329693745	0.099469622787454
ENSG00000104998.3	IL27RA	is_aneuploid:lineage	14.1585608797872	5	0.0146329759449769	0.099469622787454
ENSG00000247708.7	STX18-AS1	is_aneuploid:lineage	14.1559618332366	5	0.0146484948658458	0.099469622787454
ENSG00000282044.1	RP11-163I18.3	is_aneuploid:lineage	14.1551789735204	5	0.0146531724408789	0.099469622787454
ENSG00000163714.17	U2SURP	is_aneuploid:lineage	14.1534380141957	5	0.0146635798203972	0.099469622787454
ENSG00000121774.17	KHDRBS1	is_aneuploid:lineage	14.1531405312448	5	0.0146653588748905	0.099469622787454
ENSG00000172977.12	KAT5	is_aneuploid:lineage	14.1499641048803	5	0.0146843680473578	0.0995359536381462
ENSG00000102024.17	PLS3	is_aneuploid:lineage	14.1450800688148	5	0.0147136427788625	0.0996400335691302
ENSG00000261971.6	MMP25-AS1	is_aneuploid:lineage	14.1410097842206	5	0.0147380829829699	0.0996400335691302
ENSG00000263160.6	TMEM50B	is_aneuploid:lineage	14.140087581512	5	0.0147436258373198	0.0996400335691302
ENSG00000157833.12	GAREM2	is_aneuploid:lineage	14.1366045265195	5	0.0147645787425522	0.0996400335691302
ENSG00000169752.16	NRG4	is_aneuploid:lineage	14.1365181271447	5	0.0147650988580499	0.0996400335691302
ENSG00000125740.13	FOSB	is_aneuploid:lineage	14.1337841012911	5	0.0147815665626077	0.0996400335691302
ENSG00000101871.14	MID1	is_aneuploid:lineage	14.1336474941813	5	0.0147823898458124	0.0996400335691302
ENSG00000223551.1	TMSB4XP4	is_aneuploid:lineage	14.1316823658266	5	0.0147942378893207	0.0996400335691302
ENSG00000198938.2	MT-CO3	is_aneuploid:lineage	14.1314979979949	5	0.0147953499402886	0.0996400335691302
ENSG00000196968.10	FUT11	is_aneuploid:lineage	14.131065309843	5	0.0147979601014395	0.0996400335691302
ENSG00000104695.12	PPP2CB	is_aneuploid:lineage	14.130502636228	5	0.0148013550562348	0.0996400335691302
ENSG00000213614.9	HEXA	is_aneuploid:lineage	14.1242207881458	5	0.0148393084245801	0.0997589016478942
ENSG00000166478.9	ZNF143	is_aneuploid:lineage	14.1233353097762	5	0.0148446658194931	0.0997589016478942
ENSG00000106366.8	SERPINE1	is_aneuploid:lineage	14.1229886588991	5	0.0148467636643467	0.0997589016478942
ENSG00000181092.9	ADIPOQ	is_aneuploid:lineage	14.1158490644452	5	0.014890034459315	0.0999873508951788
ENSG00000108384.14	RAD51C	is_aneuploid:lineage	14.1074165761158	5	0.0149412979905761	0.100269154063402
ENSG00000166173.10	LARP6	is_aneuploid:lineage	14.1020301567974	5	0.0149741327730426	0.100379027244426
ENSG00000005469.11	CROT	is_aneuploid:lineage	14.1016773191628	5	0.0149762860475103	0.100379027244426
ENSG00000103994.16	ZNF106	is_aneuploid:lineage	14.0958469740335	5	0.0150119104296071	0.100555305255018
ENSG00000150687.11	PRSS23	is_aneuploid:lineage	14.0906327063615	5	0.0150438397975989	0.100706629220695
ENSG00000145107.15	TM4SF19	is_aneuploid:lineage	14.0861949531926	5	0.0150710658680439	0.100826300107595
ENSG00000271122.1	RP11-379H18.1	is_aneuploid:lineage	14.0812783940995	5	0.0151012850304386	0.100965834155204
ENSG00000141696.12	P3H4	is_aneuploid:lineage	14.0789834564764	5	0.0151154106715505	0.100997662128195
ENSG00000279085.1	CTA-243E7.4	is_aneuploid:lineage	14.0763862166554	5	0.0151314124155459	0.101041978607273
ENSG00000263535.1	AK4P1	is_aneuploid:lineage	14.0743480012394	5	0.0151439814340998	0.101057274461018
ENSG00000114686.8	MRPL3	is_aneuploid:lineage	14.0720128398331	5	0.0151583940168356	0.101057274461018
ENSG00000118515.11	SGK1	is_aneuploid:lineage	14.0691497811828	5	0.0151760828517093	0.101057274461018
ENSG00000179271.2	GADD45GIP1	is_aneuploid:lineage	14.0682243810593	5	0.0151818045129102	0.101057274461018
ENSG00000239219.2	RP11-379K17.4	is_aneuploid:lineage	14.0680186613474	5	0.0151830767413846	0.101057274461018
ENSG00000263247.6	PRR4	is_aneuploid:lineage	14.0669112084613	5	0.0151899273102717	0.101057274461018
ENSG00000180385.8	EMC3-AS1	is_aneuploid:lineage	14.0591462735438	5	0.0152380441613103	0.101314890240642
ENSG00000198225.5	FKBP1C	is_aneuploid:lineage	14.0575808065459	5	0.0152477626790939	0.101317042569976
ENSG00000131095.11	GFAP	is_aneuploid:lineage	14.0537449415378	5	0.0152716012793178	0.101392420123252
ENSG00000137936.16	BCAR3	is_aneuploid:lineage	14.0515635353278	5	0.0152851740282002	0.101392420123252
ENSG00000187569.2	DPPA3	is_aneuploid:lineage	14.0512200860082	5	0.0152873120371774	0.101392420123252
ENSG00000198546.14	ZNF511	is_aneuploid:lineage	14.0493300321557	5	0.0152990829942272	0.101408123854799
ENSG00000108786.10	HSD17B1	is_aneuploid:lineage	14.0473717207761	5	0.0153112882800686	0.101426685421866
ENSG00000110723.11	EXPH5	is_aneuploid:lineage	14.0444901452435	5	0.0153292649599673	0.101474579398332
ENSG00000172115.8	CYCS	is_aneuploid:lineage	14.0431972759779	5	0.0153373371335883	0.101474579398332
ENSG00000247572.7	CKMT2-AS1	is_aneuploid:lineage	14.0397592045173	5	0.0153588230919623	0.101554431029167
ENSG00000161638.10	ITGA5	is_aneuploid:lineage	14.0358043002005	5	0.0153835749032965	0.101576563415524
ENSG00000135441.7	BLOC1S1	is_aneuploid:lineage	14.0351002205162	5	0.0153879854305379	0.101576563415524
ENSG00000178177.14	LCORL	is_aneuploid:lineage	14.0347105521555	5	0.0153904269332344	0.101576563415524
ENSG00000166747.12	AP1G1	is_aneuploid:lineage	14.0300256179956	5	0.015419810113529	0.101698163107541
ENSG00000250988.7	SNHG21	is_aneuploid:lineage	14.0287672767436	5	0.0154277114580841	0.101698163107541
ENSG00000092148.12	HECTD1	is_aneuploid:lineage	14.0257130554727	5	0.0154469057096394	0.10176248797318
ENSG00000083520.14	DIS3	is_aneuploid:lineage	14.0202340967856	5	0.0154813960172814	0.101913137336618
ENSG00000219993.1	RP11-288G3.3	is_aneuploid:lineage	14.0190795400669	5	0.0154886734862893	0.101913137336618
ENSG00000177324.13	BEND2	is_aneuploid:lineage	14.0158869766368	5	0.0155088142357568	0.101983437469146
ENSG00000167555.13	ZNF528	is_aneuploid:lineage	14.0120203664229	5	0.0155332411656634	0.102020250696493
ENSG00000258670.1	RP11-1042B17.3	is_aneuploid:lineage	14.0099117050063	5	0.015546578074334	0.102020250696493
ENSG00000214455.4	RCN1P2	is_aneuploid:lineage	14.0078464007656	5	0.0155596514729327	0.102020250696493
ENSG00000242715.7	CCDC169	is_aneuploid:lineage	14.0074668800344	5	0.0155620549974436	0.102020250696493
ENSG00000172725.13	CORO1B	is_aneuploid:lineage	14.0071279984692	5	0.0155642014549238	0.102020250696493
ENSG00000087842.10	PIR	is_aneuploid:lineage	14.0046995704039	5	0.0155795913517316	0.102020250696493
ENSG00000164818.15	DNAAF5	is_aneuploid:lineage	14.0045353601752	5	0.0155806325461943	0.102020250696493
ENSG00000241713.7	LY6G5B	is_aneuploid:lineage	13.9977902179461	5	0.0156234590213819	0.102238598045914
ENSG00000272146.5	ARF4-AS1	is_aneuploid:lineage	13.9960461338591	5	0.0156345510941674	0.102249139254025
ENSG00000107186.16	MPDZ	is_aneuploid:lineage	13.9930439508532	5	0.0156536622665296	0.102312080388508
ENSG00000132932.16	ATP8A2	is_aneuploid:lineage	13.9900649334439	5	0.0156726482624033	0.102374127620986
ENSG00000280663.3	PCMTD2	is_aneuploid:lineage	13.9839982258492	5	0.0157113816060007	0.102565011820217
ENSG00000132256.18	TRIM5	is_aneuploid:lineage	13.9770352488335	5	0.0157559511407214	0.102636333411074
ENSG00000262370.5	RP11-473M20.9	is_aneuploid:lineage	13.9770007305422	5	0.0157561723936328	0.102636333411074
ENSG00000183648.9	NDUFB1	is_aneuploid:lineage	13.9765631525833	5	0.0157589774099896	0.102636333411074
ENSG00000160131.13	VMA21	is_aneuploid:lineage	13.9763450783838	5	0.0157603755161631	0.102636333411074
ENSG00000115128.6	SF3B6	is_aneuploid:lineage	13.9687266754276	5	0.0158092934539247	0.102892768506803
ENSG00000117724.12	CENPF	is_aneuploid:lineage	13.9624879521967	5	0.0158494615527407	0.1030919814089
ENSG00000133216.16	EPHB2	is_aneuploid:lineage	13.9606901745145	5	0.0158610548383901	0.103105202828603
ENSG00000149428.18	HYOU1	is_aneuploid:lineage	13.9583557082822	5	0.015876121269678	0.103138035481371
ENSG00000103150.5	MLYCD	is_aneuploid:lineage	13.9569449423037	5	0.0158852329192106	0.103138035481371
ENSG00000184988.8	TMEM106A	is_aneuploid:lineage	13.9533451672231	5	0.0159085054974232	0.103226989830679
ENSG00000136943.10	CTSV	is_aneuploid:lineage	13.9510932505198	5	0.0159230808871802	0.103259436884122
ENSG00000068985.4	PAGE1	is_aneuploid:lineage	13.9451410617557	5	0.0159616681367111	0.103447465643113
ENSG00000214776.9	RP11-726G1.1	is_aneuploid:lineage	13.9406384371714	5	0.0159909179940998	0.103574789310696
ENSG00000214026.10	MRPL23	is_aneuploid:lineage	13.9311691602873	5	0.0160526009977434	0.103861848410918
ENSG00000270413.1	RP11-810O3.2	is_aneuploid:lineage	13.9308784047804	5	0.0160544986119923	0.103861848410918
ENSG00000213380.13	COG8	is_aneuploid:lineage	13.9264526772957	5	0.0160834098377068	0.103986505241539
ENSG00000155629.14	PIK3AP1	is_aneuploid:lineage	13.9220396911501	5	0.0161122878518687	0.104056921552045
ENSG00000105497.7	ZNF175	is_aneuploid:lineage	13.9218395511605	5	0.016113598727607	0.104056921552045
ENSG00000172469.14	MANEA	is_aneuploid:lineage	13.9200622149394	5	0.0161252444299919	0.104059551988845
ENSG00000112379.8	ARFGEF3	is_aneuploid:lineage	13.9149121987974	5	0.0161590349417867	0.104059551988845
ENSG00000084072.16	PPIE	is_aneuploid:lineage	13.9139834890102	5	0.016165135700417	0.104059551988845
ENSG00000144134.18	RABL2A	is_aneuploid:lineage	13.9131954951509	5	0.0161703138292853	0.104059551988845
ENSG00000181135.15	ZNF707	is_aneuploid:lineage	13.9128736573844	5	0.0161724291759118	0.104059551988845
ENSG00000106404.13	CLDN15	is_aneuploid:lineage	13.912517751036	5	0.0161747687563924	0.104059551988845
ENSG00000109854.13	HTATIP2	is_aneuploid:lineage	13.9101097564128	5	0.0161906064945386	0.104059551988845
ENSG00000236144.6	TMEM147-AS1	is_aneuploid:lineage	13.9100197296714	5	0.0161911989038666	0.104059551988845
ENSG00000134757.4	DSG3	is_aneuploid:lineage	13.9057485673477	5	0.0162193287827644	0.104152507969006
ENSG00000254587.1	RP11-360K13.1	is_aneuploid:lineage	13.9048916850573	5	0.0162249778867312	0.104152507969006
ENSG00000115944.14	COX7A2L	is_aneuploid:lineage	13.8934997168694	5	0.0163002614946591	0.104573527600437
ENSG00000136819.14	C9orf78	is_aneuploid:lineage	13.8866912544915	5	0.016345415877526	0.104800868967652
ENSG00000172602.9	RND1	is_aneuploid:lineage	13.8818218647562	5	0.0163777841372517	0.104881539266825
ENSG00000267122.1	AC004490.1	is_aneuploid:lineage	13.8815202174509	5	0.0163797913079941	0.104881539266825
ENSG00000140939.14	NOL3	is_aneuploid:lineage	13.8804110608769	5	0.016387173711863	0.104881539266825
ENSG00000087253.11	LPCAT2	is_aneuploid:lineage	13.8783274033896	5	0.0164010509490984	0.104893348561081
ENSG00000164933.11	SLC25A32	is_aneuploid:lineage	13.8772138819154	5	0.0164084716916361	0.104893348561081
ENSG00000186654.20	PRR5	is_aneuploid:lineage	13.8724405445636	5	0.0164403189409114	0.105001040027533
ENSG00000281840.1	AC156455.2	is_aneuploid:lineage	13.8714641961964	5	0.0164468403856351	0.105001040027533
ENSG00000164211.12	STARD4	is_aneuploid:lineage	13.8698184392457	5	0.0164578387432292	0.105001040027533
ENSG00000245498.6	RP11-677M14.7	is_aneuploid:lineage	13.8688575513745	5	0.0164642634993025	0.105001040027533
ENSG00000166197.16	NOLC1	is_aneuploid:lineage	13.8640177249765	5	0.0164966606888001	0.105046333431015
ENSG00000142686.7	C1orf216	is_aneuploid:lineage	13.8629156062343	5	0.0165040467249597	0.105046333431015
ENSG00000110042.7	DTX4	is_aneuploid:lineage	13.8622531149496	5	0.0165084880579766	0.105046333431015
ENSG00000104723.20	TUSC3	is_aneuploid:lineage	13.8619787142784	5	0.0165103279741849	0.105046333431015
ENSG00000167491.17	GATAD2A	is_aneuploid:lineage	13.8524729283806	5	0.0165741885992146	0.105365800465281
ENSG00000136280.15	CCM2	is_aneuploid:lineage	13.8508833082488	5	0.0165848910212445	0.105365800465281
ENSG00000168421.12	RHOH	is_aneuploid:lineage	13.8481080418465	5	0.0166035920144987	0.105365800465281
ENSG00000109881.16	CCDC34	is_aneuploid:lineage	13.8474839093539	5	0.0166078005006261	0.105365800465281
ENSG00000139597.17	N4BP2L1	is_aneuploid:lineage	13.8472481689014	5	0.0166093903513644	0.105365800465281
ENSG00000149480.6	MTA2	is_aneuploid:lineage	13.8448475283651	5	0.0166255888071633	0.105406555543962
ENSG00000198298.12	ZNF485	is_aneuploid:lineage	13.8432717357113	5	0.0166362298386544	0.105412049255549
ENSG00000142621.19	FHAD1	is_aneuploid:lineage	13.8359636576813	5	0.0166856658552058	0.105626987443389
ENSG00000206811.1	SNORA10	is_aneuploid:lineage	13.8326372440888	5	0.016708214514186	0.105626987443389
ENSG00000213024.11	NUP62	is_aneuploid:lineage	13.8325192161868	5	0.0167090151260165	0.105626987443389
ENSG00000256906.1	RP11-474D1.2	is_aneuploid:lineage	13.831729060599	5	0.0167143758957401	0.105626987443389
ENSG00000225706.1	PTPRD-AS1	is_aneuploid:lineage	13.8310294383908	5	0.0167191238310287	0.105626987443389
ENSG00000279956.1	RP11-310N16.1	is_aneuploid:lineage	13.8292719160295	5	0.0167310568679572	0.105637085992055
ENSG00000275740.1	RP11-449H3.3	is_aneuploid:lineage	13.8279094794278	5	0.0167403130457039	0.105637085992055
ENSG00000066084.12	DIP2B	is_aneuploid:lineage	13.8246434892732	5	0.0167625217782996	0.105715372641234
ENSG00000233210.6	GPANK1	is_aneuploid:lineage	13.8068416082125	5	0.0168840750103821	0.106304635098835
ENSG00000161642.17	ZNF385A	is_aneuploid:lineage	13.8049748831717	5	0.0168968703484	0.106304635098835
ENSG00000103047.7	TANGO6	is_aneuploid:lineage	13.8046199508526	5	0.016899304265287	0.106304635098835
ENSG00000117394.19	SLC2A1	is_aneuploid:lineage	13.8040332387845	5	0.0169033283326162	0.106304635098835
ENSG00000219133.2	RP11-203F10.6	is_aneuploid:lineage	13.8037540843688	5	0.0169052432864034	0.106304635098835
ENSG00000225190.8	PLEKHM1	is_aneuploid:lineage	13.8006457320816	5	0.0169265802153688	0.106376780067052
ENSG00000013392.7	RWDD2A	is_aneuploid:lineage	13.7983220811373	5	0.0169425476124065	0.106415115294407
ENSG00000150401.14	DCUN1D2	is_aneuploid:lineage	13.7900571294697	5	0.0169994595513142	0.106710426389769
ENSG00000138079.13	SLC3A1	is_aneuploid:lineage	13.7857992396236	5	0.0170288510164558	0.106832740582093
ENSG00000183833.16	MAATS1	is_aneuploid:lineage	13.7837044889896	5	0.0170433286889476	0.106861403302842
ENSG00000196371.3	FUT4	is_aneuploid:lineage	13.7770000795235	5	0.0170897454104332	0.107090173688935
ENSG00000082898.16	XPO1	is_aneuploid:lineage	13.7754962685952	5	0.0171001734869379	0.107093292209824
ENSG00000231419.6	LINC00689	is_aneuploid:lineage	13.766612600737	5	0.0171619019761745	0.107376149022788
ENSG00000132517.14	SLC52A1	is_aneuploid:lineage	13.766131352895	5	0.0171652520714978	0.107376149022788
ENSG00000101384.11	JAG1	is_aneuploid:lineage	13.7631651941952	5	0.0171859142210238	0.107427051202566
ENSG00000153140.8	CETN3	is_aneuploid:lineage	13.7619951085763	5	0.0171940715868646	0.107427051202566
ENSG00000166415.14	WDR72	is_aneuploid:lineage	13.7606758462352	5	0.0172032734299657	0.107427051202566
ENSG00000258792.4	RP11-944C7.1	is_aneuploid:lineage	13.7544607902065	5	0.0172466872973478	0.107624068515123
ENSG00000204580.11	DDR1	is_aneuploid:lineage	13.7533035101183	5	0.0172547828720078	0.107624068515123
ENSG00000273311.1	DGCR11	is_aneuploid:lineage	13.7512369026474	5	0.0172692486195167	0.107652033803152
ENSG00000112276.13	BVES	is_aneuploid:lineage	13.7497227791034	5	0.017279854534734	0.107655919483029
ENSG00000110442.11	COMMD9	is_aneuploid:lineage	13.7427455766235	5	0.0173288086320959	0.107898577292595
ENSG00000120253.13	NUP43	is_aneuploid:lineage	13.7315452789444	5	0.0174076728899616	0.1082329135431
ENSG00000188529.14	SRSF10	is_aneuploid:lineage	13.7300014141984	5	0.0174185707447505	0.1082329135431
ENSG00000280750.1	RP1-257I20.14	is_aneuploid:lineage	13.7280033612432	5	0.0174326843932523	0.1082329135431
ENSG00000281542.1	RP1-257I20.14	is_aneuploid:lineage	13.7280033612432	5	0.0174326843932523	0.1082329135431
ENSG00000281750.1	RP1-257I20.14	is_aneuploid:lineage	13.7280033612432	5	0.0174326843932523	0.1082329135431
ENSG00000260372.6	AQP4-AS1	is_aneuploid:lineage	13.7258892492491	5	0.0174476298502185	0.10826337641363
ENSG00000138678.10	GPAT3	is_aneuploid:lineage	13.7241175577312	5	0.0174601641187696	0.108269517908102
ENSG00000253642.5	RP11-317N12.1	is_aneuploid:lineage	13.7229119328114	5	0.0174686985719036	0.108269517908102
ENSG00000166676.14	TVP23A	is_aneuploid:lineage	13.7185128203081	5	0.0174998734012474	0.108370681240935
ENSG00000273594.4	EEF1D	is_aneuploid:lineage	13.7177734283156	5	0.0175051184510885	0.108370681240935
ENSG00000237331.1	XIAP-AS1	is_aneuploid:lineage	13.7124276168067	5	0.0175430853199526	0.108543416865773
ENSG00000223361.5	FTH1P10	is_aneuploid:lineage	13.7080328216148	5	0.0175743573416367	0.108674555472037
ENSG00000083535.15	PIBF1	is_aneuploid:lineage	13.6976974842217	5	0.0176481123410463	0.109068095224763
ENSG00000065600.12	TMEM206	is_aneuploid:lineage	13.6942984626922	5	0.0176724335472202	0.109155850587807
ENSG00000117139.16	KDM5B	is_aneuploid:lineage	13.6912436685988	5	0.0176943192421125	0.10920132420343
ENSG00000169018.5	FEM1B	is_aneuploid:lineage	13.6904447171945	5	0.0177000475384447	0.10920132420343
ENSG00000270755.1	RP11-138E2.1	is_aneuploid:lineage	13.6884705884238	5	0.0177142092486723	0.109226209189797
ENSG00000268970.1	CTD-3099C6.11	is_aneuploid:lineage	13.6867580738029	5	0.0177265030745943	0.109239554901286
ENSG00000166961.14	MS4A15	is_aneuploid:lineage	13.6824375137123	5	0.0177575561280856	0.10936842306612
ENSG00000106330.11	MOSPD3	is_aneuploid:lineage	13.6804002927441	5	0.0177722163756122	0.109396238793562
ENSG00000188674.10	C2orf80	is_aneuploid:lineage	13.6767469510184	5	0.0177985357668126	0.109495749285832
ENSG00000229022.1	RP11-553N16.1	is_aneuploid:lineage	13.6690750330175	5	0.0178539280797085	0.109773899578941
ENSG00000244733.5	RP11-506M13.3	is_aneuploid:lineage	13.665522971166	5	0.0178796306844391	0.109869291360601
ENSG00000254996.5	ANKHD1-EIF4EBP3	is_aneuploid:lineage	13.6626696342266	5	0.0179003031582423	0.109901962700676
ENSG00000241404.6	EGFL8	is_aneuploid:lineage	13.6611987571691	5	0.0179109686812726	0.109901962700676
ENSG00000198113.2	TOR4A	is_aneuploid:lineage	13.6605713397822	5	0.0179155200300751	0.109901962700676
ENSG00000113460.12	BRIX1	is_aneuploid:lineage	13.657949363186	5	0.0179345521741002	0.109956168372868
ENSG00000146677.7	AC004453.8	is_aneuploid:lineage	13.6560105631205	5	0.017948637870915	0.109974731406162
ENSG00000180182.10	MED14	is_aneuploid:lineage	13.6540439666145	5	0.0179629364027341	0.109974731406162
ENSG00000121022.13	COPS5	is_aneuploid:lineage	13.6533241486711	5	0.0179681727257916	0.109974731406162
ENSG00000145244.11	CORIN	is_aneuploid:lineage	13.6428497950982	5	0.018044535125707	0.11006589425722
ENSG00000277105.1	FP236383.10	is_aneuploid:lineage	13.6420282976949	5	0.0180505373890007	0.11006589425722
ENSG00000250312.6	ZNF718	is_aneuploid:lineage	13.6407355707827	5	0.0180599865817633	0.11006589425722
ENSG00000185246.17	PRPF39	is_aneuploid:lineage	13.6396124741163	5	0.0180681997300525	0.11006589425722
ENSG00000164294.13	GPX8	is_aneuploid:lineage	13.6388560739597	5	0.0180737332733831	0.11006589425722
ENSG00000198961.9	PJA2	is_aneuploid:lineage	13.6385507977668	5	0.0180759670233351	0.11006589425722
ENSG00000267340.1	RP11-242D8.3	is_aneuploid:lineage	13.6373175801581	5	0.018084993362258	0.11006589425722
ENSG00000274925.1	CTD-2547G23.4	is_aneuploid:lineage	13.6358682879141	5	0.0180956067753456	0.11006589425722
ENSG00000269044.2	CTC-429P9.3	is_aneuploid:lineage	13.6342826612385	5	0.0181072254625818	0.11006589425722
ENSG00000262117.5	BCAR4	is_aneuploid:lineage	13.6329592542055	5	0.0181169282362774	0.11006589425722
ENSG00000103855.17	CD276	is_aneuploid:lineage	13.6310511338238	5	0.0181309267487605	0.11006589425722
ENSG00000267165.1	RP11-78A19.3	is_aneuploid:lineage	13.6296240944165	5	0.0181414027247933	0.11006589425722
ENSG00000141934.9	PLPP2	is_aneuploid:lineage	13.6286518406274	5	0.0181485434337714	0.11006589425722
ENSG00000185432.11	METTL7A	is_aneuploid:lineage	13.6278354157189	5	0.0181545417504343	0.11006589425722
ENSG00000257557.2	RP11-84G21.1	is_aneuploid:lineage	13.6275152659644	5	0.0181568944287603	0.11006589425722
ENSG00000263465.3	SRSF8	is_aneuploid:lineage	13.6273792783415	5	0.0181578938472563	0.11006589425722
ENSG00000146263.11	MMS22L	is_aneuploid:lineage	13.6269968585011	5	0.018160704662569	0.11006589425722
ENSG00000235143.1	RP1-65J11.5	is_aneuploid:lineage	13.6257169154183	5	0.0181701153924904	0.11006589425722
ENSG00000177427.12	MIEF2	is_aneuploid:lineage	13.624783350213	5	0.0181769823557269	0.11006589425722
ENSG00000114378.16	HYAL1	is_aneuploid:lineage	13.6198039689933	5	0.0182136511074885	0.110226042182052
ENSG00000148384.11	INPP5E	is_aneuploid:lineage	13.6154495215962	5	0.0182457761693142	0.110358528220794
ENSG00000237188.3	RP11-337C18.8	is_aneuploid:lineage	13.6089169937779	5	0.0182940724662707	0.11054995692658
ENSG00000174197.16	MGA	is_aneuploid:lineage	13.6082630821914	5	0.0182989137413677	0.11054995692658
ENSG00000111817.16	DSE	is_aneuploid:lineage	13.6070121891508	5	0.0183081782443745	0.11054995692658
ENSG00000230685.6	CLIC1	is_aneuploid:lineage	13.6054642876237	5	0.0183196487393577	0.11055731682553
ENSG00000244048.1	RPS18P6	is_aneuploid:lineage	13.5988786650365	5	0.018368527943205	0.110637305542826
ENSG00000099800.7	TIMM13	is_aneuploid:lineage	13.5980512658537	5	0.0183746778648436	0.110637305542826
ENSG00000238227.7	C9orf69	is_aneuploid:lineage	13.5978785188738	5	0.0183759621148874	0.110637305542826
ENSG00000136867.10	SLC31A2	is_aneuploid:lineage	13.5969778534985	5	0.0183826593173231	0.110637305542826
ENSG00000139971.15	C14orf37	is_aneuploid:lineage	13.5966493545061	5	0.0183851025678958	0.110637305542826
ENSG00000245812.2	RP11-175K6.1	is_aneuploid:lineage	13.5953919811112	5	0.0183944573231611	0.110637305542826
ENSG00000171649.11	ZIK1	is_aneuploid:lineage	13.5930135052765	5	0.0184121655291226	0.110647453022873
ENSG00000146950.12	SHROOM2	is_aneuploid:lineage	13.5924095916625	5	0.0184166643942492	0.110647453022873
ENSG00000158406.4	HIST1H4H	is_aneuploid:lineage	13.5896096872858	5	0.0184375361683995	0.110711173259237
ENSG00000146587.17	RBAK	is_aneuploid:lineage	13.5871616223413	5	0.018455803836145	0.110759194499905
ENSG00000269959.1	SPACA6P-AS	is_aneuploid:lineage	13.5812184583261	5	0.0185002247873274	0.110964029267371
ENSG00000197496.5	SLC2A10	is_aneuploid:lineage	13.577200196142	5	0.0185303167842198	0.111082739267051
ENSG00000269982.1	RP11-1020A11.2	is_aneuploid:lineage	13.5747878274901	5	0.0185484051910101	0.111129400037313
ENSG00000162594.14	IL23R	is_aneuploid:lineage	13.5726888045261	5	0.0185641579053007	0.111162022883829
ENSG00000135655.13	USP15	is_aneuploid:lineage	13.5697947221276	5	0.0185858984990346	0.11123044499765
ENSG00000163811.11	WDR43	is_aneuploid:lineage	13.5615904212234	5	0.0186476632662376	0.111479202280636
ENSG00000119684.15	MLH3	is_aneuploid:lineage	13.561527401153	5	0.0186481384668778	0.111479202280636
ENSG00000226380.7	AC058791.1	is_aneuploid:lineage	13.5553904596522	5	0.0186944697618427	0.111663453268911
ENSG00000100297.15	MCM5	is_aneuploid:lineage	13.5530475347151	5	0.01871218706797	0.111663453268911
ENSG00000213853.9	EMP2	is_aneuploid:lineage	13.5521578014114	5	0.0187189195072012	0.111663453268911
ENSG00000237882.1	PPIAP13	is_aneuploid:lineage	13.5519652827968	5	0.0187203765651138	0.111663453268911
ENSG00000078070.11	MCCC1	is_aneuploid:lineage	13.5500453569987	5	0.0187349133084079	0.111675613957908
ENSG00000267419.2	CTC-559E9.6	is_aneuploid:lineage	13.5489613158323	5	0.0187431259408731	0.111675613957908
ENSG00000134030.13	CTIF	is_aneuploid:lineage	13.5462318515121	5	0.0187638195583142	0.111679781124165
ENSG00000134152.10	KATNBL1	is_aneuploid:lineage	13.5456179493289	5	0.018768476928589	0.111679781124165
ENSG00000233426.3	EIF3FP3	is_aneuploid:lineage	13.5436449965665	5	0.0187834522773001	0.111679781124165
ENSG00000228502.1	EEF1A1P11	is_aneuploid:lineage	13.5434084969942	5	0.0187852481574894	0.111679781124165
ENSG00000102081.13	FMR1	is_aneuploid:lineage	13.5399192400041	5	0.0188117633568756	0.11177579766363
ENSG00000259172.1	RP11-299G20.2	is_aneuploid:lineage	13.5366214181354	5	0.0188368569444744	0.111847460869064
ENSG00000161618.9	ALDH16A1	is_aneuploid:lineage	13.5333602096364	5	0.0188617036287016	0.111847460869064
ENSG00000080822.16	CLDND1	is_aneuploid:lineage	13.5325292182402	5	0.018868039877107	0.111847460869064
ENSG00000234648.1	AL162151.3	is_aneuploid:lineage	13.5322960203065	5	0.0188698183624595	0.111847460869064
ENSG00000114062.17	UBE3A	is_aneuploid:lineage	13.5315275204906	5	0.0188756804730994	0.111847460869064
ENSG00000126391.13	FRMD8	is_aneuploid:lineage	13.5300566882035	5	0.0188869048600473	0.111852513320812
ENSG00000056736.9	IL17RB	is_aneuploid:lineage	13.5277387718867	5	0.0189046066581537	0.111895899863163
ENSG00000075884.12	ARHGAP15	is_aneuploid:lineage	13.5252300026613	5	0.0189237839898476	0.111947967662504
ENSG00000198515.13	CNGA1	is_aneuploid:lineage	13.5185330189747	5	0.0189750683090641	0.112189810458355
ENSG00000237289.9	CKMT1B	is_aneuploid:lineage	13.516375830119	5	0.0189916161534867	0.112226121864426
ENSG00000219507.4	FTH1P8	is_aneuploid:lineage	13.5120136136076	5	0.0190251212781745	0.112313705178113
ENSG00000101144.12	BMP7	is_aneuploid:lineage	13.5117345634552	5	0.0190272665300051	0.112313705178113
ENSG00000205339.9	IPO7	is_aneuploid:lineage	13.5087276669103	5	0.0190503974058171	0.112355020016785
ENSG00000237126.8	AC073254.1	is_aneuploid:lineage	13.5081164735794	5	0.0190551023856816	0.112355020016785
ENSG00000255348.1	RP11-700F16.3	is_aneuploid:lineage	13.5058795801405	5	0.0190723315819875	0.1123951572077
ENSG00000241738.1	ZNF90P1	is_aneuploid:lineage	13.5000302947502	5	0.0191174553678046	0.112545317878989
ENSG00000198246.7	SLC29A3	is_aneuploid:lineage	13.4998711813073	5	0.0191186842688231	0.112545317878989
ENSG00000102760.12	RGCC	is_aneuploid:lineage	13.497177601217	5	0.0191394994808063	0.11260638372304
ENSG00000142188.16	TMEM50B	is_aneuploid:lineage	13.4935737217269	5	0.0191673833464678	0.112708948403602
ENSG00000234496.2	MRPS21P1	is_aneuploid:lineage	13.4916494575158	5	0.0191822877352685	0.112712054659573
ENSG00000137074.18	APTX	is_aneuploid:lineage	13.489715444201	5	0.0191972788762149	0.112712054659573
ENSG00000205336.11	ADGRG1	is_aneuploid:lineage	13.4894592102896	5	0.0191992658710751	0.112712054659573
ENSG00000223745.7	CCDC18-AS1	is_aneuploid:lineage	13.4871277557219	5	0.0192173544969951	0.112756865559603
ENSG00000196664.4	TLR7	is_aneuploid:lineage	13.4822858566329	5	0.0192549728684019	0.112853862984371
ENSG00000175768.12	TOMM5	is_aneuploid:lineage	13.4821363665643	5	0.0192561354351383	0.112853862984371
ENSG00000124201.14	ZNFX1	is_aneuploid:lineage	13.4809608477352	5	0.0192652796620329	0.112853862984371
ENSG00000270605.1	RP5-1092A3.4	is_aneuploid:lineage	13.478922592612	5	0.0192811449234879	0.112885482438352
ENSG00000068438.14	FTSJ1	is_aneuploid:lineage	13.4773242916939	5	0.0192935944889291	0.112897080525666
ENSG00000248323.5	LUCAT1	is_aneuploid:lineage	13.4748623672168	5	0.0193127861728669	0.112937688504766
ENSG00000176845.12	METRNL	is_aneuploid:lineage	13.4725228020617	5	0.0193310410431372	0.112937688504766
ENSG00000162997.15	PRORSD1P	is_aneuploid:lineage	13.4709905043032	5	0.0193430060661838	0.112937688504766
ENSG00000130202.9	PVRL2	is_aneuploid:lineage	13.4698551633749	5	0.0193518760289812	0.112937688504766
ENSG00000166913.12	YWHAB	is_aneuploid:lineage	13.4697246487495	5	0.0193528959381854	0.112937688504766
ENSG00000230581.2	ACTG1P14	is_aneuploid:lineage	13.4662584135822	5	0.0193800018434467	0.113004518050211
ENSG00000152749.7	GPR180	is_aneuploid:lineage	13.4655808212862	5	0.0193853048725018	0.113004518050211
ENSG00000227852.1	RP11-156G14.6	is_aneuploid:lineage	13.4622965599971	5	0.0194110282262031	0.113093337997796
ENSG00000213361.2	RP4-778K6.1	is_aneuploid:lineage	13.4597820170325	5	0.019430745108047	0.113147085767846
ENSG00000276358.2	PLEKHM1	is_aneuploid:lineage	13.4547612664418	5	0.0194701711922312	0.113290908696983
ENSG00000282254.1	AC004980.7	is_aneuploid:lineage	13.4539620788377	5	0.0194764540131751	0.113290908696983
ENSG00000156172.5	C8orf37	is_aneuploid:lineage	13.451427436128	5	0.019496393040042	0.113345754515969
ENSG00000215908.8	CROCCP2	is_aneuploid:lineage	13.4468011841521	5	0.0195328365846843	0.113455437029992
ENSG00000138031.14	ADCY3	is_aneuploid:lineage	13.4463619555423	5	0.0195363000367416	0.113455437029992
ENSG00000276259.1	RP11-481J2.4	is_aneuploid:lineage	13.4400913187721	5	0.0195858104172596	0.11362971249239
ENSG00000231721.6	LINC-PINT	is_aneuploid:lineage	13.4398924994076	5	0.0195873821867048	0.11362971249239
ENSG00000230006.7	ANKRD36BP2	is_aneuploid:lineage	13.4367724253617	5	0.0196120638823009	0.113656076730742
ENSG00000230415.1	RP5-902P8.10	is_aneuploid:lineage	13.435576656526	5	0.0196215310761578	0.113656076730742
ENSG00000080824.18	HSP90AA1	is_aneuploid:lineage	13.4353225192666	5	0.0196235437094396	0.113656076730742
ENSG00000224331.2	AC019181.3	is_aneuploid:lineage	13.4321636227248	5	0.0196485770929352	0.11373998079314
ENSG00000175040.5	CHST2	is_aneuploid:lineage	13.4307756671432	5	0.0196595859722515	0.113742654548518
ENSG00000263272.1	CTC-524C5.2	is_aneuploid:lineage	13.4273765794316	5	0.019686571665983	0.113758198418479
ENSG00000172183.14	ISG20	is_aneuploid:lineage	13.4266018873337	5	0.0196927270086269	0.113758198418479
ENSG00000171121.16	KCNMB3	is_aneuploid:lineage	13.4264520317505	5	0.0196939179050387	0.113758198418479
ENSG00000278156.1	TSC22D1-AS1	is_aneuploid:lineage	13.4194763943386	5	0.0197494297726761	0.11399871660547
ENSG00000108641.14	B9D1	is_aneuploid:lineage	13.4185644530727	5	0.0197566980860054	0.11399871660547
ENSG00000163655.15	GMPS	is_aneuploid:lineage	13.4157672598856	5	0.0197790082071466	0.114017808014606
ENSG00000256618.2	MTRNR2L1	is_aneuploid:lineage	13.4154986668297	5	0.0197811517524165	0.114017808014606
ENSG00000154237.12	LRRK1	is_aneuploid:lineage	13.4091289751995	5	0.0198320515367367	0.114232781202925
ENSG00000127720.7	METTL25	is_aneuploid:lineage	13.4068168094801	5	0.0198505590533281	0.114232781202925
ENSG00000105988.6	NHP2P1	is_aneuploid:lineage	13.4063248750152	5	0.0198544988404297	0.114232781202925
ENSG00000228204.2	RP4-724E13.2	is_aneuploid:lineage	13.4055360934289	5	0.0198608175763312	0.114232781202925
ENSG00000281449.2	BCL2L14	is_aneuploid:lineage	13.3976962760892	5	0.0199237256951457	0.114533523120085
ENSG00000123636.17	BAZ2B	is_aneuploid:lineage	13.395580989918	5	0.019940731946732	0.11454925369906
ENSG00000270083.1	RP1-257I20.14	is_aneuploid:lineage	13.3947140790699	5	0.0199477056774445	0.11454925369906
ENSG00000096070.19	BRPF3	is_aneuploid:lineage	13.3912764725465	5	0.0199753820780077	0.114601370055686
ENSG00000146729.9	GBAS	is_aneuploid:lineage	13.3899024217234	5	0.0199864549837167	0.114601370055686
ENSG00000131398.13	KCNC3	is_aneuploid:lineage	13.3895206481654	5	0.0199895325865363	0.114601370055686
ENSG00000164265.8	SCGB3A2	is_aneuploid:lineage	13.3873701882029	5	0.0200068766729889	0.114601370055686
ENSG00000102144.13	PGK1	is_aneuploid:lineage	13.3866660960641	5	0.0200125585264866	0.114601370055686
ENSG00000168778.11	TCTN2	is_aneuploid:lineage	13.3849998252372	5	0.020026011113679	0.114601370055686
ENSG00000213771.3	KRT8P37	is_aneuploid:lineage	13.384361420036	5	0.0200311675633083	0.114601370055686
ENSG00000122678.14	POLM	is_aneuploid:lineage	13.3777306570917	5	0.0200848003416091	0.114847284433189
ERCC-00092	ERCC-00092	is_aneuploid:lineage	13.3718519480475	5	0.0201324656445485	0.114941279888826
ENSG00000114503.10	NCBP2	is_aneuploid:lineage	13.3707558469215	5	0.0201413649953792	0.114941279888826
ENSG00000123094.15	RASSF8	is_aneuploid:lineage	13.3704099791165	5	0.0201441739147423	0.114941279888826
ENSG00000139233.6	LLPH	is_aneuploid:lineage	13.3697555222279	5	0.0201494900303617	0.114941279888826
ENSG00000198563.13	DDX39B	is_aneuploid:lineage	13.3688115023126	5	0.0201571606269209	0.114941279888826
ENSG00000144063.3	MALL	is_aneuploid:lineage	13.3666232475509	5	0.0201749520071878	0.114941279888826
ENSG00000148677.6	ANKRD1	is_aneuploid:lineage	13.3665134075308	5	0.0201758454481615	0.114941279888826
ENSG00000082805.19	ERC1	is_aneuploid:lineage	13.3634432939587	5	0.0202008332177128	0.115022872363641
ENSG00000169660.15	HEXDC	is_aneuploid:lineage	13.3565373721892	5	0.0202571496020031	0.115282668681122
ENSG00000145936.8	KCNMB1	is_aneuploid:lineage	13.3521334271268	5	0.0202931416936557	0.115384413916948
ENSG00000196418.12	ZNF124	is_aneuploid:lineage	13.3517318842718	5	0.0202964264380201	0.115384413916948
ENSG00000261385.1	RP11-388M20.2	is_aneuploid:lineage	13.3426938016667	5	0.0203704961682497	0.115499822135457
ENSG00000261761.3	RP11-103J17.2	is_aneuploid:lineage	13.3420774462579	5	0.0203755568383893	0.115499822135457
ENSG00000141664.9	ZCCHC2	is_aneuploid:lineage	13.3410627136774	5	0.0203838910725499	0.115499822135457
ENSG00000163568.13	AIM2	is_aneuploid:lineage	13.3396571225006	5	0.0203954409349228	0.115499822135457
ENSG00000266108.1	AC236972.1	is_aneuploid:lineage	13.3386767928781	5	0.0204035001120425	0.115499822135457
ENSG00000116675.15	DNAJC6	is_aneuploid:lineage	13.3362759384802	5	0.0204232501961178	0.115499822135457
ENSG00000274442.2	PRPF8	is_aneuploid:lineage	13.3359157302986	5	0.0204262149526217	0.115499822135457
ENSG00000174792.10	C4orf26	is_aneuploid:lineage	13.3344242819426	5	0.020438494984586	0.115499822135457
ENSG00000280816.1	Metazoa_SRP	is_aneuploid:lineage	13.3337753626781	5	0.0204438401610262	0.115499822135457
ENSG00000100288.19	CHKB	is_aneuploid:lineage	13.3324736806498	5	0.0204545662260098	0.115499822135457
ENSG00000180104.15	EXOC3	is_aneuploid:lineage	13.3316120605469	5	0.0204616690877783	0.115499822135457
ENSG00000261799.1	RP11-283I3.6	is_aneuploid:lineage	13.3296548717172	5	0.0204778122069622	0.115499822135457
ENSG00000196312.11	MFSD14C	is_aneuploid:lineage	13.3295494773096	5	0.0204786818596131	0.115499822135457
ENSG00000145391.13	SETD7	is_aneuploid:lineage	13.3283735017953	5	0.0204883877269588	0.115499822135457
ENSG00000281917.2	SLC16A1	is_aneuploid:lineage	13.3278423260494	5	0.0204927732150728	0.115499822135457
ENSG00000206346.8	DXO	is_aneuploid:lineage	13.3272707959255	5	0.0204974928847436	0.115499822135457
ENSG00000143669.13	LYST	is_aneuploid:lineage	13.3265514267416	5	0.0205034348884106	0.115499822135457
ENSG00000072958.8	AP1M1	is_aneuploid:lineage	13.3254108202705	5	0.0205128597157391	0.115499822135457
ENSG00000166170.9	BAG5	is_aneuploid:lineage	13.3234984423982	5	0.0205286710359348	0.115499822135457
ENSG00000204922.4	UQCC3	is_aneuploid:lineage	13.322577764223	5	0.02053628727559	0.115499822135457
ENSG00000177479.19	ARIH2	is_aneuploid:lineage	13.3219314517257	5	0.0205416354692963	0.115499822135457
ENSG00000196743.8	GM2A	is_aneuploid:lineage	13.3203180738428	5	0.0205549919109706	0.115514694999857
ENSG00000267740.5	AC024592.12	is_aneuploid:lineage	13.3167057595875	5	0.0205849269486181	0.115571367032073
ENSG00000181218.5	HIST3H2A	is_aneuploid:lineage	13.3165149428866	5	0.0205865094005828	0.115571367032073
ENSG00000152779.13	SLC16A12	is_aneuploid:lineage	13.3133880029221	5	0.0206124579321146	0.115576416070147
ENSG00000265241.6	RBM8A	is_aneuploid:lineage	13.3131613046597	5	0.0206143403822498	0.115576416070147
ENSG00000118961.14	LDAH	is_aneuploid:lineage	13.3115351619503	5	0.0206278483429768	0.115576416070147
ENSG00000162409.10	PRKAA2	is_aneuploid:lineage	13.310077916153	5	0.0206399605495839	0.115576416070147
ENSG00000186335.8	SLC36A2	is_aneuploid:lineage	13.309953628278	5	0.0206409939109656	0.115576416070147
ENSG00000267452.1	RP11-1018N14.5	is_aneuploid:lineage	13.3054326128347	5	0.0206786166296678	0.115710857004844
ENSG00000136944.17	LMX1B	is_aneuploid:lineage	13.3041590961534	5	0.0206892264020027	0.115710857004844
ENSG00000261405.2	RP11-23E10.4	is_aneuploid:lineage	13.3032033269294	5	0.0206971924318668	0.115710857004844
ENSG00000258711.2	RP11-218E20.3	is_aneuploid:lineage	13.299856012197	5	0.0207251144819548	0.115805495162789
ENSG00000266770.2	RN7SL619P	is_aneuploid:lineage	13.2983386906058	5	0.0207377833381215	0.115805495162789
ENSG00000188419.13	CHM	is_aneuploid:lineage	13.2973149612803	5	0.0207463351583234	0.115805495162789
ENSG00000104375.15	STK3	is_aneuploid:lineage	13.2923434773689	5	0.020787913156237	0.115977552660347
ENSG00000184557.4	SOCS3	is_aneuploid:lineage	13.2892879749389	5	0.0208135069672344	0.116050703720005
ENSG00000205683.11	DPF3	is_aneuploid:lineage	13.2880274395469	5	0.0208240744165688	0.116050703720005
ENSG00000232956.8	SNHG15	is_aneuploid:lineage	13.2859864838311	5	0.0208411953029404	0.116050703720005
ENSG00000133980.4	VRTN	is_aneuploid:lineage	13.2850916483938	5	0.0208487060408308	0.116050703720005
ENSG00000090263.15	MRPS33	is_aneuploid:lineage	13.2840963583073	5	0.0208570629943451	0.116050703720005
ENSG00000121380.12	BCL2L14	is_aneuploid:lineage	13.2830811094078	5	0.0208655908497778	0.116050703720005
ENSG00000273761.4	DDX24	is_aneuploid:lineage	13.2803924554983	5	0.0208881911151281	0.116116517631157
ENSG00000167088.10	SNRPD1	is_aneuploid:lineage	13.2787490120145	5	0.0209020171453144	0.116133513277193
ENSG00000198899.2	MT-ATP6	is_aneuploid:lineage	13.2688815945874	5	0.0209852153292217	0.116450568796418
ENSG00000140830.8	TXNL4B	is_aneuploid:lineage	13.2688716213645	5	0.0209852995803299	0.116450568796418
ENSG00000091039.16	OSBPL8	is_aneuploid:lineage	13.267170275242	5	0.0209996768551768	0.116450568796418
ENSG00000081870.11	HSPB11	is_aneuploid:lineage	13.2648443716276	5	0.0210193472917461	0.116450568796418
ENSG00000243064.8	ABCC13	is_aneuploid:lineage	13.2643897835864	5	0.0210231938639902	0.116450568796418
ENSG00000249747.1	RP11-308K2.1	is_aneuploid:lineage	13.2634065616027	5	0.0210315158746953	0.116450568796418
ENSG00000110514.19	MADD	is_aneuploid:lineage	13.2630342177524	5	0.0210346682271043	0.116450568796418
ENSG00000073146.15	MOV10L1	is_aneuploid:lineage	13.2617326253331	5	0.0210456913900343	0.116451814220657
ENSG00000269972.1	RP3-430N8.10	is_aneuploid:lineage	13.2603994629662	5	0.0210569876743545	0.116454568851098
ENSG00000269399.2	CTD-3222D19.12	is_aneuploid:lineage	13.2572722537156	5	0.0210835083292699	0.116503194076968
ENSG00000265217.1	RP11-775G23.1	is_aneuploid:lineage	13.256231118381	5	0.0210923449177342	0.116503194076968
ENSG00000135541.20	AHI1	is_aneuploid:lineage	13.2555428117582	5	0.0210981888431965	0.116503194076968
ENSG00000107937.18	GTPBP4	is_aneuploid:lineage	13.2510297085892	5	0.0211365449878158	0.116655263563252
ENSG00000273319.1	RP11-138A9.2	is_aneuploid:lineage	13.2481878851676	5	0.0211607315704545	0.116729013877891
ENSG00000232575.10	TUBB	is_aneuploid:lineage	13.2447739903946	5	0.021189822189416	0.11682972710473
ENSG00000215190.8	LINC00680	is_aneuploid:lineage	13.2423474603867	5	0.0212105226005679	0.116849779248574
ENSG00000232421.10	TUBB	is_aneuploid:lineage	13.2406974995685	5	0.0212246093003794	0.116849779248574
ENSG00000224156.10	TUBB	is_aneuploid:lineage	13.2395543979383	5	0.0212343739128837	0.116849779248574
ENSG00000229684.10	TUBB	is_aneuploid:lineage	13.2392705201728	5	0.0212367995250964	0.116849779248574
ENSG00000164318.17	EGFLAM	is_aneuploid:lineage	13.2374756951799	5	0.0212521416904177	0.116874565507701
ENSG00000149305.6	HTR3B	is_aneuploid:lineage	13.2353787272855	5	0.0212700800662262	0.116913596889026
ENSG00000112339.14	HBS1L	is_aneuploid:lineage	13.2324119293745	5	0.0212954842054108	0.116959369962049
ENSG00000214548.14	MEG3	is_aneuploid:lineage	13.2289407002582	5	0.0213252447127886	0.116959369962049
ENSG00000165416.14	SUGT1	is_aneuploid:lineage	13.2282180322877	5	0.0213314455155734	0.116959369962049
ENSG00000237975.6	FLG-AS1	is_aneuploid:lineage	13.2282097099842	5	0.0213315169346158	0.116959369962049
ENSG00000238150.1	AC008753.3	is_aneuploid:lineage	13.2263995821813	5	0.0213470562679775	0.116959369962049
ENSG00000235067.10	TUBB	is_aneuploid:lineage	13.2255445077274	5	0.0213544005747121	0.116959369962049
ENSG00000196834.11	POTEI	is_aneuploid:lineage	13.2251022733915	5	0.0213581999153792	0.116959369962049
ENSG00000166669.13	ATF7IP2	is_aneuploid:lineage	13.2242912071021	5	0.0213651696675702	0.116959369962049
ENSG00000179051.13	RCC2	is_aneuploid:lineage	13.2196821120727	5	0.0214048186162877	0.117116970003612
ENSG00000173674.10	EIF1AX	is_aneuploid:lineage	13.2174777623128	5	0.0214238061416807	0.117161418069591
ENSG00000163960.11	UBXN7	is_aneuploid:lineage	13.2147822055684	5	0.0214470467557158	0.11722906836475
ENSG00000049246.14	PER3	is_aneuploid:lineage	13.2134079567529	5	0.0214589046081055	0.117234463721762
ENSG00000254485.5	RP11-380O24.1	is_aneuploid:lineage	13.2087986230308	5	0.0214987227528309	0.11739252917038
ENSG00000155096.13	AZIN1	is_aneuploid:lineage	13.2065565206876	5	0.0215181170122202	0.11743381895586
ENSG00000165175.15	MID1IP1	is_aneuploid:lineage	13.2054074659164	5	0.0215280628882604	0.11743381895586
ENSG00000168461.12	RAB31	is_aneuploid:lineage	13.1996484443082	5	0.0215779778483426	0.117614904726654
ENSG00000197961.11	ZNF121	is_aneuploid:lineage	13.1990614437354	5	0.0215830717773738	0.117614904726654
ENSG00000099910.16	KLHL22	is_aneuploid:lineage	13.1958415942063	5	0.0216110338488863	0.1176637007212
ENSG00000242375.1	RP11-498P14.3	is_aneuploid:lineage	13.1955178456975	5	0.0216138472962437	0.1176637007212
ENSG00000146410.11	MTFR2	is_aneuploid:lineage	13.1865007685323	5	0.0216923492684987	0.117988234265928
ENSG00000078269.13	SYNJ2	is_aneuploid:lineage	13.1860917346358	5	0.0216959167727919	0.117988234265928
ENSG00000142046.14	TMEM91	is_aneuploid:lineage	13.183707185142	5	0.0217167255164618	0.117988234265928
ENSG00000253772.1	RP11-34P1.1	is_aneuploid:lineage	13.1816679401322	5	0.0217345361733013	0.117988234265928
ENSG00000182621.16	PLCB1	is_aneuploid:lineage	13.1812086029885	5	0.021738549935375	0.117988234265928
ENSG00000227268.3	KLLN	is_aneuploid:lineage	13.1788974971234	5	0.0217587555584149	0.117988234265928
ENSG00000256238.1	SUPT16HP1	is_aneuploid:lineage	13.1778653872506	5	0.0217677849541315	0.117988234265928
ENSG00000279457.3	FO538757.2	is_aneuploid:lineage	13.1774669717026	5	0.0217712714486697	0.117988234265928
ENSG00000136527.17	TRA2B	is_aneuploid:lineage	13.1773920176587	5	0.0217719274239506	0.117988234265928
ENSG00000160224.16	AIRE	is_aneuploid:lineage	13.1722259596598	5	0.0218171849933229	0.118033305103151
ENSG00000170631.14	ZNF16	is_aneuploid:lineage	13.1714323169999	5	0.0218241457522621	0.118033305103151
ENSG00000230562.3	FAM133DP	is_aneuploid:lineage	13.1714294013196	5	0.0218241713285948	0.118033305103151
ENSG00000261807.2	RP11-430C1.1	is_aneuploid:lineage	13.1700432234372	5	0.0218363341354979	0.118033305103151
ENSG00000105290.11	APLP1	is_aneuploid:lineage	13.1696784384792	5	0.021839535967703	0.118033305103151
ENSG00000055950.16	MRPL43	is_aneuploid:lineage	13.1689520267693	5	0.021845913254834	0.118033305103151
ENSG00000152147.10	GEMIN6	is_aneuploid:lineage	13.1652053095978	5	0.021878834715724	0.118102378912491
ENSG00000213903.8	LTB4R	is_aneuploid:lineage	13.165004546059	5	0.0218806001190027	0.118102378912491
ENSG00000224600.5	RP4-612B18.1	is_aneuploid:lineage	13.1624708503134	5	0.021902891798881	0.118163559208444
[truncated: 15,604 more rows]
