# Supplementary material for: Single-cell analysis of human embryos reveals diverse patterns of aneuploidy and mosaicism
Source: Genome Res. 2020 Jun;30(6):814–25. doi: 10.1101/gr.262774.120 (PMC7370883; doi:10.1101/gr.262774.120)
Supplement: Supplemental Material [file supp_gr.262774.120_Supplemental_Code.zip › aneuploidy_scrnaseq-master/results/dge_results.txt]

ensembl_id	symbol	beta	beta_se	beta_p	beta_q	ame	ame_se	ame_p
ENSG00000130513.6	GDF15	1.10561378886182	0.132044864766065	5.61618919208543e-17	4.43590970275383e-13	130.583609061713	50.6253518698432	0.00989688466692921
ENSG00000134333.13	LDHA	-0.240476998370776	0.0304173123878502	2.65950714911967e-15	1.05029702204018e-11	-2591.79546255459	447.560907705753	6.9996280682404e-09
ENSG00000171314.8	PGAM1	-0.202542397761995	0.0257940125200191	4.08466709855437e-15	1.07541571905086e-11	-1059.04981443334	173.126390054471	9.52301529095808e-10
ENSG00000272579.1	RP11-101E13.5	-0.581384178292493	0.0793766503925404	2.40018616557814e-13	4.73942772231916e-10	-9.34938074170764	1.38633297091413	1.54121905003157e-11
ENSG00000169813.16	HNRNPF	-0.20398679855744	0.0287929397049612	1.39434671006964e-12	2.20263096154853e-09	-664.77148092798	100.350429996442	3.48424168298758e-11
ENSG00000196419.12	XRCC6	-0.182891076969738	0.0262643672524093	3.31996953988665e-12	4.37042645559507e-09	-631.518524445153	96.4908311456848	5.95530319940268e-11
ENSG00000092199.17	HNRNPC	-0.160888234212655	0.0233272304439976	5.31069621901273e-12	5.4513005525306e-09	-1132.39013251327	173.888075396967	7.40687766939294e-11
ENSG00000114686.8	MRPL3	-0.218759159030508	0.0317434115657099	5.52139918031703e-12	5.4513005525306e-09	-281.343643318945	46.2684421057145	1.19673068869865e-09
ENSG00000213585.10	VDAC1	-0.198772871833943	0.0294730817401586	1.53853987343727e-11	1.2495095494588e-08	-369.63753137857	78.2338563363024	2.30367918274141e-06
ENSG00000108561.8	C1QBP	-0.163361243479461	0.0242369477367342	1.58197134236559e-11	1.2495095494588e-08	-1025.39832185736	166.519605787055	7.37515389252233e-10
ENSG00000147642.16	SYBU	-0.857186912949501	0.127694406992112	1.90925775138549e-11	1.37092231287432e-08	-53.3139358044075	25.1906902474641	0.034309591175308
ENSG00000180817.11	PPA1	-0.202156044745655	0.0306720661106558	4.37213964799622e-11	2.8777545329243e-08	-305.558786883764	51.5276795774217	3.02947320024946e-09
ENSG00000149925.16	ALDOA	-0.163815719599545	0.025005611298461	5.70924737896765e-11	3.07452191421617e-08	-1232.15342423028	213.523532965261	7.9001794521981e-09
ENSG00000165637.13	VDAC2	-0.169410823399291	0.0258778322129466	5.88768591582476e-11	3.07452191421617e-08	-421.154362812302	73.712411161953	1.10689101136872e-08
ENSG00000103415.11	HMOX2	-0.295532476126396	0.0451740615842192	6.06676724096875e-11	3.07452191421617e-08	-101.455176615998	19.586761305768	2.22143957847785e-07
ENSG00000277424.4	HMOX2	-0.295331886433936	0.0451705037499576	6.2281147823117e-11	3.07452191421617e-08	-101.371404207381	19.5759250063048	2.23831652577913e-07
ENSG00000124802.11	EEF1E1	-0.267357589527239	0.0411235727789403	7.96171908757015e-11	3.6023585473442e-08	-214.64191647788	43.7648370175821	9.36953539304199e-07
ENSG00000108654.11	DDX5	-0.208508950974467	0.0320945434831496	8.20953339710505e-11	3.6023585473442e-08	-655.555513668475	115.019271652368	1.20139871702266e-08
ENSG00000169714.16	CNBP	-0.193327218431855	0.0299000183424249	1.00771415156076e-10	4.18913854931178e-08	-690.52283292759	120.441101939653	9.85055010521201e-09
ENSG00000127022.14	CANX	-0.258706584603138	0.0401216724000326	1.13297741045775e-10	4.47437338394243e-08	-569.846509875673	100.324404210361	1.34664179731375e-08
ENSG00000202198.1	RN7SK	0.796642819854812	0.123801514166668	1.23604222013073e-10	4.64895110304987e-08	44.0473044387038	15.9357097745092	0.00570865307754257
ENSG00000146731.10	CCT6A	-0.158105305751845	0.0246258107425756	1.35998319045819e-10	4.88260765101039e-08	-522.070659613579	91.0851588013036	9.94428266661797e-09
ENSG00000101557.14	USP14	-0.237216296435209	0.0370262375782624	1.48695103612885e-10	4.92088324824926e-08	-164.856047058769	26.3017868297623	3.66032080596735e-10
ENSG00000265799.1	RP11-387H17.6	0.426600846952734	0.0665954134790299	1.49524836164315e-10	4.92088324824926e-08	4.98584036063073	0.957129776494853	1.89699386452988e-07
ENSG00000277778.1	PGM5P2	0.339264567579894	0.0530806807556672	1.64278498347458e-10	5.19017119865027e-08	14.5338039871932	2.77601242182912	1.64541728348301e-07
ENSG00000112081.16	SRSF3	-0.154543355259141	0.0242404628232499	1.82451225532537e-10	5.52700704392393e-08	-445.214926247452	74.7057344283149	2.52884440575309e-09
ENSG00000182944.17	EWSR1	-0.204996566419424	0.0321811831689868	1.88935172540973e-10	5.52700704392393e-08	-508.777018727691	89.5238839681921	1.32241741465967e-08
ENSG00000123416.15	TUBA1B	-0.235076711321493	0.0370315995138753	2.18127581412774e-10	5.98214108869742e-08	-1490.43284914433	319.298594682009	3.04391611553269e-06
ENSG00000276736.1	AL592188.6	0.511194511725476	0.0806724605123029	2.34788800889586e-10	5.98214108869742e-08	7.44535389958676	1.72063244141303	1.51083281969391e-05
ENSG00000277048.1	AL353644.10	0.511194511725476	0.0806724605123029	2.34788800889586e-10	5.98214108869742e-08	7.44535389958676	1.72063244141303	1.51083281969391e-05
ENSG00000277105.1	FP236383.10	0.511194511725476	0.0806724605123029	2.34788800889586e-10	5.98214108869742e-08	7.44535389958676	1.72063244141303	1.51083281969391e-05
ENSG00000143549.19	TPM3	-0.172502090698038	0.0273208652972573	2.72033182849574e-10	6.71448753995628e-08	-739.121107422697	148.874299588156	6.87957454045394e-07
ENSG00000104408.9	EIF3E	-0.182598986757613	0.0290199446838975	3.13019330488138e-10	7.49200719870965e-08	-264.044296565742	44.3540654832038	2.63106453388195e-09
ENSG00000131238.16	PPT1	-0.32717556769613	0.0520947381980537	3.37712465275529e-10	7.84529252749495e-08	-526.587340178506	153.459901161593	0.000600401837153545
ENSG00000165678.19	GHITM	-0.195248179765339	0.0311306909652096	3.56698145921952e-10	8.04959027417842e-08	-558.379691585761	103.279805330645	6.42771732325293e-08
ENSG00000180764.13	PIPSL	0.536131140841031	0.0855697608401744	3.71803732886213e-10	8.15740852926815e-08	7.88716030058538	1.46037396841698	6.63513071787719e-08
ENSG00000235847.2	LDHAP7	-0.245510316851028	0.0392704152210451	4.05779563009683e-10	8.66222407136517e-08	-22.5514574120215	4.88805157316003	3.95776061804407e-06
ENSG00000005844.17	ITGAL	0.448777718387797	0.0720457849168396	4.69233697085365e-10	9.36471933292526e-08	4.01279144096069	0.93505858499411	1.77480869300113e-05
ENSG00000281917.2	SLC16A1	-0.26525771781266	0.0425844315917392	4.69471502461552e-10	9.36471933292526e-08	-422.686541641529	87.8881663014388	1.51408179153715e-06
ENSG00000155380.11	SLC16A1	-0.265192940950549	0.0425848976304124	4.74257043346376e-10	9.36471933292526e-08	-422.523362195322	87.8645373638621	1.518357852883e-06
ENSG00000166197.16	NOLC1	-0.182432382594366	0.029337118278634	5.01983087880345e-10	9.67043915361242e-08	-361.438787768257	65.3371114551736	3.16768859439792e-08
ENSG00000257366.1	MIR3180-2	0.461669208017735	0.0743663089292801	5.36486365865388e-10	9.85442302494192e-08	1.6160476044083	0.328834618927769	8.90233215670634e-07
ENSG00000257563.1	MIR3180-3	0.461669208017735	0.0743663089292801	5.36486365865388e-10	9.85442302494192e-08	1.6160476044083	0.328834618927769	8.90233215670634e-07
ENSG00000134802.17	SLC43A3	-0.771127357883704	0.125074713358755	7.03346095819967e-10	1.26257554242338e-07	-21.5754228809347	6.00583472943264	0.000327633377919059
ENSG00000143570.17	SLC39A1	-0.312023101716866	0.0506711260687924	7.37583669450721e-10	1.29461235249461e-07	-342.260391275461	62.0007617402282	3.38496371947079e-08
ENSG00000179059.9	ZFP42	-0.216436489504365	0.0354256634400416	9.98836975610917e-10	1.69075365771168e-07	-310.760535610879	56.7994928447539	4.47036238465012e-08
ENSG00000109861.15	CTSC	-0.296239205579889	0.0484966965652407	1.00609091166158e-09	1.69075365771168e-07	-396.878427780381	83.4775196617767	1.99120330343772e-06
ENSG00000143753.12	DEGS1	-0.341620146359938	0.0560297155550577	1.079934720085e-09	1.77704012577186e-07	-209.367078165111	48.1406045686827	1.36713235157769e-05
ENSG00000179818.13	PCBP1-AS1	0.333946135271332	0.0551042471392502	1.35900609216071e-09	2.19061618087094e-07	143.635722436442	28.1500288621203	3.35183148752165e-07
ENSG00000085415.15	SEH1L	-0.209383276333247	0.0345852753832857	1.41190659795276e-09	2.23037008299756e-07	-174.750883402038	29.6499177242411	3.77398652415107e-09
ENSG00000167721.10	TSR1	-0.22369277910931	0.0371395782247459	1.71182117874024e-09	2.65111878355285e-07	-265.283372713486	47.7912149311895	2.84232646938957e-08
ENSG00000010256.10	UQCRC1	-0.192445860560258	0.0320197629915519	1.8527028536176e-09	2.73023316260532e-07	-470.467046495179	99.172969394556	2.0963822380335e-06
ENSG00000165119.18	HNRNPK	-0.176316529882711	0.0293485285368362	1.88198322608327e-09	2.73023316260532e-07	-709.167234766142	129.94713914205	4.83288621654883e-08
ENSG00000266754.2	RN7SL524P	0.286844430303074	0.0477547720835791	1.89439071060786e-09	2.73023316260532e-07	55.8366337635969	11.3636861569564	8.94180687831976e-07
ENSG00000100353.17	EIF3D	-0.159272998601493	0.0265274807988216	1.92425103554482e-09	2.73023316260532e-07	-388.566823953876	68.3174575925651	1.28788020071596e-08
ENSG00000007923.15	DNAJC11	-0.341629066090381	0.0569086841573772	1.9357389856921e-09	2.73023316260532e-07	-164.942930918234	32.3455934313913	3.40742297258444e-07
ENSG00000084623.11	EIF3I	-0.17924920998263	0.0298811973985769	1.98867733931279e-09	2.74103732659401e-07	-428.414834595851	78.7327677197789	5.28696766513301e-08
ENSG00000178952.8	TUFM	-0.157450385680538	0.0262558646608021	2.01280626508576e-09	2.74103732659401e-07	-387.288958100865	70.3000652813737	3.60705956000504e-08
ENSG00000214110.3	LDHAP4	-0.242795397391472	0.0405706741871743	2.17049091378667e-09	2.88335513597471e-07	-27.3255884098831	6.01896035861989	5.62760241456316e-06
ENSG00000185883.11	ATP6V0C	0.257038240413862	0.0429739657324411	2.2142513548994e-09	2.88335513597471e-07	110.453869282989	24.1791804058186	4.92072487678537e-06
ENSG00000109919.9	MTCH2	-0.190192495960317	0.0318029983256398	2.22682969501089e-09	2.88335513597471e-07	-179.86027966019	32.6469852197989	3.60373552237561e-08
ENSG00000143742.12	SRP9	-0.200598550493753	0.0335714253868318	2.29700200415192e-09	2.92624478207534e-07	-268.956661279561	50.3495208732881	9.20322863364027e-08
ENSG00000120438.11	TCP1	-0.162253603131173	0.0272026857349379	2.45208440973628e-09	3.07422630493673e-07	-518.983226290204	92.9976249981386	2.39680216733911e-08
ENSG00000237991.3	RPL35P1	0.650390507872411	0.10912255442373	2.51954004596464e-09	3.07793193764287e-07	7.78441393194002	1.77600580779505	1.17001503095971e-05
ENSG00000151465.13	CDC123	-0.195137779534	0.0327450029277443	2.53297790223987e-09	3.07793193764287e-07	-254.067731017234	47.1117417256056	6.93392162976104e-08
ENSG00000266340.1	RP11-848P1.4	0.296465173841056	0.0498102451514767	2.65061108522052e-09	3.15051718359381e-07	401.588331471812	104.827411157317	0.000127650630359762
ENSG00000138074.14	SLC5A6	-0.331157541235763	0.0556797714931892	2.7220605137778e-09	3.15051718359381e-07	-430.642757270487	84.4874256897812	3.44855210945943e-07
ENSG00000150753.11	CCT5	-0.166826089384328	0.0280565641927092	2.74668999687863e-09	3.15051718359381e-07	-537.062636087209	99.4267544643766	6.60525124967993e-08
ENSG00000162512.15	SDC3	0.458939599803387	0.077188090669522	2.75226327894958e-09	3.15051718359381e-07	8.98991292210497	1.93766916864416	3.49168712287059e-06
ENSG00000280788.1	Metazoa_SRP	0.496284834479728	0.0836737379984014	3.00747025437741e-09	3.360064558526e-07	11.2056239263083	2.33447758144167	1.5862099680653e-06
ENSG00000091127.13	PUS7	-0.356118386177523	0.0600487751098965	3.02040376409769e-09	3.360064558526e-07	-75.6754332827699	14.5516401128579	1.9878039546102e-07
ENSG00000060688.12	SNRNP40	-0.25366036587814	0.0429191361940767	3.41707733172628e-09	3.67831165955671e-07	-165.084262881357	28.9891347136813	1.23593098627399e-08
ENSG00000205937.11	RNPS1	-0.162317414148903	0.0274704999689186	3.44629796899315e-09	3.67831165955671e-07	-265.617057475422	47.6053193288846	2.41118385567403e-08
ENSG00000140905.9	GCSH	-0.175983921610909	0.0297840198168305	3.44882388917932e-09	3.67831165955671e-07	-158.975652846654	30.5206552898998	1.90077138786342e-07
ENSG00000133316.15	WDR74	-0.206860184987716	0.0350219712488371	3.49276060128652e-09	3.67831165955671e-07	-189.185915422746	35.3687530031918	8.84628799497882e-08
ENSG00000135486.17	HNRNPA1	-0.119821197142829	0.0203201511283955	3.70913743384683e-09	3.85478624686315e-07	-1130.40793554487	202.056077054737	2.21225576173103e-08
ENSG00000136718.9	IMP4	-0.205063523418303	0.034820762634678	3.8826597420323e-09	3.9827181679734e-07	-278.200136352119	50.2407663439617	3.07102423516149e-08
ENSG00000100804.18	PSMB5	-0.164312118796455	0.0279233814476159	3.99520228704088e-09	4.04562047493353e-07	-420.394008083163	77.1967207329628	5.15876775599933e-08
ENSG00000221521.1	AL158151.2	0.388874574648298	0.0661479319347621	4.13096150623944e-09	4.1301423890447e-07	5.52930228895743	1.02227131823348	6.34341670285279e-08
ENSG00000111716.12	LDHB	-0.145068809443326	0.0247880950543996	4.8465163481629e-09	4.78498590371291e-07	-965.01125137103	182.431634098008	1.22507467248504e-07
ENSG00000214593.3	RP11-65N13.6	-0.225320386268554	0.0385520127276185	5.07842896525319e-09	4.89315124730687e-07	-73.6701125807824	14.4350587587191	3.33332030683407e-07
ENSG00000134308.13	YWHAQ	-0.193316203986679	0.033084757534432	5.12507278100968e-09	4.89315124730687e-07	-423.134547040757	76.4057123281795	3.05951841228138e-08
ENSG00000113013.12	HSPA9	-0.164619876998313	0.0281762119085526	5.1419253193189e-09	4.89315124730687e-07	-481.476621314923	87.9472142800491	4.38478384715389e-08
ENSG00000013725.14	CD6	0.436421504315288	0.0747558568213525	5.28446774318796e-09	4.96893062057516e-07	2.51345942954852	0.466152229246276	6.97055557913816e-08
ENSG00000182979.17	MTA1	0.533560014909174	0.0916489805395993	5.82248706869111e-09	5.41041495215999e-07	6.63485674691926	1.30225288281921	3.48913314132943e-07
ENSG00000145907.14	G3BP1	-0.20789502946615	0.0357931812532772	6.31367413610076e-09	5.79862040654197e-07	-440.292699069672	89.8267734433997	9.50711673684721e-07
ENSG00000108010.11	GLRX3	-0.191553588795088	0.0331387436463089	7.45446822793954e-09	6.76765767844389e-07	-177.71031595025	33.7518565272839	1.40035896808101e-07
ENSG00000168288.12	MMADHC	-0.224731300019435	0.039102435546355	9.07089364285435e-09	8.1415739203329e-07	-205.259650902713	40.9118410831245	5.2451576745392e-07
ENSG00000100380.12	ST13	-0.159233570745237	0.0278563181361209	1.08902968159473e-08	9.66475118275349e-07	-237.060889892429	43.6417018955066	5.57318980807306e-08
ENSG00000100591.7	AHSA1	-0.17768058039021	0.0311117999405192	1.12291104345992e-08	9.85470915251159e-07	-285.575952472828	53.7032600773783	1.05107292460862e-07
ENSG00000120948.15	TARDBP	-0.185579841743483	0.0325569655051634	1.19696558590285e-08	1.03891792509518e-06	-255.132759343491	46.4873706600179	4.06012020754404e-08
ENSG00000136518.16	ACTL6A	-0.292647253285271	0.0513769093851902	1.22589631754516e-08	1.05246310643774e-06	-132.95473881514	24.7996174424784	8.26888348002648e-08
ENSG00000178127.12	NDUFV2	-0.159462758235968	0.028015540869242	1.25604506108224e-08	1.06675144366434e-06	-172.35721090043	33.4588484373631	2.58660406388765e-07
ENSG00000152234.15	ATP5A1	-0.149079105948338	0.0262649018158826	1.37895401667419e-08	1.15867836618146e-06	-827.228320776809	181.67018749896	5.27701721036418e-06
ENSG00000112237.12	CCNC	-0.214948227995829	0.0379320862492227	1.45608040317786e-08	1.21060571361482e-06	-181.644407998323	33.3005179762193	4.90549923338322e-08
ENSG00000166923.10	GREM1	0.321695888822846	0.0569143891454322	1.58336214543698e-08	1.28890897658192e-06	6.51640563566759	1.32607172432226	8.92061268659334e-07
ENSG00000282046.1	GREM1	0.321695888822846	0.0569143891454322	1.58336214543698e-08	1.28890897658192e-06	6.51640563566759	1.32607172432226	8.92061268659334e-07
ENSG00000095002.12	MSH2	-0.28339848287304	0.0501540115993673	1.59921684748905e-08	1.28890897658192e-06	-149.686404176808	31.064172702167	1.44555498531064e-06
ENSG00000226179.6	LINC00685	0.521019001545234	0.0922840449789586	1.64396868957473e-08	1.31159367884618e-06	3.39020398412876	0.683717607154544	7.10447636048881e-07
ENSG00000109971.13	HSPA8	-0.159215290428071	0.0282359928557648	1.71303596543715e-08	1.35069050449537e-06	-2888.45471097153	569.992446494344	4.03007702363391e-07
ENSG00000256618.2	MTRNR2L1	0.374792051396756	0.0664871537841428	1.72978215283233e-08	1.35069050449537e-06	1276.05857774368	434.787570170388	0.00333653867267533
ENSG00000086200.16	IPO11	-0.325535592357538	0.0577639146984001	1.74427537978509e-08	1.35069050449537e-06	-83.3503528121037	15.2103068611832	4.25662411366848e-08
ENSG00000141076.17	UTP4	-0.254699732174147	0.0452433851703438	1.806842533253e-08	1.3855558882235e-06	-73.56530440966	13.5351365738123	5.47547362857102e-08
ENSG00000281884.1	Metazoa_SRP	0.346826293812211	0.0616428455726784	1.8402689250282e-08	1.38795086998967e-06	23.240658569583	4.88632459884203	1.97206782743454e-06
ENSG00000271519.1	RP11-307A17.2	0.293656160465579	0.052196908931716	1.84511068921432e-08	1.38795086998967e-06	3.69804986858468	0.730067728651119	4.07646856858912e-07
ENSG00000124762.13	CDKN1A	0.784846006793686	0.139808480833223	1.98019754218397e-08	1.47551496829207e-06	61.5673438088951	18.7528793574504	0.00102676790411762
ENSG00000102317.17	RBM3	-0.168386322989542	0.0300569945154019	2.11606360997838e-08	1.56201754854203e-06	-283.699923633905	55.9597818109019	3.98420135075472e-07
ENSG00000180198.15	RCC1	-0.232104891908342	0.0414520152212635	2.15140530161489e-08	1.57340108996673e-06	-285.362263980914	57.1848140147449	6.03244265004556e-07
ENSG00000226397.7	C12orf77	0.309664537477659	0.055324690793823	2.17814607842037e-08	1.57834330456776e-06	24.3602831087173	6.60965957847368	0.00022820218808438
ENSG00000228308.1	LINC01209	0.450960171123728	0.0808607771639266	2.44708531667938e-08	1.7571037015345e-06	6.37541044301498	1.46523577595101	1.35446529493544e-05
ENSG00000130826.15	DKC1	-0.178944892410625	0.0321002139193896	2.48141886001019e-08	1.76570467808461e-06	-261.846527354956	49.8414594687392	1.49163802055583e-07
ENSG00000171566.11	PLRG1	-0.242360325964464	0.0435150639501355	2.55364359575877e-08	1.80087358940145e-06	-129.913976691051	24.4560776488898	1.0834851540261e-07
ENSG00000167325.14	RRM1	-0.217269359431878	0.0390583194210012	2.65646122685947e-08	1.84259404538012e-06	-196.533905163029	40.7121396080675	1.38325020449588e-06
ENSG00000181163.13	NPM1	-0.124629151437571	0.022405264541111	2.65946051664897e-08	1.84259404538012e-06	-1596.21930582116	300.763367289872	1.11305849395956e-07
ENSG00000161654.9	LSM12	-0.159119429657303	0.0286232475967923	2.7117289002416e-08	1.86144298561719e-06	-190.94397648486	35.4005479421808	6.89775629798439e-08
ENSG00000236090.2	LDHAP3	-0.224933148655015	0.0404724715444253	2.73380013267158e-08	1.86144298561719e-06	-8.76269100190739	1.98985526873794	1.06428627983422e-05
ENSG00000175489.9	LRRC25	0.444374722454741	0.0799842710654836	2.76380549246971e-08	1.8657892284683e-06	1.68429736123596	0.353112750490957	1.84356650800992e-06
ENSG00000004939.13	SLC4A1	0.421002522899429	0.0758306738904224	2.82619525757775e-08	1.89173859201347e-06	3.3315376893009	0.646144741208663	2.52248795717233e-07
ENSG00000136270.13	TBRG4	-0.233278518567423	0.0420747932226212	2.95002508598499e-08	1.95658083767469e-06	-200.729808822903	39.785762140409	4.5288753323792e-07
ENSG00000168066.20	SF1	0.206973154656659	0.0373392706105911	2.97261095657605e-08	1.95658083767469e-06	105.292243518201	19.5939367843535	7.71304858073245e-08
ENSG00000135698.9	MPHOSPH6	-0.248154402842488	0.04482612509592	3.0957678200091e-08	2.02080300427506e-06	-64.3706396174662	12.3380100044244	1.81586617312292e-07
ENSG00000238755.3	RP11-23D24.2	0.37305843432874	0.0674588863367291	3.1993885130114e-08	2.07132438588322e-06	1.66839119739718	0.317627230291772	1.49909543827372e-07
ENSG00000185721.11	DRG1	-0.183359174743443	0.0331982606520429	3.32963724747246e-08	2.13812345360388e-06	-210.142611340872	40.916660538813	2.80843138359181e-07
ENSG00000274772.1	Metazoa_SRP	0.269149408316937	0.0487937195772114	3.46670869933049e-08	2.19052545845892e-06	11.3409292543384	2.3180663036088	9.96089993782993e-07
ENSG00000281455.1	Metazoa_SRP	0.269149408316937	0.0487937195772114	3.46670869933049e-08	2.19052545845892e-06	11.3409292543384	2.3180663036088	9.96089993782993e-07
ENSG00000126602.10	TRAP1	-0.236295640869844	0.0429473567843129	3.75542481277764e-08	2.35412486205864e-06	-214.578780486999	49.0796398402938	1.23083705501985e-05
ENSG00000100714.15	MTHFD1	-0.267023762586891	0.0486733899872041	4.11063059254092e-08	2.55649940968458e-06	-208.226033032442	44.1367803467723	2.38474242740532e-06
ENSG00000140307.10	GTF2A2	-0.164717428592797	0.0300643726376855	4.28160194396179e-08	2.64202721545199e-06	-248.643911150826	55.9249806059706	8.74734146255194e-06
ENSG00000172336.4	POP7	-0.168069129569147	0.0308265867117194	4.97830254000159e-08	3.02467709408473e-06	-192.283912072934	38.2110139831848	4.8498582130102e-07
ENSG00000135678.11	CPM	0.434059684638956	0.0796135415086976	4.97830387152419e-08	3.02467709408473e-06	20.356745979336	5.46014032550475	0.000192817163040785
ENSG00000237889.11	DDX39B	-0.192181323754415	0.0353368315771814	5.37142437753036e-08	3.23861361902347e-06	-52.5044443985457	10.2586002534429	3.08644521110136e-07
ENSG00000239672.7	NME1	-0.136082808006316	0.0250494032653793	5.55460222528377e-08	3.30089164642373e-06	-262.719103410781	52.7604008646618	6.37569482943654e-07
ENSG00000251259.1	AC004069.2	0.699653509911617	0.12879133012772	5.55829946897187e-08	3.30089164642373e-06	31.6741440768303	8.55660013571246	0.000214142249482647
ENSG00000065427.14	KARS	-0.154186729136774	0.0284137472215644	5.7475150758528e-08	3.38778849188723e-06	-244.793837228277	48.7143129646406	5.03194868476832e-07
ENSG00000127837.9	AAMP	-0.21015678752035	0.0387745050526163	5.96078906761832e-08	3.48747379548152e-06	-292.936299446711	58.3510210281204	5.16061787392634e-07
ENSG00000264455.1	MIR4721	-0.179683410295006	0.033187117184145	6.15454934547233e-08	3.57053027501432e-06	-5.00859417123688	0.996738073585648	5.03471090036142e-07
ENSG00000077348.8	EXOSC5	-0.245674613898725	0.0453849246571342	6.19316027409159e-08	3.57053027501432e-06	-131.103662509429	28.2334240744157	3.42452730908534e-06
ENSG00000272180.1	RP11-481J13.1	0.405939965283079	0.0750613662125421	6.36940608839895e-08	3.64553120413077e-06	1.50984189196224	0.334027679619435	6.18074757330188e-06
ENSG00000100024.14	UPB1	0.395277734389493	0.0731139913763919	6.43323225792273e-08	3.65557247298452e-06	2.47017106695321	0.488064586651227	4.1672181635602e-07
ENSG00000224424.7	PRKAR2A-AS1	0.324313461599055	0.0600219827377067	6.54460716140685e-08	3.66706664860429e-06	9.38461134013511	1.89978253124574	7.8188895119493e-07
ENSG00000130522.5	JUND	0.367449390009549	0.0680132839935256	6.5677392072042e-08	3.66706664860429e-06	27.9897406550765	7.53358237657551	0.000202939089070996
ENSG00000278920.1	RP3-412A9.17	0.251659615192816	0.0465871633855416	6.59354149004051e-08	3.66706664860429e-06	16.6671073207651	3.26753940054038	3.38197655944185e-07
ENSG00000188529.14	SRSF10	-0.166845951871241	0.0308935538536543	6.63917128295938e-08	3.66706664860429e-06	-187.338627199123	36.5869384782491	3.04938314188841e-07
ENSG00000101558.13	VAPA	-0.162797381724478	0.0301601428363737	6.74759388510798e-08	3.69297450572213e-06	-223.104066337623	49.5410108309366	6.68679915899838e-06
ENSG00000074800.13	ENO1	-0.142577583345049	0.0264183411086397	6.77958865226032e-08	3.69297450572213e-06	-2652.74440193713	553.977849114847	1.68000119272483e-06
ENSG00000132768.13	DPH2	-0.29784985769152	0.0554109264440853	7.64590681835164e-08	4.13634840986131e-06	-212.771303820362	42.7107194778029	6.30333393588774e-07
ENSG00000225564.6	LINC01492	0.310531370824067	0.0578255682156978	7.86757374006738e-08	4.22731348510363e-06	6.93760290272195	1.4967358315206	3.56669742516e-06
ENSG00000155008.13	APOOL	0.312994542413904	0.0583602132851006	8.17833113980196e-08	4.36459492546556e-06	215.823427455725	46.0071045294124	2.71754560774848e-06
ENSG00000150768.15	DLAT	-0.226085957693531	0.0421973191357239	8.42285899810098e-08	4.46492563301901e-06	-149.322566839235	30.0992743251729	7.0130389212931e-07
ENSG00000249915.7	PDCD6	-0.192493420468561	0.0359362056560668	8.4834678139619e-08	4.46707377569425e-06	-171.280605676895	34.1807616241101	5.41412530046343e-07
ENSG00000172771.11	EFCAB12	0.342580070805918	0.0640112785666967	8.70497082141791e-08	4.55335320639582e-06	5.0493537517779	1.05652097092304	1.75970262915758e-06
ENSG00000151247.12	EIF4E	-0.178951597965163	0.0334534365931767	8.83077685148356e-08	4.58876999886626e-06	-233.814514878717	45.6714760263398	3.06368345500346e-07
ENSG00000129084.17	PSMA1	-0.159966651413241	0.0299595560220228	9.32444242153906e-08	4.81362671072361e-06	-253.045313533661	50.5385991320291	5.52931782075945e-07
ENSG00000230673.3	PABPC1P3	0.423518523878063	0.0793550189224749	9.44918676048255e-08	4.84634893139633e-06	1.86767991921556	0.413380000339184	6.24057541855096e-06
ENSG00000118046.14	STK11	0.455724804807693	0.0854912227234995	9.78554441690978e-08	4.96512246958985e-06	10.2123812831211	2.19721454711321	3.35370019701111e-06
ENSG00000100316.15	RPL3	-0.107229675274414	0.0201171051998701	9.80649013858343e-08	4.96512246958985e-06	-782.174660387028	154.911563537214	4.43736118811819e-07
ENSG00000135900.3	MRPL44	-0.209111172138516	0.0392667115572351	1.00727926422042e-07	5.06747026429396e-06	-118.041387646501	23.158826862557	3.45011682523026e-07
ENSG00000090659.17	CD209	0.327836890872778	0.0616020267000319	1.02715924931927e-07	5.1240349904952e-06	1.89629202974949	0.373579429229701	3.85447839747175e-07
ENSG00000228824.6	MIR4500HG	0.517116027019327	0.0971824269310499	1.03149765122221e-07	5.1240349904952e-06	3.42304927447074	0.763880086751155	7.42473618201841e-06
ENSG00000086598.10	TMED2	-0.190325087772289	0.0357926185528207	1.05237593404542e-07	5.19507585249642e-06	-298.109919794706	62.8388481493297	2.09498924946542e-06
ENSG00000159131.16	GART	-0.250490309993731	0.0471462512960581	1.07806452521997e-07	5.28227976797935e-06	-226.045348421512	46.4914815704452	1.1615807890931e-06
ENSG00000227268.3	KLLN	0.455059680667257	0.0856639984697444	1.08341650167067e-07	5.28227976797935e-06	3.44394022666857	0.751978686083632	4.65337208449765e-06
ENSG00000132463.13	GRSF1	-0.187747692479137	0.0354118706652942	1.14648035478027e-07	5.55545943317808e-06	-181.244585336779	36.5383484062681	7.03505290967851e-07
ENSG00000258354.1	MIR3180-1	0.447826467753963	0.0844942315316929	1.157498407763e-07	5.57464892390134e-06	1.97023708075843	0.417856586394957	2.41587834614008e-06
ENSG00000103018.16	CYB5B	-0.191151518830171	0.0360935909470096	1.183693292362e-07	5.64032057505945e-06	-184.148578108278	40.2094970827753	4.65579987540692e-06
ENSG00000214391.3	TUBAP2	-0.22506364988446	0.0424990763395968	1.18541633839485e-07	5.64032057505945e-06	-2.38863982467771	0.578427900627691	3.63493391080023e-05
ENSG00000144021.2	CIAO1	-0.215860359510765	0.0407888263064689	1.20890363764438e-07	5.70060644680333e-06	-134.733190656216	27.2270616241319	7.47865151199807e-07
ENSG00000279010.1	RP5-1039K5.19	0.219379468230036	0.0414580745960169	1.21252129220732e-07	5.70060644680333e-06	37.645434049952	7.4405606825663	4.2038178696307e-07
ENSG00000166847.9	DCTN5	-0.214285499539683	0.0405636003690281	1.27290871292114e-07	5.94910346698627e-06	-159.436337992682	35.2630064512581	6.14469569065848e-06
ENSG00000274317.1	RP11-93G5.1	0.294835312187259	0.0558662907310205	1.30945892112711e-07	6.060251251499e-06	1.92272807447575	0.378343274295832	3.73546112219475e-07
ENSG00000115524.15	SF3B1	-0.182814744835509	0.0346484576254859	1.31837157214688e-07	6.060251251499e-06	-209.97397073713	40.6821471007903	2.45202000604132e-07
ENSG00000204370.8	SDHD	-0.192252899885424	0.0364385331039433	1.31970878941115e-07	6.060251251499e-06	-210.583353901952	45.0210629103966	2.90477478166586e-06
ENSG00000196684.12	HSH2D	0.337706627411492	0.0640889419576357	1.36912803255256e-07	6.20101610789954e-06	2.94239250488508	0.584342726730177	4.76881251750235e-07
ENSG00000052723.11	SIKE1	-0.202000239061364	0.0383361017296683	1.37026388088499e-07	6.20101610789954e-06	-88.8219992354862	18.6688056271033	1.9573732671796e-06
ENSG00000259539.1	CTD-2651B20.1	0.385281999842333	0.0731297857259617	1.37566362529111e-07	6.20101610789954e-06	1.92188275858516	0.384565785083548	5.80664023229301e-07
ENSG00000163380.15	LMOD3	0.414477916253543	0.0786835558314225	1.38176618287299e-07	6.20101610789954e-06	6.24092192521601	1.46525499200047	2.05092296837165e-05
ENSG00000109814.11	UGDH	-0.374390396443301	0.0711241552171427	1.41031656929336e-07	6.29338512955378e-06	-57.7198603913735	14.3364069270036	5.67086973028319e-05
ENSG00000198363.15	ASPH	-0.414825047997491	0.0789058332320832	1.46252106563272e-07	6.48967720428756e-06	-43.1648244682044	10.7486845042496	5.92384702210283e-05
ENSG00000163468.14	CCT3	-0.143637065760623	0.0273477926729391	1.50263617758952e-07	6.63043126758942e-06	-478.312112653774	98.6229385734902	1.23519168680404e-06
ENSG00000273274.1	ZBTB8B	0.30258584910837	0.0576683662256392	1.54596895028051e-07	6.77493671192426e-06	7.30378998632143	1.56443914572662	3.03212570773543e-06
ENSG00000113048.16	MRPS27	-0.272757648215673	0.0520004240471904	1.56031098739277e-07	6.77493671192426e-06	-112.29992178966	24.9168564878146	6.57549897238708e-06
ENSG00000197380.10	DACT3	0.336993010001884	0.0642478696054369	1.56111775434045e-07	6.77493671192426e-06	9.85998590710952	2.03242488239034	1.22629574980237e-06
ENSG00000149792.8	MRPL49	-0.234212654777321	0.0447562412810485	1.66715323659033e-07	7.19557323721917e-06	-192.326348084069	42.2202195810455	5.23074372070378e-06
ENSG00000140263.13	SORD	-0.613290910353945	0.117224812234469	1.67912752639926e-07	7.20786801969567e-06	-14.1875993051315	4.24838551855579	0.000839211101600255
ENSG00000110955.8	ATP5B	-0.177468729310105	0.0339556839423089	1.72766774040777e-07	7.3761453027757e-06	-1793.43004354441	464.819883956973	0.000114162886589906
ENSG00000170445.12	HARS	-0.222063506061635	0.0425102896526966	1.75326987879801e-07	7.44520731099199e-06	-170.611199275538	36.6199446015679	3.17796520968945e-06
ENSG00000116459.10	ATP5F1	-0.150227547451813	0.0287662789141593	1.76667619924858e-07	7.46201846492537e-06	-374.102860122029	79.6045230838644	2.60776702999479e-06
ENSG00000065268.10	WDR18	-0.237313736107124	0.0454962047615774	1.82708262184674e-07	7.66045512463211e-06	-150.494421176614	32.0877620020065	2.7308783874274e-06
ENSG00000188460.4	ACTBP11	-0.248876937534077	0.0477185575240215	1.83305463417873e-07	7.66045512463211e-06	-2.25787635471473	0.672227548812581	0.000782823477353075
ENSG00000188000.3	OR7D2	0.339118975462202	0.0651216074831321	1.91430270962743e-07	7.95789089944991e-06	3.64694388829019	0.81807300131987	8.27399542203163e-06
ENSG00000270885.1	RASL10B	0.425314298740027	0.0817132944898125	1.94040067003261e-07	8.0158008384174e-06	4.14000883226198	0.89206015175866	3.46806769709552e-06
ENSG00000241156.3	RN7SL582P	0.321091473459054	0.0616987409804124	1.94853037005755e-07	8.0158008384174e-06	2.07340834094346	0.424356906121236	1.02904585112318e-06
ENSG00000163938.16	GNL3	-0.159212272207631	0.0306125325041496	1.98341416475657e-07	8.11702846812326e-06	-279.483802114211	54.754711490953	3.32042742929597e-07
ENSG00000127125.8	PPCS	-0.274100678848963	0.0527228862826103	2.00478178201632e-07	8.16218332376593e-06	-65.1688045457305	14.1572495791965	4.16026702287064e-06
ENSG00000136982.5	DSCC1	-0.347721371095322	0.0670703505036095	2.16679385050837e-07	8.77655241138684e-06	-49.5910187938923	10.3939436902495	1.83181052973753e-06
ENSG00000174444.14	RPL4	-0.0969935481602813	0.0187175544742331	2.19570739264513e-07	8.84829025147879e-06	-784.396955207058	156.901358909295	5.7538835714644e-07
ENSG00000265100.1	RP11-147L13.2	0.284966014176025	0.0551540982104366	2.38232390329356e-07	9.5180119603655e-06	3.41129032232137	0.711121483499391	1.61013757948894e-06
ENSG00000078668.13	VDAC3	-0.179993419424542	0.0348389922893616	2.38600016181898e-07	9.5180119603655e-06	-204.278587953903	44.5867688303346	4.61439390388676e-06
ENSG00000138363.14	ATIC	-0.201943426781546	0.0391436186495943	2.48221569735997e-07	9.8520681877291e-06	-203.780761599818	41.7973566690193	1.08562810287755e-06
ENSG00000189051.5	RNF222	0.355035176296211	0.0689311148646671	2.59683043560299e-07	1.01674447681068e-05	1.99975842391731	0.407831830598993	9.41968142718171e-07
ENSG00000167619.11	TMEM145	0.375212913101265	0.0728712298410541	2.61898985104635e-07	1.01674447681068e-05	15.2803780134409	3.4698662166375	1.06401957314273e-05
ENSG00000165283.15	STOML2	-0.146840104551403	0.0285195946625073	2.62235876064192e-07	1.01674447681068e-05	-271.679457861162	57.3109510555075	2.13248481887521e-06
ENSG00000271503.5	CCL5	0.395965588348005	0.0769092003990491	2.62603809315432e-07	1.01674447681068e-05	2.40892472562505	0.497393751881555	1.27832735440965e-06
ENSG00000274233.4	CCL5	0.395965588348005	0.0769092003990491	2.62603809315432e-07	1.01674447681068e-05	2.40892472562505	0.497393751881555	1.27832735440965e-06
ENSG00000099817.11	POLR2E	-0.149751462769782	0.0291101898005731	2.68524399850978e-07	1.03459615780448e-05	-323.998011474638	69.2348866935237	2.87304857963178e-06
ENSG00000119522.15	DENND1A	0.448727442150257	0.0872831114505758	2.73197299027746e-07	1.04749063448588e-05	21.594814386317	5.43832423753452	7.1614196206393e-05
ENSG00000281531.1	Metazoa_SRP	0.290940125897114	0.0566410529362255	2.79814118985528e-07	1.06767788389358e-05	9.20524914737799	1.96471309461909	2.79564829871683e-06
ENSG00000145604.15	SKP2	-0.262972961616167	0.0513160090849291	2.9820271062229e-07	1.13237225404777e-05	-142.651136517335	34.9889386779379	4.56135789146585e-05
ENSG00000152689.17	RASGRP3	0.301920166233818	0.0589477813582134	3.02594125152082e-07	1.14355004028092e-05	15.2356883227192	3.2048722822146	1.99515590033133e-06
ENSG00000261617.1	RP11-243A14.1	0.355233622834715	0.0693980948577118	3.07517419789691e-07	1.1566218569679e-05	1.55023168553568	0.32694969887908	2.12142656274424e-06
ENSG00000167094.15	TTC16	0.335269391150194	0.0655423664823929	3.13229431217132e-07	1.17252220010276e-05	1.78219125733202	0.364903755975536	1.03953175985921e-06
ENSG00000117020.16	AKT3	0.434016903444783	0.0848951793317853	3.18115418086315e-07	1.18519503996849e-05	4.66410863648831	1.04458828848233	8.00609015065062e-06
ENSG00000115053.15	NCL	-0.14067240060113	0.027573177331552	3.36466272690441e-07	1.24526554561285e-05	-1000.6015244374	201.454130206871	6.8033378115892e-07
ENSG00000134970.13	TMED7	-0.32000764865396	0.0627310465354632	3.37391997713568e-07	1.24526554561285e-05	-87.4807316951758	18.7791581348156	3.18684666804725e-06
ENSG00000231721.6	LINC-PINT	0.509184478870734	0.0999044411751547	3.4559774416279e-07	1.26961898163142e-05	7.79118681026918	1.74424098522785	7.93959157926712e-06
ENSG00000005339.13	CREBBP	0.298827254192557	0.0586874234076439	3.54596232336311e-07	1.29315093351274e-05	74.5215416254403	16.0297401199698	3.33620866996115e-06
ENSG00000009950.15	MLXIPL	0.383934910949386	0.075407316849115	3.55277728797885e-07	1.29315093351274e-05	3.98845856431474	0.866889675661033	4.20702317393807e-06
ENSG00000247373.3	RP11-486O12.2	0.262841488345057	0.0516472830294399	3.59645673280628e-07	1.30235232763524e-05	16.0916908674411	3.30471510319671	1.1198713425675e-06
ENSG00000275439.1	AP001619.1	0.308386694693017	0.0606058675932707	3.6110345001485e-07	1.30235232763524e-05	4.77509870001855	0.996796694727533	1.66412701833232e-06
ENSG00000250703.1	CTD-2533K21.1	-0.196093681699086	0.0385569077318938	3.66031623705534e-07	1.31412565901956e-05	-5.28398928741929	1.10206393976184	1.62975010836366e-06
ENSG00000207765.1	AL132780.1	-0.174887472202321	0.0344213003911472	3.75864232382304e-07	1.34332065878118e-05	-30.5539123448206	6.38833856132758	1.72901531674161e-06
ENSG00000035141.7	FAM136A	-0.171373081513749	0.0337670973341589	3.87190588968912e-07	1.34781949753089e-05	-234.87635244241	49.670822640507	2.26008272326176e-06
ENSG00000261341.5	CTD-2568A17.1	0.436908166239164	0.0861057456027569	3.89357999404644e-07	1.34781949753089e-05	3.83865913046632	0.89150811711404	1.66380398509155e-05
ENSG00000274224.1	AL353644.1	0.287048140082069	0.0565883176787166	3.92480968841549e-07	1.34781949753089e-05	1.11900418350704	0.241847289380956	3.71172505996344e-06
ENSG00000274482.1	AL592188.3	0.287048140082069	0.0565883176787166	3.92480968841549e-07	1.34781949753089e-05	1.11900418350704	0.241847289380956	3.71172505996344e-06
ENSG00000275209.1	FP236383.4	0.287048140082069	0.0565883176787166	3.92480968841549e-07	1.34781949753089e-05	1.11900418350704	0.241847289380956	3.71172505996344e-06
ENSG00000276402.1	AL353644.8	0.287048140082069	0.0565883176787166	3.92480968841549e-07	1.34781949753089e-05	1.11900418350704	0.241847289380956	3.71172505996344e-06
ENSG00000277644.1	FP236383.12	0.287048140082069	0.0565883176787166	3.92480968841549e-07	1.34781949753089e-05	1.11900418350704	0.241847289380956	3.71172505996344e-06
ENSG00000277658.1	AL592188.8	0.287048140082069	0.0565883176787166	3.92480968841549e-07	1.34781949753089e-05	1.11900418350704	0.241847289380956	3.71172505996344e-06
ENSG00000278597.1	FP671120.7	0.287048140082069	0.0565883176787166	3.92480968841549e-07	1.34781949753089e-05	1.11900418350704	0.241847289380956	3.71172505996344e-06
ENSG00000278576.1	RP11-507K2.6	0.385898042595389	0.0761418412896387	4.01707180934207e-07	1.37353137111333e-05	2.27944545392472	0.484388987578415	2.52852487812975e-06
ENSG00000124193.14	SRSF6	-0.182854576527358	0.0361338058390134	4.1819171861346e-07	1.42373253983184e-05	-191.662036648425	38.9363416117971	8.54691794778522e-07
ENSG00000130429.12	ARPC1B	-0.169044119017267	0.0334182830837858	4.22717504440705e-07	1.42763249012015e-05	-237.12456208916	54.8453922570975	1.53566679202574e-05
ENSG00000170606.13	HSPA4	-0.164233291566437	0.0324679115690708	4.22952223886666e-07	1.42763249012015e-05	-190.290627534659	40.6210555891125	2.80600572695058e-06
ENSG00000134440.11	NARS	-0.161250716928351	0.0318898808757519	4.27053556618947e-07	1.43010805129725e-05	-269.602337359051	55.1094327373651	9.97521002604741e-07
ENSG00000163655.15	GMPS	-0.206796540564496	0.0408982033740626	4.27306881560015e-07	1.43010805129725e-05	-142.21726350452	31.565921485296	6.62464419355711e-06
ENSG00000091972.18	CD200	0.452871071063318	0.0895834385237778	4.29716897305154e-07	1.4321056330091e-05	16.2825075324492	7.46380071610463	0.0291442146958784
ENSG00000167397.14	VKORC1	-0.237368763545886	0.0469835965485236	4.36835848640859e-07	1.44971382948001e-05	-143.525052329215	33.1657361692591	1.50804554235675e-05
ENSG00000116898.11	MRPS15	-0.140691225913897	0.0278787185501427	4.49869435550641e-07	1.48207952934744e-05	-169.379282861535	35.3166079628357	1.61846275838057e-06
ENSG00000266863.2	RN7SL123P	0.29674760784355	0.0588169621855502	4.52875218037736e-07	1.48207952934744e-05	5.54394517320837	1.19583543178228	3.55141126747432e-06
ENSG00000100027.14	YPEL1	0.424716024479793	0.0842006054018156	4.55668017125377e-07	1.48207952934744e-05	3.57306901593082	0.751210207839706	1.97059188242059e-06
ENSG00000135749.18	PCNXL2	0.306107194723611	0.0606875714780809	4.55935273783891e-07	1.48207952934744e-05	6.69259850664509	1.77717442016054	0.000165973624164293
ENSG00000145194.17	ECE2	-0.277984848883058	0.0551123109646184	4.55970572199802e-07	1.48207952934744e-05	-100.484238876956	21.6817048027583	3.57771085785514e-06
ENSG00000150625.16	GPM6A	0.479776111294691	0.0952747585415801	4.76079381854691e-07	1.54109891506058e-05	492.876320602351	134.90777460969	0.000258758788556624
ENSG00000104897.9	SF3A2	0.307532869043693	0.0610973196203479	4.81624944496848e-07	1.55268677986338e-05	44.7129867639943	10.0639595665595	8.87617705963498e-06
ENSG00000138035.14	PNPT1	-0.226084265122342	0.0449502505163583	4.91362417497649e-07	1.5770167583891e-05	-168.076096107403	41.7614115304137	5.70541284218793e-05
ENSG00000171815.5	PCDHB1	0.254412963352506	0.0505896475106997	4.93165053330529e-07	1.5770167583891e-05	3.54577144852563	0.7250649618432	1.006921009136e-06
ENSG00000143106.12	PSMA5	-0.144998270643844	0.0288423028630245	4.97491253841327e-07	1.57874800378566e-05	-236.006323336531	49.7296937242187	2.07701533541031e-06
ENSG00000006744.18	ELAC2	-0.209372831889908	0.0416480359173296	4.97704071867241e-07	1.57874800378566e-05	-153.63924917903	32.6074612611902	2.45559984903103e-06
ENSG00000213593.9	TMX2	-0.184458870315568	0.0367208585572529	5.07984514694858e-07	1.60279071620302e-05	-287.764453962685	59.7069101488378	1.43833902443956e-06
ENSG00000198959.11	TGM2	-0.515932317642801	0.102718889727058	5.09342097038955e-07	1.60279071620302e-05	-76.6900875456942	26.7407592317882	0.00413193212374297
ENSG00000280759.2	AP2A2	0.451025041056445	0.0898355060519799	5.15195829821629e-07	1.61477778450712e-05	13.7771431473151	3.05851635337223	6.65236385544265e-06
ENSG00000102290.21	PCDH11X	0.422909342193392	0.0843079443503819	5.26910068203674e-07	1.6449660672637e-05	4.00186906196295	0.851512434701929	2.60519870463796e-06
ENSG00000205639.9	MFSD2B	0.188183368688195	0.0375324622503499	5.33424723276982e-07	1.65874792135702e-05	32.4281831561156	7.15596610220577	5.85305912059438e-06
ENSG00000044115.20	CTNNA1	-0.172087922613181	0.0343399590736631	5.40628524288233e-07	1.67455626027452e-05	-200.516782946473	42.593671555395	2.50569110719195e-06
ENSG00000221753.1	MIR1273A	0.270285189450684	0.0539521354634571	5.45087717202593e-07	1.67644232806736e-05	4.93740665910333	1.05299649756175	2.74663061858989e-06
ENSG00000159079.18	C21orf59	-0.198505753912729	0.0396275049084073	5.46305574254242e-07	1.67644232806736e-05	-141.605703607282	31.2739048980632	5.95674465331202e-06
ENSG00000244038.9	DDOST	-0.207006950172872	0.0413283628243485	5.47604938345784e-07	1.67644232806736e-05	-312.053963211245	68.0429327404014	4.51530264107206e-06
ENSG00000271646.1	RP11-326I11.3	0.358856150734924	0.071712156442946	5.61181403387807e-07	1.70951944828031e-05	1.38697570508435	0.290117381097641	1.74651308915473e-06
ENSG00000275216.1	RP11-54H7.4	0.248661408370689	0.0496966487698334	5.6273823770898e-07	1.70951944828031e-05	50.6809035855788	17.6780344567293	0.0041453274097552
ENSG00000187010.18	RHD	0.3778599430076	0.0756034092044351	5.79514121373326e-07	1.7537370756952e-05	3.2382458232241	0.687194320057534	2.44971374508288e-06
ENSG00000143621.16	ILF2	-0.153518110723698	0.0307271211757064	5.847824155776e-07	1.76292558746384e-05	-405.353173550122	85.0820957493574	1.89548545007927e-06
ENSG00000249655.1	CTC-325J23.2	0.354592836966953	0.0710700030462639	6.05840426028238e-07	1.81946400569618e-05	1.75723439751818	0.371290162293864	2.21466243609127e-06
ENSG00000167635.11	ZNF146	-0.213238286177178	0.0427681769490162	6.16708115063873e-07	1.84508638426417e-05	-129.684052755629	27.5325533167238	2.47464115369977e-06
ENSG00000143815.14	LBR	-0.257122457559944	0.0515873762695591	6.22146017343875e-07	1.85040400732412e-05	-99.4861180617838	21.8155672066651	5.10740481142384e-06
ENSG00000060491.16	OGFR	0.496197198996934	0.0995601349879592	6.23170992143058e-07	1.85040400732412e-05	13.5883722793501	4.96796074792476	0.00623421542861832
ENSG00000143252.14	SDHC	-0.198624272795183	0.0398697236822292	6.29850456794842e-07	1.85864457463284e-05	-130.967210304822	29.6559215931751	1.00439726505921e-05
ENSG00000169504.14	CLIC4	-0.222423743238416	0.0446491829962621	6.30652576979701e-07	1.85864457463284e-05	-171.010764807098	38.0048006005985	6.80446832407012e-06
ENSG00000153147.5	SMARCA5	-0.179804743383157	0.0361080953168473	6.370787504584e-07	1.87060377847286e-05	-109.023712523935	22.3206696713769	1.03729334373872e-06
ENSG00000168906.12	MAT2A	-0.194917364866212	0.0391650789412676	6.46389398443087e-07	1.89091248086056e-05	-214.816690918933	47.2051520615462	5.34666308894067e-06
ENSG00000105723.11	GSK3A	0.370046589179434	0.0744070487872278	6.583174786348e-07	1.91869994349166e-05	23.4710401241013	5.14417121986977	5.05125749411255e-06
ENSG00000175110.11	MRPS22	-0.204226203667463	0.041087645679266	6.67799516933876e-07	1.93918018238965e-05	-76.3922768833027	15.8339572293608	1.40294884013136e-06
ENSG00000100348.9	TXN2	-0.186532949547174	0.0375382775448602	6.72505668666113e-07	1.94569279221269e-05	-150.591935391531	32.6564097643417	3.99956191182914e-06
ENSG00000276283.1	AC005668.1	0.260302313428779	0.0524817170151405	7.05416178608268e-07	2.03346087517101e-05	3.61085072992671	0.779034803691357	3.56883406702556e-06
ENSG00000167461.11	RAB8A	-0.220107535547645	0.0444196275603415	7.22609718396227e-07	2.07544902877642e-05	-120.195135891673	30.1050358327122	6.53731844565769e-05
ENSG00000100216.5	TOMM22	-0.12059408791861	0.0243592000539295	7.39626799966629e-07	2.11569350402042e-05	-177.813028322711	37.7597142818932	2.48853142020982e-06
ENSG00000265354.3	TIMM23	-0.165037738293609	0.0333406817956569	7.41978897919437e-07	2.11569350402042e-05	-185.271436004284	39.4575454242141	2.66003800077561e-06
ENSG00000171861.10	RNMTL1	-0.244998247406477	0.0495051708307838	7.46177576777009e-07	2.12001222734114e-05	-110.835529585365	23.9970593695123	3.8612752300622e-06
ENSG00000243678.11	NME2	-0.118155385505835	0.0238842291171348	7.5364290268983e-07	2.12794442738866e-05	-420.875377228155	98.7647842621115	2.03158302124665e-05
ENSG00000187889.12	C1orf168	-0.52701947485096	0.106537028380332	7.54357731035652e-07	2.12794442738866e-05	-7.74871666405732	2.51788054887526	0.00208761730765579
ENSG00000169122.11	FAM110B	-0.494155075204483	0.0999208965037435	7.59631817733568e-07	2.13519623484165e-05	-27.7432221706012	10.3184768001413	0.00717322344629705
ENSG00000280007.1	AC008079.10	0.282889638890391	0.057245640170095	7.74522375510246e-07	2.16933102862904e-05	9.40230058310042	2.00598218539627	2.77062106777382e-06
ENSG00000282958.1	HNRNPR	-0.151987485547971	0.0307647220132875	7.79955810328748e-07	2.17683007932485e-05	-104.93309117244	21.4556191291814	1.00475752983039e-06
ENSG00000125944.18	HNRNPR	-0.15192297228472	0.0307610149837482	7.85986020018247e-07	2.18593603341404e-05	-104.875933372175	21.4502769739622	1.01216885699666e-06
ENSG00000204392.10	LSM2	-0.162534777932136	0.0329437617449156	8.06845757822353e-07	2.23607634645687e-05	-20.7970978962394	4.49091123108539	3.64026018231931e-06
ENSG00000234648.1	AL162151.3	-0.163598278100087	0.0331946141889908	8.28809387460107e-07	2.28158913396691e-05	-78.0999399891072	17.3246038400451	6.54304370575954e-06
ENSG00000168883.19	USP39	-0.210934570558783	0.0427997828125926	8.29045504950601e-07	2.28158913396691e-05	-106.873951229946	22.7464825694807	2.62101589519176e-06
ENSG00000166575.16	TMEM135	-0.289796747803062	0.0588293360746533	8.39049103301463e-07	2.30110193441792e-05	-27.5360580477404	5.5968245782421	8.65694082648297e-07
ENSG00000163644.14	PPM1K	0.293035908548131	0.0595408660681249	8.58426006441699e-07	2.34609714622863e-05	15.5704603050468	3.43995424874108	6.00092296808485e-06
ENSG00000166762.16	CATSPER2	0.364316207107035	0.0741006633556173	8.81034027107068e-07	2.38492238276687e-05	4.42626479525544	0.949762359625886	3.15607903164315e-06
ENSG00000167085.11	PHB	-0.14383515629033	0.0292564297533544	8.81679623762667e-07	2.38492238276687e-05	-287.137551106251	61.4679973345038	2.99249761083545e-06
ENSG00000115875.18	SRSF7	-0.146796631778284	0.0298603919195732	8.82859309396294e-07	2.38492238276687e-05	-343.627638970971	73.6127075304988	3.04075134855002e-06
ENSG00000168374.10	ARF4	-0.151087770825088	0.030735831198849	8.84709930729795e-07	2.38492238276687e-05	-189.770885964266	43.6631683223261	1.38487027367317e-05
ENSG00000180581.7	SRP9P1	-0.211938023021325	0.0431218935028306	8.88464145870234e-07	2.38689625858922e-05	-47.9452206317391	10.5499355145481	5.50400768367877e-06
ENSG00000267734.1	RP4-604K5.3	0.393595443402268	0.0800946397139745	8.91777269984403e-07	2.38767575960876e-05	2.76101103151995	0.599309203237968	4.08541196473453e-06
ENSG00000106018.13	VIPR2	0.342170640454571	0.0696881631022252	9.10646665259801e-07	2.42876533050719e-05	3.90083297965163	0.935552185973446	3.05199705185159e-05
ENSG00000130561.16	SAG	0.237587390304977	0.0484058051560689	9.18965688707591e-07	2.42876533050719e-05	3.14042137618457	0.690822715801989	5.46970972977615e-06
ENSG00000281857.2	SAG	0.237587390304977	0.0484058051560689	9.18965688707591e-07	2.42876533050719e-05	3.14042137618457	0.690822715801989	5.46970972977615e-06
ENSG00000134375.10	TIMM17A	-0.150516213382376	0.0306666260294021	9.19423871874722e-07	2.42876533050719e-05	-193.862660367295	43.3489157134657	7.74386898545397e-06
ENSG00000116455.13	WDR77	-0.185696334576652	0.0378481441335129	9.27857316785588e-07	2.44287311409227e-05	-153.103678616088	32.3431942062051	2.20439988358911e-06
ENSG00000248238.1	RP11-3J1.1	0.353337092419752	0.0720538044756864	9.40025521583057e-07	2.44436236394833e-05	6.55721410455286	1.60767110608861	4.52875098138432e-05
ENSG00000123213.22	NLN	-0.266928241782098	0.0544342950939311	9.40587488600854e-07	2.44436236394833e-05	-58.7175784181688	12.9875081520469	6.15245925259357e-06
ENSG00000278996.1	CH507-513H4.1	0.46090253703335	0.0940073205319312	9.44625306803026e-07	2.44436236394833e-05	6.30120632795064	2.49153771726359	0.0114373973854052
ENSG00000280441.2	CH507-528H12.1	0.46090253703335	0.0940073205319312	9.44625306803026e-07	2.44436236394833e-05	6.30120632795064	2.49153771726359	0.0114373973854052
ENSG00000226627.1	SHANK2-AS1	0.341803142733578	0.0697157593912479	9.44752135499881e-07	2.44436236394833e-05	0.990967348966448	0.210779978790589	2.58345629961282e-06
ENSG00000153283.12	CD96	0.486794167500573	0.0992982192831979	9.46991426204174e-07	2.44436236394833e-05	4.80095845161297	1.21799837526377	8.09132631653908e-05
ENSG00000085117.11	CD82	0.330584664137595	0.0674664812833817	9.58445664978479e-07	2.46586950400047e-05	118.554632428158	31.3455357451028	0.000155457408802552
ENSG00000260316.2	LA16c-306A4.2	0.354755488874316	0.0724511884018758	9.75706700691617e-07	2.49680109286771e-05	1.92779482461116	0.416195409702874	3.62243968572513e-06
ENSG00000128534.7	LSM8	-0.176230264865655	0.0359928506658633	9.76790568322041e-07	2.49680109286771e-05	-61.5905183394441	13.8991347543079	9.3689095724943e-06
ENSG00000244687.11	UBE2V1	-0.154672359724416	0.0316121556381318	9.94049488818406e-07	2.53272058493784e-05	-181.609246471938	38.2445759196296	2.04801717333642e-06
ENSG00000277719.1	MIR7705	0.281850684527323	0.0576397402057784	1.00903944080658e-06	2.56264660858809e-05	11.0452556659173	2.57630725624751	1.80904233562551e-05
ENSG00000116478.11	HDAC1	-0.21645888081991	0.0443596316345881	1.06281505537762e-06	2.69056861216406e-05	-195.91269259033	43.4296694715374	6.45125393378695e-06
ENSG00000148308.17	GTF3C5	-0.245833822623112	0.0504196177557948	1.08391773853849e-06	2.7352243483099e-05	-135.604578883609	29.8385239130016	5.50359680725393e-06
ENSG00000279217.1	CTA-212A2.3	0.218899668486694	0.0449242399747717	1.10116524521942e-06	2.76952283167621e-05	15.2304560231418	3.29122602424186	3.69939303567519e-06
ENSG00000122870.11	BICC1	0.455169840996205	0.0934249133877149	1.10452242033328e-06	2.76952283167621e-05	2.78938657664787	0.727273487186192	0.000125358811604297
ENSG00000205423.11	CNEP1R1	-0.340663148307052	0.0699317295199468	1.10828524806964e-06	2.77016372295628e-05	-48.8047720296944	12.1704303675594	6.06903087407181e-05
ENSG00000121579.12	NAA50	-0.157221173697318	0.0322931256397193	1.12411681399688e-06	2.80087127309131e-05	-237.773363787853	49.7938449236934	1.79568242559559e-06
ENSG00000075340.22	ADD2	0.41559044776059	0.0855790985698666	1.19651169628807e-06	2.97187676145085e-05	5.85184134383232	2.4156299798073	0.0154145170960455
ENSG00000228141.6	AC105339.1	0.32740488754538	0.0674543768161265	1.21164702061949e-06	2.99147992171603e-05	2.01932662669678	0.436020179978453	3.63431791682036e-06
ENSG00000107371.12	EXOSC3	-0.193794526482449	0.0399274286012695	1.21197902251272e-06	2.99147992171603e-05	-113.931950356281	25.8187127060574	1.02058052137689e-05
ENSG00000204316.12	MRPL38	-0.174215930226896	0.0359109531165457	1.2263550726169e-06	3.01753396438258e-05	-142.834393430566	32.5110820901956	1.11588287794978e-05
ENSG00000234456.7	MAGI2-AS3	0.294654092932323	0.0608195482174516	1.26786039283276e-06	3.10997237222013e-05	3.47132314214869	0.75826466535566	4.69479668857331e-06
ENSG00000167699.13	GLOD4	-0.191443054391948	0.0395309530066596	1.27980479241238e-06	3.1295520386032e-05	-120.172939122287	25.4560384583592	2.34915541387017e-06
ENSG00000232386.9	RP11-66B24.2	0.30386184325239	0.0628029748301702	1.30931198909326e-06	3.19182522109233e-05	15.4343702943899	3.51182418181045	1.10786837399084e-05
ENSG00000234222.6	RP11-315I20.1	0.274032371618778	0.0566560980889311	1.31967662980819e-06	3.20719327448983e-05	7.46787513575564	1.61103960566703	3.5618148190976e-06
ENSG00000082153.17	BZW1	-0.169680245936366	0.035115911730132	1.35165152098642e-06	3.27482505972493e-05	-294.44870077415	64.6518952253298	5.25426171348805e-06
ENSG00000188002.10	RP11-43F13.1	-0.22138172957766	0.0458387286002493	1.36822495189447e-06	3.30484215201843e-05	-25.0831469922928	5.84102938734772	1.75243416665263e-05
ENSG00000266587.1	AC027320.1	0.305632546227758	0.0633418257753513	1.39911950554039e-06	3.36916232180558e-05	1.03046887696879	0.221287121864521	3.21310115356439e-06
ENSG00000163597.14	SNHG16	-0.132248643270861	0.0274139857087682	1.40615366165752e-06	3.37580888451536e-05	-274.615760905819	60.495934900212	5.64122541631151e-06
ENSG00000197746.13	PSAP	-0.204185613409724	0.0423320295843426	1.41109770033219e-06	3.37741254269663e-05	-1553.84349401484	373.605090892305	3.19569300491261e-05
ENSG00000185070.10	FLRT2	0.268778757276712	0.0557319562154947	1.41624691338271e-06	3.37949610510937e-05	5.21162173094762	1.35058225994727	0.000113946893995146
ENSG00000104738.16	MCM4	-0.178429842464105	0.037025614071769	1.44213008995391e-06	3.43089417398008e-05	-231.520573697556	51.3972330578159	6.65188094587274e-06
ENSG00000167522.14	ANKRD11	0.251152093328259	0.0521331695305442	1.45360419967595e-06	3.43864474905534e-05	125.363388138566	27.9884576011027	7.49548043943628e-06
ENSG00000099246.16	RAB18	-0.221947481996357	0.0460716350132153	1.45409509590957e-06	3.43864474905534e-05	-145.978378674482	34.1382995884926	1.90205926441176e-05
ENSG00000179409.10	GEMIN4	-0.303842659971987	0.0631295445424438	1.48679378334219e-06	3.50547518539134e-05	-88.2426819189301	19.6119702406525	6.81359983048951e-06
ENSG00000120265.16	PCMT1	-0.152870155763841	0.0318369006330507	1.57351176028678e-06	3.69889227614404e-05	-219.678754240453	48.5330828362778	6.00051085565202e-06
ENSG00000069329.15	VPS35	-0.193349485220398	0.0402796789894843	1.58527492652671e-06	3.70395755892392e-05	-114.626028428251	25.480113969295	6.83874259710187e-06
ENSG00000275235.1	AC068056.1	0.243570869732508	0.0507459154249252	1.58814393614774e-06	3.70395755892392e-05	6.65215065402895	1.44499255623681	4.15273243003618e-06
ENSG00000273566.1	Metazoa_SRP	0.315221450305774	0.0656766580657045	1.58985712215875e-06	3.70395755892392e-05	1.19731326550783	0.280999154671144	2.03592461899102e-05
ENSG00000111652.9	COPS7A	-0.253368662004331	0.0527966343598489	1.59495779081764e-06	3.70395755892392e-05	-58.2395741744299	12.1316671712816	1.58171896278282e-06
ENSG00000165832.5	TRUB1	-0.31172592362602	0.064964102279322	1.59911395435598e-06	3.70395755892392e-05	-25.7938398892148	5.39321405426543	1.73001644387303e-06
ENSG00000273184.1	RP11-212P7.3	-0.301670853133856	0.0629551486033097	1.65260585990496e-06	3.81503403913091e-05	-13.9284346140393	3.24397367977229	1.75772407728917e-05
ENSG00000267512.1	CTC-250I14.3	0.373141653097552	0.0778783859240363	1.65672936335322e-06	3.81503403913091e-05	7.40626810532109	1.86037185880356	6.86061265098704e-05
ENSG00000086189.9	DIMT1	-0.228875028216531	0.0478074395367743	1.68926090480827e-06	3.87863807326786e-05	-112.50123900736	24.6973631946306	5.23376728695944e-06
ENSG00000221990.4	EXOC3-AS1	0.333692501751816	0.0697359846780535	1.70916358789705e-06	3.91296086709963e-05	8.74224583765158	2.14495972038841	4.58730529524874e-05
ENSG00000185561.9	TLCD2	0.279905707281379	0.0585103433618201	1.71954391326547e-06	3.91403553355607e-05	4.13994151611523	0.927259009624886	8.01777018501105e-06
ENSG00000275246.2	TLCD2	0.279905707281379	0.0585103433618201	1.71954391326547e-06	3.91403553355607e-05	4.13994151611523	0.927259009624886	8.01777018501105e-06
ENSG00000213963.6	AC074286.1	0.287062973792848	0.0600246600239707	1.73199633670134e-06	3.93105113225273e-05	3.55926668307556	0.772277543168851	4.05014958268103e-06
ENSG00000256591.5	RP11-286N22.8	-0.170452945066014	0.0356627844908658	1.75666333011382e-06	3.96826695302333e-05	-18.330512723184	3.9426870731351	3.33154516518883e-06
ENSG00000276965.1	TUG1_3	-0.394040553040197	0.0824461055037731	1.7584416305105e-06	3.96826695302333e-05	-3.38392824367418	0.842187352620954	5.86884431190753e-05
ENSG00000124783.12	SSR1	-0.204767057411814	0.0428668495221764	1.78092495707595e-06	3.99735059426031e-05	-102.42804509276	22.5138791844257	5.37604635263127e-06
ENSG00000259106.1	RP11-242P2.2	0.364226273248365	0.0762497020922845	1.78145122545314e-06	3.99735059426031e-05	2.29176898712468	0.546377689585622	2.73501160603315e-05
ENSG00000244462.7	RBM12	-0.23778562714117	0.0498180506803589	1.81428128035259e-06	4.05948444708704e-05	-89.5259689022371	19.132359002563	2.87861761467835e-06
ENSG00000174307.6	PHLDA3	0.456293878425161	0.0956977368479562	1.85995590763044e-06	4.14992601858607e-05	36.9068384366143	11.083576703463	0.000868874160651623
ENSG00000020577.13	SAMD4A	0.342827679346741	0.0720994744180237	1.9851892996416e-06	4.41686921926048e-05	2.90149333138732	0.646362687295998	7.15732499233497e-06
ENSG00000148655.14	C10orf11	0.262796379701161	0.0553062059132218	2.01751734961202e-06	4.46693417617053e-05	16.2254596920678	3.6519156213066	8.87133254722903e-06
ENSG00000203327.2	AC012358.7	0.386571610581275	0.0813575832610115	2.01900224236347e-06	4.46693417617053e-05	2.79477384250867	0.628346935086862	8.67463154872916e-06
ENSG00000169021.5	UQCRFS1	-0.11636412612521	0.0244937743107835	2.02650150302507e-06	4.4710020728467e-05	-138.454584300959	30.7814764626916	6.86009039688568e-06
ENSG00000100644.16	HIF1A	-0.254621291235675	0.053607721629494	2.03705559547552e-06	4.48176830598446e-05	-83.9032634469562	18.1758467639954	3.90838639987905e-06
ENSG00000203573.4	Metazoa_SRP	0.352368385840693	0.0742035116562014	2.04753327815742e-06	4.49230708297202e-05	6.99255695731984	1.72281621713132	4.93267010518834e-05
ENSG00000254858.9	MPV17L2	-0.238970964921845	0.050410347843755	2.13176611860639e-06	4.66415872300769e-05	-119.386248252515	30.731396935012	0.000102401577704658
ENSG00000115457.9	IGFBP2	0.456036402622505	0.0962380916922234	2.15171345516539e-06	4.69438973296114e-05	14.336928095223	5.21231614360761	0.00594886247769857
ENSG00000128050.8	PAICS	-0.165198888790153	0.0348661703725703	2.15747016989848e-06	4.69438973296114e-05	-225.949902060598	53.9270904834258	2.79059499797989e-05
ENSG00000254277.1	RP11-1144P22.1	0.344510926234701	0.0727301371380001	2.17077833460145e-06	4.71037043543029e-05	1.97808189767506	0.660724200519631	0.0027551858140256
ENSG00000106686.16	SPATA6L	0.305528082437681	0.064543607367927	2.20497052090562e-06	4.75888205590193e-05	4.09704214863655	0.899086776189309	5.19158782892937e-06
ENSG00000205302.6	SNX2	-0.19461452850876	0.0411150310829422	2.20772815916732e-06	4.75888205590193e-05	-358.849212020757	86.6279237863057	3.43660814295412e-05
ENSG00000178035.11	IMPDH2	-0.147792535937193	0.0312303221878347	2.2194508158558e-06	4.75888205590193e-05	-358.553410103854	85.9853065216236	3.04682314292979e-05
ENSG00000118579.11	MED28	-0.161489212066506	0.034125851999769	2.22136132017146e-06	4.75888205590193e-05	-88.9239527253482	19.4454347336289	4.8079253703238e-06
ENSG00000137501.17	SYTL2	0.583358405116043	0.123279641541682	2.22326043750441e-06	4.75888205590193e-05	11.5746857397729	3.82579459127204	0.00248277291260012
ENSG00000198342.9	ZNF442	0.284170691316449	0.0600657575526735	2.23423992038064e-06	4.76945824377665e-05	3.44287341738745	0.793058706771443	1.41668472192997e-05
ENSG00000107951.12	MTPAP	-0.210177815500786	0.044442456094892	2.25392463512375e-06	4.78728165021019e-05	-109.226032049014	24.4808968711338	8.13179843485668e-06
ENSG00000274080.1	CTA-315H11.2	0.302112294473866	0.0638831150237084	2.25471135135326e-06	4.78728165021019e-05	2.61454666468068	0.618647133309025	2.37636387711863e-05
ENSG00000113643.8	RARS	-0.181754226002148	0.0384609079398927	2.29338281020548e-06	4.84582126357582e-05	-140.356974913779	31.9556931432164	1.12190350252713e-05
ENSG00000135829.16	DHX9	-0.169022623483336	0.0357675650633371	2.29455264213359e-06	4.84582126357582e-05	-169.486251552443	36.4001133596567	3.2209717454013e-06
ENSG00000007174.17	DNAH9	0.383201351049451	0.0811706933661309	2.3476603406356e-06	4.94475710729103e-05	1.88530162762492	0.557144436693609	0.000714731046933227
ENSG00000117971.11	CHRNB4	0.335702239008009	0.0711312338107286	2.36451498921437e-06	4.96701182814312e-05	1.86366302252126	0.454716448402548	4.15805985336581e-05
ENSG00000100462.15	PRMT5	-0.209219167518362	0.0443468830449671	2.38423414271748e-06	4.98576809648608e-05	-189.397001291239	42.1493708042437	7.00713652049982e-06
ENSG00000280914.1	Metazoa_SRP	0.270883797466053	0.0574194552030542	2.38606849476014e-06	4.98576809648608e-05	3.45079989357257	0.763724003973126	6.23127904852167e-06
ENSG00000228140.1	RP3-467K16.4	0.289368843296331	0.0613470343449702	2.39445811640524e-06	4.98732033426044e-05	3.84239211827634	0.850716641066968	6.28246419739353e-06
ENSG00000260230.2	FRRS1L	0.261103134118959	0.055359587095175	2.39943998988845e-06	4.98732033426044e-05	3.72074410770164	0.838110317114851	9.01914336626271e-06
ENSG00000264423.2	RN7SL718P	0.288820223724471	0.0612531369576017	2.41484430556271e-06	5.00616462824759e-05	173.377050136764	43.9956360059639	8.12176445089287e-05
ENSG00000248370.1	RP11-366H4.1	-0.503536204609119	0.106890345329804	2.46778397744209e-06	5.10252034373847e-05	-11.9952384783795	4.0877718520981	0.00334171948393803
ENSG00000173421.16	CCDC36	0.358393077640347	0.0761514385186897	2.52227847546005e-06	5.20157934293614e-05	1.96888200906737	0.466886356950929	2.47521698659039e-05
ENSG00000100519.11	PSMC6	-0.171337343183942	0.0364207118540107	2.54622316596608e-06	5.23728500776355e-05	-154.163523383496	34.1002159400283	6.15784920657327e-06
ENSG00000172850.11	LSM2	-0.154423660886583	0.032841824890256	2.57571696819902e-06	5.2836555306065e-05	-17.8507156976957	4.03258124008001	9.57199396171201e-06
ENSG00000117748.9	RPA2	-0.205477187787431	0.0437098967014812	2.58978619112439e-06	5.2836555306065e-05	-151.728527857033	35.3805410165882	1.79904908001204e-05
ENSG00000231502.6	LSM2	-0.154356565394222	0.0328362472038568	2.59146762737525e-06	5.2836555306065e-05	-17.8388367243183	4.03069400166791	9.61085798812457e-06
ENSG00000224979.6	LSM2	-0.154343179469724	0.032835631072818	2.59552522408242e-06	5.2836555306065e-05	-17.8363490459798	4.03044000024646	9.62593313056318e-06
ENSG00000265592.2	RN7SL92P	0.316956726216647	0.0674485476929977	2.61134980953319e-06	5.30098493362623e-05	1.31192315655462	0.308350512629217	2.09377330101655e-05
ENSG00000225998.6	LSM2	-0.154297309083142	0.0328378798065088	2.61746093851534e-06	5.30098493362623e-05	-17.8331304833013	4.03098020215845	9.68817747364817e-06
ENSG00000167130.17	DOLPP1	-0.368570682916454	0.0784838615882387	2.65132437316189e-06	5.35583358793026e-05	-72.8698740967972	16.4755325826214	9.73782264180618e-06
ENSG00000112118.17	MCM3	-0.181823540874669	0.0387333116221999	2.67597010467282e-06	5.39182959207989e-05	-177.68746064899	41.270864894352	1.66686483669522e-05
ENSG00000143612.18	C1orf43	-0.192339103862575	0.0409983559813934	2.71360762975998e-06	5.4537530511707e-05	-96.3598854057107	21.1519611004319	5.22361229540995e-06
ENSG00000109991.8	P2RX3	0.344382148542326	0.0734463187522661	2.74682967158982e-06	5.50651055335945e-05	1.453537645808	0.329118987105628	1.0033496194992e-05
ENSG00000280896.1	Metazoa_SRP	0.290420048838705	0.0619552484506409	2.76457581701538e-06	5.5227369645161e-05	9.51047058565703	2.23570087501003	2.10069645329132e-05
ENSG00000143436.10	MRPL9	-0.158364320556633	0.033786138069792	2.76890832789268e-06	5.5227369645161e-05	-120.349261837316	27.2910482675352	1.03445175030996e-05
ENSG00000118246.13	FASTKD2	-0.259708632899465	0.0554613153416718	2.83122429245601e-06	5.63280526031906e-05	-82.3423977735264	18.4727758673489	8.2921050891032e-06
ENSG00000179115.10	FARSA	-0.192017933157447	0.0410427678679052	2.89003704359913e-06	5.73536821334357e-05	-199.923036878912	49.8410384538779	6.04074997909872e-05
ENSG00000126088.12	UROD	-0.2593068826307	0.0554462234585039	2.91489070045399e-06	5.77019309417583e-05	-110.687585638393	25.8369203967155	1.83492038583264e-05
ENSG00000034693.14	PEX3	-0.354496425970702	0.0758089776583024	2.92268076087675e-06	5.77114993005203e-05	-82.3369088991042	21.8272173428968	0.000161806156265022
ENSG00000138382.13	METTL5	-0.208468289417335	0.0446160454146929	2.9756145395156e-06	5.86102086092199e-05	-90.3975914591565	20.6084145252327	1.15220475556129e-05
ENSG00000198692.9	EIF1AY	0.33912149119311	0.0726121785822505	3.00743371490642e-06	5.90895902838607e-05	66.6656670621458	23.0118550926262	0.00376732906933246
ENSG00000137821.11	LRRC49	0.362144924157729	0.0775552031759135	3.01916589776373e-06	5.91729061056485e-05	9.11540622350057	2.2790398514354	6.34309991883281e-05
ENSG00000226085.3	UQCRFS1P1	-0.139669518883907	0.0299197223771276	3.03935506354677e-06	5.91827293626333e-05	-114.657340182574	26.6648443002377	1.70841189536943e-05
ENSG00000261829.1	RP11-223I10.1	0.358671177863076	0.0768347157459184	3.04016396173202e-06	5.91827293626333e-05	1.3713158179283	0.310616378790967	1.01093445519648e-05
ENSG00000162377.5	COA7	-0.227702980205884	0.048780043782085	3.04214601906948e-06	5.91827293626333e-05	-89.6860971960485	20.8476246672905	1.69277391005702e-05
ENSG00000176845.12	METRNL	0.536877340759761	0.115053529892366	3.0663226014515e-06	5.95064993861534e-05	13.1955893149162	4.45409264353604	0.00305076185841143
ENSG00000197462.3	AC005276.1	0.375091262572468	0.0804347142339233	3.11177478317056e-06	6.02405546232394e-05	5.39515160018554	1.81453836967021	0.00294624451353344
ENSG00000235158.1	AC087430.1	0.306603700764891	0.0658124248320357	3.18133716605107e-06	6.14366262681563e-05	1.0880728789044	0.242046799488016	6.94720631065593e-06
ENSG00000110880.10	CORO1C	-0.153785520850332	0.0330188916282408	3.20070866197741e-06	6.16599624795939e-05	-213.844695928245	48.8199885768459	1.18532740922521e-05
ENSG00000136933.16	RABEPK	-0.243206433788758	0.0522509242166934	3.24631915042927e-06	6.23864623551269e-05	-103.956361133993	23.0427564308405	6.43844118170016e-06
ENSG00000182552.14	RWDD4	-0.263233137411792	0.0565747993949931	3.27404172061666e-06	6.27665070530889e-05	-40.2279652059535	9.08934204572079	9.60681236128837e-06
ENSG00000089248.6	ERP29	-0.156107174046874	0.0335615094444752	3.29728730150489e-06	6.3059090996108e-05	-209.586172538627	48.8822935025087	1.80639716074169e-05
ENSG00000145526.11	CDH18	0.395672783028641	0.0850983450940936	3.32588541610497e-06	6.34523789581029e-05	8.36481254659376	2.22574306746343	0.000171132401852825
ENSG00000167470.12	MIDN	0.292470725494495	0.0629114907159118	3.33671470675116e-06	6.35055887253116e-05	68.3565147442463	16.7900112057988	4.67593585775701e-05
ENSG00000178809.11	TRIM73	0.228709329830858	0.0492054502735832	3.35089789607559e-06	6.36222218729126e-05	7.85002069817438	1.85164571730199	2.24035073223405e-05
ENSG00000125534.9	PPDPF	0.355677532955723	0.0765551162595041	3.38380257385075e-06	6.40310439638335e-05	11.2641986710383	2.69227089521375	2.86547167896168e-05
ENSG00000139146.13	FAM60A	-0.183439085430874	0.0394854642756145	3.38864361826282e-06	6.40310439638335e-05	-71.8317954283568	16.1510690865312	8.68775702265913e-06
ENSG00000276371.2	FAM60A	-0.183432369924225	0.0394903840907958	3.40095817839827e-06	6.41103630347678e-05	-71.8349565547977	16.1547454450985	8.72082728379157e-06
ENSG00000230709.1	AC104024.1	0.326265279510956	0.0702511312084898	3.41279632295468e-06	6.41803450225456e-05	1.43659845796106	0.325121920776786	9.93214814340911e-06
ENSG00000267543.1	RP11-666A8.7	0.325666804104552	0.0701732372927891	3.46899115163836e-06	6.4932461812034e-05	2.09802620372365	0.482224625617432	1.35688821544573e-05
ENSG00000281681.1	Metazoa_SRP	0.334690385747078	0.0721178215823114	3.46923206726987e-06	6.4932461812034e-05	3.27123613549708	0.788632567537759	3.35414230197515e-05
ENSG00000174348.13	PODN	0.324363016448772	0.0699269751726884	3.5078328304418e-06	6.52557932859063e-05	0.96026365721156	0.215153971738592	8.07648600846559e-06
ENSG00000214029.4	ZNF891	0.28886901053078	0.0622820843166418	3.51668300679334e-06	6.52557932859063e-05	16.3814591158329	3.9873125097706	3.98416390598182e-05
ENSG00000088247.15	KHSRP	0.197687195564447	0.0426241057942645	3.51932833102161e-06	6.52557932859063e-05	71.0985967079613	16.8403860880139	2.42240692837792e-05
ENSG00000136450.12	SRSF1	-0.136479224775539	0.0294318148907558	3.5327599590379e-06	6.52557932859063e-05	-266.705166107401	59.0981491004277	6.39414153720321e-06
ENSG00000277900.1	Metazoa_SRP	0.24296793210275	0.0523970777938271	3.53414903346046e-06	6.52557932859063e-05	3.91816358346839	0.888997134702478	1.04620172738598e-05
ENSG00000273573.1	Metazoa_SRP	0.287276886892287	0.0619540018696462	3.53607831465057e-06	6.52557932859063e-05	1.88660691074663	0.435798697939091	1.49734343955813e-05
ENSG00000205744.9	DENND1C	-0.588369137936903	0.126903066953294	3.54586895852535e-06	6.52839400378372e-05	-29.6685105218808	11.3891164105125	0.00918775026821281
ENSG00000079435.9	LIPE	0.339400186552853	0.0732272910627057	3.57133287615349e-06	6.55998496210238e-05	1.03283423913874	0.241048946052981	1.82945581831833e-05
ENSG00000176887.6	SOX11	0.33801508723251	0.0729479737854374	3.59281156841329e-06	6.58412606964572e-05	4.2807263908596	1.02089060625441	2.75132422739295e-05
ENSG00000165629.19	ATP5C1	-0.125881078213423	0.0271818249451477	3.63771528561216e-06	6.65098434854949e-05	-273.337532164294	68.4818590795967	6.56882687940912e-05
ENSG00000113583.7	C5orf15	-0.298923887083308	0.0645777281360033	3.67612087748944e-06	6.70568046197924e-05	-69.7333625328119	15.8776718557554	1.12357364968149e-05
ENSG00000263900.1	AC006483.1	-0.16979587886645	0.03668651304053	3.68694691166175e-06	6.70993205338188e-05	-189.167986114662	56.6556192037737	0.000841079559700413
ENSG00000109519.12	GRPEL1	-0.158061408829373	0.0341592363990715	3.70653542791737e-06	6.72223214755118e-05	-190.65924796985	45.6175835184427	2.92135016561375e-05
ENSG00000280018.3	CH507-154B10.2	-0.443278369571727	0.0958107147656079	3.71707757609809e-06	6.72223214755118e-05	-7.2535969603281	1.92344688636266	0.000162500260608891
ENSG00000011485.14	PPP5C	-0.281636659736406	0.0608748672530064	3.71923804535824e-06	6.72223214755118e-05	-64.3584625436859	15.0265245549431	1.84398012942534e-05
ENSG00000115648.13	MLPH	0.367588456974444	0.0794692891747009	3.73621848613523e-06	6.73246012744042e-05	1.81555895903541	0.491235119227958	0.000219103798183012
ENSG00000018408.14	WWTR1	-0.234159579170664	0.0506266502900478	3.74194450657941e-06	6.73246012744042e-05	-131.337447666215	34.8768033516396	0.000166047488493639
ENSG00000236107.7	AC010127.3	0.308726847975751	0.0668189860711643	3.8310025809847e-06	6.87306827645918e-05	1.15620788473392	0.25924160880331	8.1973948881267e-06
ENSG00000105447.12	GRWD1	-0.191470181316958	0.0414496698685865	3.84959766375555e-06	6.87306827645918e-05	-159.698152744808	36.9626966387787	1.55660368673243e-05
ENSG00000170779.10	CDCA4	-0.233250346085656	0.0504965252029779	3.85340182002231e-06	6.87306827645918e-05	-118.48677211209	27.1759398906015	1.3006957009339e-05
ENSG00000166508.17	MCM7	-0.172877653089215	0.0374270548220066	3.85490266490572e-06	6.87306827645918e-05	-279.249668069315	65.4543837122211	1.98719311369762e-05
ENSG00000249014.2	HMGN2P4	-0.193706354184411	0.0419441590289379	3.87090246387206e-06	6.88605085886233e-05	-2.48739183823332	0.593386879061742	2.76682651254416e-05
ENSG00000230651.7	RGPD4-AS1	0.278607624817405	0.06034044980332	3.88837504549484e-06	6.90158917705614e-05	17.9813659025207	4.27821459503343	2.63392436863279e-05
ENSG00000156261.12	CCT8	-0.143214507041171	0.031037197566151	3.94448905313454e-06	6.97065308196024e-05	-325.026609035117	76.1870032764137	1.98858430328944e-05
ENSG00000104490.17	NCALD	0.428904335602428	0.0929518724043514	3.94493656959275e-06	6.97065308196024e-05	150.191497589661	40.8931611374266	0.000239928024018659
ENSG00000146670.9	CDCA5	-0.21491980286371	0.0466072760146598	4.00172135309698e-06	7.02588321259025e-05	-123.451957372878	28.5192980338764	1.49980816072435e-05
ENSG00000224743.6	TEX26-AS1	0.305579193365152	0.0662681648863977	4.00251390257705e-06	7.02588321259025e-05	3.96825034292924	0.905941739590303	1.18543803899561e-05
ENSG00000167674.14	CTB-50L17.10	0.237581590199687	0.0515223584584184	4.00287909433965e-06	7.02588321259025e-05	47.1962178795655	11.1844876706859	2.44527210557752e-05
ENSG00000125445.10	MRPS7	-0.14104335958188	0.0305984926460475	4.03663422226261e-06	7.06942064098979e-05	-198.294807278867	44.4971598972831	8.33678563216667e-06
ENSG00000134001.12	EIF2S1	-0.153166758335729	0.0332481469108857	4.08960540378527e-06	7.14634434671341e-05	-236.186279055647	53.2867162412365	9.32042244310827e-06
ENSG00000116161.17	CACYBP	-0.142039878167006	0.0308517862244698	4.14565137732339e-06	7.2282895902382e-05	-295.902001791928	67.2074908943725	1.06856359021441e-05
ENSG00000265186.1	AC068706.2	0.237124467004487	0.0515376344554257	4.20474836642526e-06	7.31518182467925e-05	4.51903097179421	1.04059739430221	1.40724607920049e-05
ENSG00000226954.1	RP5-983L19.2	0.273195154071481	0.0593896414265883	4.22395210387937e-06	7.33244064348556e-05	1.59929607143871	0.373858990134433	1.88744763226468e-05
ENSG00000137547.8	MRPL15	-0.151704874865051	0.0330039565378567	4.29510315648665e-06	7.43960236567809e-05	-149.318076479329	34.1499257089522	1.22872590666237e-05
ENSG00000276823.1	Metazoa_SRP	0.169166314862721	0.036841346591031	4.39541178001241e-06	7.5931731831534e-05	10.4765108131736	2.38091357994551	1.08148037553186e-05
ENSG00000090273.13	NUDC	-0.137887050929219	0.0300320303079629	4.40424036726067e-06	7.5931731831534e-05	-312.908002440104	74.0457725920901	2.38016618485628e-05
ENSG00000165672.6	PRDX3	-0.16062506006893	0.034992409002019	4.42645444382593e-06	7.5931731831534e-05	-263.06742864077	64.3044706964204	4.29579381949333e-05
ENSG00000116288.12	PARK7	-0.12891683786034	0.0280855555912884	4.42933265587923e-06	7.5931731831534e-05	-185.666028389377	43.6578774597744	2.11161486839199e-05
ENSG00000213411.2	RBM22P2	0.376274116482113	0.0819764031833009	4.43183173471622e-06	7.5931731831534e-05	7.17777157256193	1.82081281939433	8.07813943398017e-05
ENSG00000264229.1	RNU4ATAC	0.372844071046101	0.0812442807950374	4.45005219369606e-06	7.60788776157616e-05	2.92009670200881	0.728374491568408	6.0961046778296e-05
ENSG00000254772.9	EEF1G	-0.0870694526304368	0.0189808245291279	4.49160668072579e-06	7.66234488383884e-05	-566.651567678704	131.978962384439	1.75878959073522e-05
ENSG00000264313.2	RN7SL644P	0.26534744028768	0.0578607910677506	4.51898882542749e-06	7.69244242715917e-05	6.96342595687825	1.61246332066318	1.57091851094898e-05
ENSG00000110107.8	PRPF19	0.319075583553087	0.0695946622240265	4.54484444853733e-06	7.71403737387593e-05	65.067131945922	17.4645580527097	0.000194799240258263
ENSG00000163466.15	ARPC2	-0.135445696564691	0.0295444062153315	4.55120803690348e-06	7.71403737387593e-05	-326.179500130881	73.7064360597684	9.62695633307748e-06
ENSG00000131844.15	MCCC2	-0.265323743746243	0.0579438854140256	4.67254599511561e-06	7.90273960597608e-05	-80.6086769941316	21.0897405700685	0.000132279812765727
ENSG00000160685.13	ZBTB7B	0.452114511824913	0.0988297959490237	4.76952532623216e-06	8.04952537618587e-05	10.3860102996166	2.90132711968593	0.000343930092334511
ENSG00000275642.1	Metazoa_SRP	0.295021884550366	0.0645101295059544	4.80183356727374e-06	8.08677254901902e-05	2.56388719200553	0.609646987942213	2.60473877006006e-05
ENSG00000233086.7	RP11-375O18.2	0.249561844211329	0.0545928923443842	4.84650334084123e-06	8.14463499834844e-05	1.99950497781119	0.466779143727968	1.83875963566367e-05
ENSG00000130348.11	QRSL1	-0.210642618176141	0.046104669740397	4.9054472345661e-06	8.22618873011537e-05	-58.7921789664889	13.3749973085307	1.10427622736845e-05
ENSG00000272912.1	RP11-724N1.1	0.309690176873523	0.0678242818925278	4.96961332495384e-06	8.31613570310872e-05	1.31390089460391	0.301100636459813	1.2790413739097e-05
ENSG00000105220.14	GPI	-0.166528520237393	0.0364750069202896	4.98183020151012e-06	8.31895448331953e-05	-253.217489523572	67.7112831375646	0.000184265945545695
ENSG00000264256.1	AC025166.1	0.27934468882797	0.061235470367512	5.07141047020012e-06	8.45067478986919e-05	2.61873069521724	0.598586108931446	1.21510185494157e-05
ENSG00000274064.1	RP11-570L14.1	0.353925635235707	0.0775968720366717	5.08908916715322e-06	8.46228052984572e-05	7.03557510940119	1.67100444983975	2.54933816093503e-05
ENSG00000119912.15	IDE	-0.258699424111179	0.0567475487883614	5.1452352073777e-06	8.5245675204534e-05	-68.3078738383042	15.8963026504959	1.73053438866071e-05
ENSG00000120992.17	LYPLA1	-0.179470820496973	0.0393692154741907	5.14813309706714e-06	8.5245675204534e-05	-141.964355050484	33.7943156432732	2.65931969558779e-05
ENSG00000196305.17	IARS	-0.190823071969057	0.0418671207079484	5.16857066988609e-06	8.52566631068721e-05	-162.120537433829	37.429617377906	1.48202132230327e-05
ENSG00000132773.11	TOE1	-0.271128341110311	0.0594872857914407	5.17038492142621e-06	8.52566631068721e-05	-87.4551668971228	20.2774112893163	1.61101132311267e-05
ENSG00000177138.15	FAM9B	0.438632807506681	0.0962607990595838	5.19604139618501e-06	8.55012241431191e-05	3.56182845371547	0.883706634740867	5.56452366616846e-05
ENSG00000268686.1	AC010524.2	0.358609825377749	0.0787894132165809	5.32654048234645e-06	8.74663741091773e-05	2.44286785926745	0.599542672326002	4.61029900152197e-05
ENSG00000138772.12	ANXA3	-0.251999245311669	0.0553798774658201	5.35502294840424e-06	8.77516448370375e-05	-180.550516038642	56.599114793273	0.00142278535823631
ENSG00000145293.14	ENOPH1	-0.220579748738537	0.0484981286547108	5.41037357547755e-06	8.84751057148108e-05	-97.2902467500878	21.73867030658	7.62519423388018e-06
ENSG00000145741.15	BTF3	-0.102571995606951	0.022561279911519	5.45782568452443e-06	8.90666805566843e-05	-315.861348155459	74.1332021277275	2.03762855784496e-05
ENSG00000132297.11	HHLA1	0.225820274009881	0.0497069041150475	5.54496759548711e-06	9.03021814038789e-05	34.5229836022058	12.8971781173559	0.00743321333978879
ENSG00000224058.2	AC006509.7	0.295693984356011	0.0650996763089023	5.56773509795387e-06	9.04863900941708e-05	30.7426345159663	8.31852534024426	0.000219296265584324
ENSG00000015479.17	MATR3	-0.155617536821411	0.034294608642979	5.68798031784795e-06	9.22507894506003e-05	-159.830104766961	36.2871846457714	1.05985021096736e-05
ENSG00000103740.9	ACSBG1	0.380136408857233	0.0837953554428516	5.71994398370007e-06	9.25790929355769e-05	5.78507292510259	1.37188964490446	2.47722577450904e-05
ENSG00000244203.2	FOXP1-AS1	0.299770020990076	0.0661120975466733	5.78033792656749e-06	9.32185536773086e-05	1.29006160323577	0.29365758822093	1.11755409139903e-05
ENSG00000275788.1	Metazoa_SRP	0.27073356344476	0.059709625362634	5.78305699812305e-06	9.32185536773086e-05	4.10869649906387	0.956396942064739	1.73895091472252e-05
ENSG00000280570.1	AC117945.1	0.283119492194509	0.0625028479899294	5.90659690761349e-06	9.50160143896874e-05	1.24683675304907	0.295928349872439	2.51659518903421e-05
ENSG00000104522.15	TSTA3	-0.249366875010962	0.0550700143861238	5.9494213527565e-06	9.55103843470987e-05	-38.1315098841992	9.93930010688765	0.000124831627317478
ENSG00000258445.3	RP11-307P22.1	-0.225222525952869	0.0498044679447781	6.1219002621953e-06	9.80799640980965e-05	-7.91784460767743	1.88926516113312	2.77770224956862e-05
ENSG00000063245.14	EPN1	0.247026608678331	0.0546332339859839	6.1389997315211e-06	9.81548204903555e-05	23.383101759055	5.61768676268053	3.14909662042076e-05
ENSG00000141867.17	BRD4	0.199971506195821	0.0442934367353452	6.34069497454499e-06	0.00010117486422757	84.9038992754989	19.560001782926	1.42036151586189e-05
ENSG00000164111.14	ANXA5	-0.183202934586316	0.0405836919268341	6.355597817292e-06	0.000101208199406245	-246.384992680832	74.1328866818553	0.00088876749388844
ENSG00000132341.11	RAN	-0.101950706813294	0.0225950939312503	6.4197170324612e-06	0.000102023557876317	-733.662000295135	168.107760742738	1.27567597369527e-05
ENSG00000185088.13	RPS27L	0.170401889929995	0.037786092109974	6.49359666849128e-06	0.000102990445098312	121.365338361912	28.8394170185561	2.57282552597066e-05
ENSG00000111669.14	TPI1	-0.144679960769533	0.0321085453007526	6.60721774910968e-06	0.000104582505434609	-1174.4819156193	333.894174301878	0.000435587334546528
ENSG00000105618.13	PRPF31	-0.198522940809996	0.0440743711874416	6.66009671545173e-06	0.000105161212206198	-56.839263723786	13.2701224865296	1.84182301384001e-05
ENSG00000205786.8	LINC01531	0.267495443476596	0.0593913904231993	6.67040712729685e-06	0.000105161212206198	2.60072022014829	0.635184867689941	4.23207549715262e-05
ENSG00000263924.1	RP11-210K20.2	0.317629546268186	0.0705320920264179	6.68957213600447e-06	0.000105216830721022	3.64910759196172	0.946711884292468	0.000115963062378612
ENSG00000011009.10	LYPLA2	-0.25799890793359	0.0572950913675074	6.70057748151376e-06	0.000105216830721022	-143.323024369386	37.2963563719283	0.000121630798673176
ENSG00000231898.8	AC012594.1	0.282179653060261	0.0627057606938679	6.79344497653415e-06	0.000106463439661156	2.39804160135972	0.554917758312629	1.55016987330378e-05
ENSG00000233426.3	EIF3FP3	-0.221440650713784	0.049252589106698	6.92370612587439e-06	0.000108289965581927	-19.2745312496059	4.96270722611736	0.000102805054241458
ENSG00000275077.1	AC012363.1	0.279325921652654	0.0621575795237975	6.99517562276456e-06	0.0001091915606512	0.937089377910833	0.22276932585608	2.59303521679259e-05
ENSG00000223756.6	TSSC2	0.271755329003177	0.0604820210654769	7.01743949878906e-06	0.000109323036359793	38.5428211397909	11.5436295757439	0.00084116179044071
ENSG00000146476.10	ARMT1	-0.218883215326116	0.0487296668372917	7.06285093611075e-06	0.000109633128705821	-202.532549013469	60.5217131050431	0.000818550879513505
ENSG00000214706.10	IFRD2	-0.226410930119692	0.0504115679745136	7.08065412573154e-06	0.000109633128705821	-152.359039729837	35.4026670264235	1.68042332448236e-05
ENSG00000196151.10	WDSUB1	-0.299638729486363	0.0667161811244127	7.08079691538143e-06	0.000109633128705821	-23.341614101762	5.20646752383857	7.35333495067481e-06
ENSG00000277385.1	Metazoa_SRP	0.270973709551617	0.060338632008144	7.09286576299329e-06	0.000109633128705821	1.68983023997186	0.397666795777579	2.14380064662788e-05
ENSG00000143761.13	ARF1	-0.121531366503742	0.0270802021362636	7.19520205302801e-06	0.000110997705377453	-359.420958828522	84.0131499059346	1.88451993653002e-05
ENSG00000164604.12	GPR85	0.296124761581213	0.0660014308773151	7.23546557257177e-06	0.000111401255138538	0.879148362318819	0.220348731058876	6.61277724127291e-05
ENSG00000138413.13	IDH1	-0.22725301468865	0.0506776709158666	7.31595376376877e-06	0.000112421351194975	-482.445674295907	170.28100781301	0.00460798664701771
ENSG00000256314.1	RP11-338E21.3	0.335501226747453	0.0748240891287913	7.33025318599281e-06	0.0001124223641751	1.28414710974425	0.30091756084745	1.97730476988242e-05
ENSG00000260636.1	RP11-439L8.5	0.311654343778657	0.0695762017879091	7.48798353730076e-06	0.000114562832201034	1.18882488353204	0.277202818837379	1.79765257093153e-05
ENSG00000137513.9	NARS2	-0.273330025086537	0.0610245836398986	7.4988267003033e-06	0.000114562832201034	-56.6496243358447	13.2456257844479	1.89551954710375e-05
ENSG00000267729.1	AC010761.14	0.253420266119828	0.0566881452994099	7.8063258787594e-06	0.000119030397817773	4.27505261786963	0.996356039461471	1.78120648849751e-05
ENSG00000267121.5	CTD-2020K17.1	0.270689856469591	0.0605583509431522	7.82556718577674e-06	0.000119093877175568	8.41581125166019	2.02333319677541	3.19112881903628e-05
ENSG00000197976.11	AKAP17A	0.393349474304914	0.0880808983711684	7.97794196430848e-06	0.000121179315988566	18.615392643416	4.42111127774468	2.54728676445005e-05
ENSG00000103194.15	USP10	-0.16253840879673	0.0364272051912778	8.11959450206671e-06	0.000123073484402456	-168.430973399095	38.9676147058054	1.5438853758907e-05
ENSG00000243960.1	RP11-552M11.4	-0.191530578541752	0.0429283747480424	8.13381015504499e-06	0.000123073484402456	-33.5132197424511	7.68887797979353	1.30860078107406e-05
ENSG00000163479.13	SSR2	-0.163704285665134	0.0366956868157925	8.15280278933838e-06	0.000123124992194291	-164.436647772908	37.6620321262601	1.26477685879211e-05
ENSG00000189091.12	SF3B3	-0.169747502701882	0.0380755992009071	8.26622469797652e-06	0.000124599668557019	-159.79420022024	37.436406068382	1.96864859741338e-05
ENSG00000122406.12	RPL5	-0.0899938093645181	0.0201893762186983	8.29274563908685e-06	0.000124607540087204	-766.601365022766	178.780396194407	1.80329828832904e-05
ENSG00000263126.1	CTC-479C5.10	0.537313877099518	0.120545862903677	8.29829938228175e-06	0.000124607540087204	9.8591250176476	2.92794441838426	0.00075921435846918
ENSG00000263941.2	RN7SL32P	0.237839679872647	0.0534005202694728	8.43309901031003e-06	0.00012615203027986	0.9717735951276	0.224589044773161	1.51224843301061e-05
ENSG00000280669.1	RN7SL32P	0.237839679872647	0.0534005202694728	8.43309901031003e-06	0.00012615203027986	0.9717735951276	0.224589044773161	1.51224843301061e-05
ENSG00000154162.13	CDH12	0.398959196873808	0.0896347568522213	8.54940194867023e-06	0.000127650062411698	9.89958086424844	3.34725850875754	0.00310125567563087
ENSG00000161249.20	DMKN	0.45170947937074	0.101498068578177	8.57007653922267e-06	0.000127717320556668	6.6326747870291	2.46715608070034	0.00717977437140061
ENSG00000091317.7	CMTM6	-0.206664077727134	0.0464685803331029	8.69183922570117e-06	0.000129287974351527	-123.946328186385	30.674537996218	5.32939507809284e-05
ENSG00000007062.11	PROM1	-0.272235743830867	0.0612292654913673	8.74146456147245e-06	0.00012959704944691	-254.162805153094	69.4132608846157	0.000250656139124758
ENSG00000280175.1	AL354828.2	0.283580223912778	0.0637821824187181	8.7454337736474e-06	0.00012959704944691	26.2620776785348	6.82337016272369	0.000118677235578631
ENSG00000214145.6	LINC00887	0.319525899017844	0.0718994213899908	8.82737916287171e-06	0.00013040023791998	2.85702354734495	0.679286524359851	2.60024291814397e-05
ENSG00000274686.1	Metazoa_SRP	0.278974966641782	0.0627765025866204	8.83265359126558e-06	0.00013040023791998	1.08871462698599	0.266365878525013	4.3644117877525e-05
ENSG00000278217.1	MALAT1	0.316373409432627	0.0712102619662235	8.87930451099154e-06	0.000130844396410027	5.72784468662825	1.50876363078023	0.000146822573481213
ENSG00000246851.1	RP11-544A12.8	0.368084603049091	0.0828624820090927	8.90792822394014e-06	0.000131021748547282	3.81878916434092	0.927935654463217	3.8657578016172e-05
ENSG00000114455.13	HHLA2	0.29363198291293	0.0661528447059959	9.05079853686886e-06	0.000132875707509327	7.68833082424669	2.34281996054979	0.00103199164662243
ENSG00000186335.8	SLC36A2	0.399398990338981	0.0900118049968956	9.11431483634882e-06	0.000133446258707514	8.65975036826398	2.40554510222016	0.000318325050771025
ENSG00000232035.1	RP11-87N24.3	0.398168382760332	0.0897388290759134	9.1234520649178e-06	0.000133446258707514	136.6163519026	39.6305597076362	0.00056632929667695
ENSG00000125630.15	POLR1B	-0.27126019536805	0.0611424597963528	9.14217226179857e-06	0.000133472901909049	-82.7093253394927	20.8413977077545	7.23229843526869e-05
ENSG00000131828.13	PDHA1	-0.154452874788006	0.0348183906529738	9.16642550503247e-06	0.000133580078528365	-326.359746331218	96.556366795635	0.000724879423887643
ENSG00000168439.16	STIP1	-0.1560295490733	0.0351798695043427	9.19893757698124e-06	0.000133806992636455	-318.191469131247	77.3311417687623	3.87748061049719e-05
ENSG00000074696.12	HACD3	-0.187129558187445	0.042199587674382	9.23320424309281e-06	0.00013405854776872	-222.63347447022	58.8648637227133	0.000155503712891362
ENSG00000258904.1	RP11-638I2.2	0.306859060810908	0.0692528675074077	9.37995713058138e-06	0.000135939390666786	1.6357396649203	0.383818867868134	2.02833212641182e-05
ENSG00000251562.7	MALAT1	0.228224481463891	0.0515146306560198	9.41087503533214e-06	0.000136137675694084	1509.28742551724	356.095022495091	2.25078209231224e-05
ENSG00000129484.13	PARP2	-0.222392193301245	0.0502081907977367	9.44953284754284e-06	0.000136258611763671	-94.9254693910167	22.1850922923171	1.87907543688166e-05
ENSG00000100129.17	EIF3L	-0.122919036472034	0.0277525076932319	9.46207457216308e-06	0.000136258611763671	-253.778537942531	58.9971925033145	1.69618332838922e-05
ENSG00000203463.2	SLC44A4	0.240219247780869	0.0542388914096074	9.47098909813474e-06	0.000136258611763671	7.35684841073495	1.7806951956027	3.60486296177895e-05
ENSG00000211459.2	MT-RNR1	0.230005705474319	0.0519642991701952	9.58962821927299e-06	0.000137714620128481	6459.49715453011	1702.55472492392	0.000148238084465927
ENSG00000172782.11	FADS6	0.29286322268878	0.0661998790619612	9.69242039807771e-06	0.000138938181964416	1.42671750777376	0.33557657699458	2.12304825166541e-05
ENSG00000256968.1	SNRPEP2	-0.127923599144064	0.0289251274888223	9.7530642060787e-06	0.000139083190526301	-28.0699681625682	6.67070298641557	2.57700681291759e-05
ENSG00000262691.1	CTC-277H1.7	0.286801441538746	0.0648499107350748	9.75464653153776e-06	0.000139083190526301	1.73172057411206	0.435512928364161	7.00022203618841e-05
ENSG00000096384.19	HSP90AB1	-0.129159463835858	0.0292049081303008	9.75536316859892e-06	0.000139083190526301	-1612.7839840552	388.826330287586	3.35647253168418e-05
ENSG00000108671.9	PSMD11	-0.126311986688848	0.0285647562794144	9.78131016235812e-06	0.000139201852535298	-246.702678731161	59.4352431737633	3.31342678628692e-05
ENSG00000140740.10	UQCRC2	-0.171070257972189	0.0387005523447367	9.85379692583256e-06	0.000139981223093926	-162.125995185434	40.1043205392488	5.28602435101391e-05
ENSG00000183291.15	SEP15	-0.154548716416829	0.0349813049449903	9.9601151058366e-06	0.00014123753522092	-113.26547967838	27.0460591505979	2.81580139418642e-05
ENSG00000113558.18	SKP1	-0.125954703893265	0.0285281198202981	1.00960001058897e-05	0.000142734958928968	-246.758411874169	57.9612071226862	2.06907989905351e-05
ENSG00000144580.13	RQCD1	-0.179507894132858	0.0406601037290267	1.01084246214033e-05	0.000142734958928968	-132.310559774224	30.9304006152993	1.88845651733442e-05
ENSG00000240521.1	RP11-680B3.2	0.267877605846579	0.060679996029998	1.01199277924054e-05	0.000142734958928968	1.37271599671414	0.318547939004554	1.63778216143689e-05
ENSG00000185960.13	SHOX	0.234789785649913	0.0532004568845454	1.01804916487687e-05	0.000143333220310248	12.2090558705193	2.95091815912878	3.51301274030514e-05
ENSG00000155189.11	AGPAT5	-0.309543276293168	0.0702097485553257	1.0392762174134e-05	0.000146061461261742	-71.005841748521	21.0036518565205	0.000723165203056972
ENSG00000091140.12	DLD	-0.20339972812586	0.0461410226126768	1.04224176401507e-05	0.000146210870779906	-122.079756123829	28.4166411546162	1.73856110152056e-05
ENSG00000146733.13	PSPH	-0.250972184614505	0.0569376141704202	1.04404159132358e-05	0.000146210870779906	-50.8195532427512	12.5872619996066	5.40515983143135e-05
ENSG00000275885.4	PRPF31	-0.193262733783706	0.0438573752603882	1.04996738446325e-05	0.000146764828066966	-55.583151070049	13.2290260827978	2.65028480675696e-05
ENSG00000143569.18	UBAP2L	-0.185081366140302	0.0420041988317279	1.0517135121381e-05	0.000146764828066966	-122.405624322366	29.1924515340896	2.75219793065827e-05
ENSG00000006634.7	DBF4	-0.200017353530992	0.0454047146653263	1.05680906064799e-05	0.000147215804581945	-67.1458266214139	17.7283167356323	0.000152176660228944
ENSG00000226017.2	PRICKLE2-AS3	0.283884336118762	0.0644669342264941	1.0648635213839e-05	0.000148024518055708	1.70911498118641	0.418261506005475	4.38428926056934e-05
ENSG00000231617.8	DAXX	-0.402661530637946	0.0914462322610022	1.0663627217991e-05	0.000148024518055708	-90.6525635915669	22.7956253903434	6.98627683871696e-05
ENSG00000161960.14	EIF4A1	-0.100791626704014	0.0228980152453022	1.07375016396394e-05	0.0001485492457378	-1306.36763568321	312.591570716235	2.92598297007639e-05
ENSG00000186470.13	BTN3A2	0.318914731799748	0.0724528201968586	1.07411785790598e-05	0.0001485492457378	63.0634953397714	18.0752139137102	0.00048492407747732
ENSG00000197471.11	SPN	0.267986057635628	0.0608872151853944	1.07578506846397e-05	0.0001485492457378	5.34322363500958	1.2783061791331	2.91605575742215e-05
ENSG00000177150.12	FAM210A	-0.224382063582967	0.0509973684345208	1.08313083709096e-05	0.000149302564073852	-64.5201886224198	16.2214830344911	6.96573445467661e-05
ENSG00000117118.9	SDHB	-0.132938854864447	0.0302248449604237	1.09086816224912e-05	0.000150107137106204	-157.112073835996	38.1256168296858	3.77385789494509e-05
ENSG00000277825.1	CTD-2013N17.7	0.289133010801681	0.0657458241387778	1.0938412967085e-05	0.000150254483040006	3.76764430022863	0.887125267675638	2.16626585842244e-05
ENSG00000105197.10	TIMM50	-0.126497910141838	0.0287681843031327	1.09683505910053e-05	0.000150404145973254	-170.98549965348	41.8192743852891	4.33840700937533e-05
ENSG00000206418.3	RAB12	0.304366789923956	0.0692292482777474	1.10007434774039e-05	0.000150517142926377	89.9461285227379	22.9191288194107	8.69099417011158e-05
ENSG00000237331.1	XIAP-AS1	0.295794372974329	0.0672836382975908	1.10147041533218e-05	0.000150517142926377	1.12820735493844	0.273160560277776	3.62450040790811e-05
ENSG00000134987.11	WDR36	-0.254931692474607	0.0580054325484166	1.10791951663562e-05	0.000151136937117794	-66.1187447865004	15.4329824390026	1.83357196307189e-05
ENSG00000155438.11	NIFK	-0.1532008075657	0.034868272793839	1.11436433822374e-05	0.000151754011276707	-141.623839930159	33.5878768470042	2.48105043232669e-05
ENSG00000124207.16	CSE1L	-0.148383094011981	0.0337806850837666	1.12032734156553e-05	0.000152303460233827	-199.177639985326	46.0979919828516	1.55503727734962e-05
ENSG00000275213.1	Metazoa_SRP	0.318192957513615	0.0724500204039721	1.12366429610318e-05	0.000152494634934618	1.70341776434811	0.405969568969194	2.71760464849248e-05
ENSG00000112996.9	MRPS30	-0.179640431389196	0.0409134098134808	1.12961915449662e-05	0.000153039825152624	-99.5149142035142	23.8227510767484	2.94982437899952e-05
ENSG00000120314.18	WDR55	-0.202185132912456	0.0460552756345238	1.13322675621632e-05	0.000153265688506593	-95.5863585295796	23.0324864846291	3.32378193708307e-05
ENSG00000108639.7	SYNGR2	-0.223668282950372	0.050975250935401	1.14512525133619e-05	0.000154610182591461	-174.701972258395	45.0739834906575	0.000106234022971261
ENSG00000264271.2	RN7SL488P	0.27736598189128	0.0632496210245127	1.15847753916437e-05	0.000156146038216543	5.15935634601954	1.26176825590536	4.3325765182736e-05
ENSG00000169347.16	GP2	0.317609460105718	0.0724327953862319	1.16047200382137e-05	0.00015614839839883	1.67702644922766	0.480960132101783	0.000488781066788282
ENSG00000174840.8	PDE12	-0.240068580918453	0.0547815917618355	1.17440714760553e-05	0.000156858461542866	-55.9787550555333	12.9432235033105	1.5256857146695e-05
ENSG00000233701.3	PRR23C	0.412843147959906	0.0942278083046161	1.17956917317299e-05	0.000156858461542866	3.45239848242112	1.06971576905357	0.00124921590834162
ENSG00000113161.15	HMGCR	-0.272904373053275	0.062291373538916	1.18084821784965e-05	0.000156858461542866	-213.545945864684	87.3606768315398	0.0145086357813972
ENSG00000257771.5	RP11-70F11.8	0.314083001259652	0.0716907438001392	1.18091611281504e-05	0.000156858461542866	2.8072950952779	0.670629559337451	2.83839238890175e-05
ENSG00000089041.16	P2RX7	0.276102805904499	0.0630233803665625	1.18158445574357e-05	0.000156858461542866	2.87209244079328	0.695960847275565	3.67843245771893e-05
ENSG00000142765.17	SYTL1	0.282921247222654	0.064580373211696	1.18180950301847e-05	0.000156858461542866	3.70904094364954	0.910905521360058	4.66477443186868e-05
ENSG00000102024.17	PLS3	-0.237042216712839	0.0541099169847199	1.18269522418488e-05	0.000156858461542866	-194.997637220031	56.1946043649644	0.00052037698983046
ENSG00000104635.13	SLC39A14	-0.276642458251789	0.0631510571189048	1.18327696676214e-05	0.000156858461542866	-106.994233060091	28.2774697622204	0.000154497125122814
ENSG00000140832.9	MARVELD3	0.313187285516925	0.0714944320898842	1.18362258440687e-05	0.000156858461542866	19.630790968554	5.17790537147302	0.000149884308501217
ENSG00000143368.9	SF3B4	-0.169048164628083	0.038595758814629	1.18697075777464e-05	0.000157036081657078	-111.79087796071	26.4341776394363	2.34703114780617e-05
ENSG00000151806.13	GUF1	-0.195222500454783	0.0445753540411227	1.18893925574139e-05	0.000157036081657078	-62.4794868078073	15.1850747997938	3.87964561501858e-05
ENSG00000117500.12	TMED5	-0.225180982011801	0.0514340275153629	1.1974334242541e-05	0.000157893961744348	-66.5266169263528	17.1894930594927	0.000108750232156897
ENSG00000250321.1	RP11-478C6.4	0.134664537702017	0.0307713650675859	1.20714215846333e-05	0.000158908868338364	17.9106520519119	4.31209753846411	3.27310401844846e-05
ENSG00000131507.10	NDFIP1	-0.19528962594828	0.0446306698645689	1.21053298651485e-05	0.000159090088690177	-67.2149296948793	19.2719665780468	0.000487185710365873
ENSG00000263345.1	RP1-59D14.5	0.376376682979766	0.0860263169280373	1.21357782689827e-05	0.000159225312286687	5.50096725788426	1.34988837103473	4.59891377771553e-05
ENSG00000237611.2	Metazoa_SRP	0.195480088120123	0.0446955166123933	1.22217021333843e-05	0.000159990094791053	4.62890507089155	1.095979903805	2.40504299284488e-05
ENSG00000075785.12	RAB7A	-0.128678351447383	0.0294231891229176	1.22345800445768e-05	0.000159990094791053	-158.946649281476	38.5121473869371	3.67235421503762e-05
ENSG00000240720.7	LRRD1	0.498969348818697	0.114157995539072	1.23754490873512e-05	0.000161564730619228	13.1782870955219	3.9883493746659	0.000952492964590131
ENSG00000101367.8	MAPRE1	-0.142636247234517	0.0326453833920253	1.24666878751018e-05	0.000162487302846651	-146.42837153524	35.645830789629	3.99328016546664e-05
ENSG00000229036.7	VDAC1P8	-0.410914132457252	0.0940687214618379	1.25255586143963e-05	0.000162985654277217	-4.92646357361938	1.39584741245717	0.00041654850679975
ENSG00000181061.13	HIGD1A	-0.142350744135545	0.0326046645515365	1.26564169346499e-05	0.00016441754587284	-210.355417596146	50.2352284301789	2.82157835969635e-05
ENSG00000249485.1	RBBP4P1	-0.254894980958988	0.0583955462941195	1.27138480527172e-05	0.000164892419966034	-1.06122964079734	0.249275315461779	2.06948331715039e-05
ENSG00000154553.13	PDLIM3	0.342719901318943	0.0785625258338106	1.28652835597718e-05	0.000166582929583475	3.27995713991574	0.799020352760241	4.04361743546659e-05
ENSG00000204574.12	ABCF1	-0.240643735131773	0.0551837009238906	1.29602242977311e-05	0.000167537594360087	-86.195290743548	21.5236082909207	6.20999381125229e-05
ENSG00000011260.13	UTP18	-0.182807552499576	0.0419266153767816	1.29956027996979e-05	0.000167720432843466	-90.9883329749242	22.6719486084024	5.98869122560828e-05
ENSG00000265905.2	RN7SL96P	0.217016417114555	0.0497846553716656	1.3059692027174e-05	0.000168272609140999	6.65775133642182	1.60956997123038	3.52867549386155e-05
ENSG00000272374.1	RP3-329A5.8	0.362644188962439	0.0832267222359974	1.31673893953499e-05	0.000169254611692179	2.37148144675976	0.584801850110149	5.00939956426522e-05
ENSG00000276047.1	RN7SL711P	0.292013851540914	0.0670199907596961	1.31787633320909e-05	0.000169254611692179	1.29197731468936	0.325951012327535	7.37919656096948e-05
ENSG00000228526.4	MIR34AHG	0.488152595534676	0.112147982019307	1.34437874438122e-05	0.000172378021949773	8.74795434097991	2.41428910722757	0.000290746707103659
ENSG00000229498.1	AC105053.3	0.277669447022563	0.0638090965150123	1.35169081944573e-05	0.000173034685429043	1.83725934162709	0.434639024579022	2.36730414587203e-05
ENSG00000005893.15	LAMP2	-0.251477671335888	0.0577980041360371	1.35533503359111e-05	0.000173220447802097	-257.963667067833	86.3640370744385	0.00281790674601024
ENSG00000137692.11	DCUN1D5	-0.156787579282481	0.0360420498619599	1.36057244536312e-05	0.000173608901824263	-98.271346265645	23.7207178588939	3.43018183909306e-05
ENSG00000281221.2	PSMC4	-0.139425872408138	0.0320567154519519	1.36541698443747e-05	0.000173946053109448	-133.670300452888	33.367326372517	6.17494544494208e-05
ENSG00000135503.12	ACVR1B	0.419093638874775	0.0963695069697254	1.36871995157057e-05	0.000173954161361376	13.3270203043294	3.81724019138641	0.000480728220667462
ENSG00000100567.12	PSMA3	-0.12947110439697	0.0297749250085815	1.37180090336757e-05	0.000173954161361376	-199.905606497648	48.3443014920699	3.54893260775321e-05
ENSG00000228784.7	LINC00954	0.252306439412793	0.0580244109201735	1.37208779578576e-05	0.000173954161361376	1.3527849868413	0.318437002927225	2.15492221845928e-05
ENSG00000164032.11	H2AFZ	-0.112661812642485	0.0259132971542044	1.3760719611523e-05	0.000174179694200886	-750.812662336979	180.082033834542	3.05561619101723e-05
ENSG00000182329.10	KIAA2012	0.272644366262273	0.0627303325603424	1.38457984921499e-05	0.000174976190503713	2.61747776313594	0.652412900177527	6.02075919476193e-05
ENSG00000277773.4	SMN2	-0.209321383442533	0.0481819576066202	1.39660977363852e-05	0.000176214528193553	-65.9032170852803	16.3946318975083	5.82464249485251e-05
ENSG00000166986.12	MARS	-0.176056240538994	0.0405325863956016	1.40183981576174e-05	0.000176592322248606	-240.400829599311	62.18395319521	0.000110651951892176
ENSG00000280404.1	AC005086.3	0.246869574711986	0.0568527459714756	1.4102258168604e-05	0.000177365841994439	1.3872101982651	0.327057666533297	2.22045697100349e-05
ENSG00000263494.1	AC004702.2	0.219743627205237	0.0506124526380686	1.4139032640727e-05	0.000177545643078195	48.2073168341499	12.0305901724698	6.14788127558811e-05
ENSG00000013275.7	PSMC4	-0.139146903522245	0.0320566398228927	1.42056811634803e-05	0.000178099410195313	-133.381487711289	33.3537725828085	6.36126851146207e-05
ENSG00000138660.11	AP1AR	-0.337405041306943	0.0777402764371829	1.42380649318857e-05	0.000178222518962376	-30.9202547906901	7.35967289930921	2.65376913469444e-05
ENSG00000166881.9	NEMP1	-0.443727240460893	0.102292233830993	1.43890499143631e-05	0.000179827459356705	-26.7960611770626	6.77163796323804	7.58645866414485e-05
ENSG00000007384.15	RHBDF1	0.49206015018471	0.113465922307043	1.44681390758666e-05	0.000180530228749675	14.8313343513613	3.98897176098186	0.000200739074233295
ENSG00000186575.17	NF2	-0.221220697396697	0.0510181011136008	1.45018646464612e-05	0.00018066563718637	-163.513406605178	47.5177389895353	0.000579349192653057
ENSG00000158296.13	SLC13A3	0.459888650249542	0.10609501340268	1.45967818205777e-05	0.000181561749554025	3.45272927555911	0.889040793997902	0.000102897145748735
ENSG00000234840.1	LINC01239	0.272878312670407	0.063018790344508	1.4903467819544e-05	0.000185084984189197	1.66733296048375	0.481588990973898	0.00053587990964483
ENSG00000170473.16	PYM1	-0.205985202938103	0.0476018386490778	1.50980449859255e-05	0.000187207071835976	-78.937618947279	19.7180526211721	6.24604701376265e-05
ENSG00000171444.17	MCC	-0.459589864770395	0.106224780050424	1.51443264889986e-05	0.00018748660836242	-11.157992307476	4.25533211317683	0.00873846042713707
ENSG00000132254.12	ARFIP2	-0.235919553639352	0.0545580941489566	1.5309345872624e-05	0.00018922059350652	-82.2859103545603	20.048301076691	4.05395002217386e-05
ENSG00000258045.2	Metazoa_SRP	0.244865006819566	0.0566350110956845	1.53529657811261e-05	0.00018922059350652	6.27702343751581	1.53420491710225	4.28804025614199e-05
ENSG00000235597.1	LINC01102	0.269296934185567	0.0622865714896825	1.53562601966159e-05	0.00018922059350652	0.830874311572763	0.197019989572955	2.47345605243505e-05
ENSG00000076003.4	MCM6	-0.219289738054797	0.0507414309814237	1.54824758020544e-05	0.000190478669793969	-133.103625430156	31.9805190964088	3.15441892056165e-05
ENSG00000166803.10	KIAA0101	-0.239755435248458	0.0554943706780034	1.55777710105795e-05	0.000191353015362401	-56.8389960719381	15.6798030882322	0.000288982141051869
ENSG00000272701.2	MESTIT1	0.3764978197117	0.0872077416113706	1.57983568767552e-05	0.000193761291428178	2.2239425032221	0.542162791813053	4.09624545347917e-05
ENSG00000164049.14	FBXW12	0.35171114957588	0.0815028957044498	1.59371216492542e-05	0.000194888640785806	2.1790716986802	0.530204981644992	3.95887902481754e-05
ENSG00000206492.11	GNL1	-0.32487333013	0.0752843064163683	1.59396241626793e-05	0.000194888640785806	-17.6656590893692	4.77442993598108	0.000215551726033172
ENSG00000123977.9	DAW1	0.346946588406368	0.080422908824652	1.60307460841845e-05	0.000195233140006786	1.1647190964848	0.306760543578712	0.000146555405248383
ENSG00000101407.12	TTI1	-0.276115255709133	0.0640081638745578	1.60508004595161e-05	0.000195233140006786	-54.6522787468873	12.826704664574	2.03678299670452e-05
ENSG00000231129.8	ABCF1	0.239327875393911	0.0554823187569619	1.60626016887265e-05	0.000195233140006786	28.529443773414	7.29938627224821	9.2881872217685e-05
ENSG00000227682.2	ATP5A1P2	-0.173289539397489	0.0401734659695003	1.60666720200709e-05	0.000195233140006786	-10.4851578478123	2.64858592277671	7.5334913716768e-05
ENSG00000236342.8	ABCF1	0.239169755011146	0.0554755331712935	1.62322823983582e-05	0.000196661069852098	28.5046102257735	7.29631185356518	9.35594355568876e-05
ENSG00000257275.6	RP11-164H13.1	0.263788354697346	0.0611861567989324	1.62339807065439e-05	0.000196661069852098	1.61641888172999	0.385596553740167	2.76511913647105e-05
ENSG00000167281.18	RBFOX3	0.272140295113806	0.063149778181412	1.63667105736076e-05	0.000197835723258986	7.61068283417933	1.94841116411332	9.37989049680758e-05
ENSG00000125149.11	C16orf70	-0.275276451943567	0.0638837168630447	1.63976775099459e-05	0.000197835723258986	-72.6160060615078	17.1427440738137	2.27575643552565e-05
ENSG00000170500.12	LONRF2	0.287403442382032	0.0667005078863361	1.64094950658388e-05	0.000197835723258986	1.89910122925767	0.458013656939646	3.37764826119889e-05
ENSG00000072274.12	TFRC	-0.229507238419795	0.0532675775889384	1.64311358650122e-05	0.000197835723258986	-335.961719464912	96.0148649886116	0.000466902488371384
ENSG00000136271.10	DDX56	-0.158748873198935	0.0368638045856838	1.65961669354213e-05	0.000199518601823383	-149.704078812712	36.0637318138511	3.30884285901633e-05
ENSG00000126226.21	PCID2	-0.23486907451582	0.0545477477806031	1.66419412591804e-05	0.000199764843239469	-48.4521448539943	11.9650374165131	5.13322033562384e-05
ENSG00000187621.14	TCL6	0.316068581936326	0.0734564595340932	1.68651754833938e-05	0.000202137280020059	10.2346173598194	2.8053069032055	0.000263975357994189
ENSG00000180616.8	SSTR2	0.25158332753206	0.0584775796871452	1.69096402757936e-05	0.000202363135970347	4.87623582820785	1.19836225706324	4.71984751043154e-05
ENSG00000276089.1	DLEU1_1	-0.277103266966666	0.0644170190641326	1.69485848687922e-05	0.000202522346474425	-6.90068516395952	1.65297920196141	2.98384626928359e-05
ENSG00000183684.7	ALYREF	0.238551638789233	0.0554819514129002	1.71086612918896e-05	0.000204126320252576	51.05336950262	12.9065988847259	7.63421384658818e-05
ENSG00000280226.1	AC004824.2	0.162691975458962	0.0378485740593807	1.7196036333306e-05	0.000204201361821673	4.21926235924827	1.01848584864671	3.4326869383449e-05
ENSG00000281835.1	AC004824.3	0.162691975458962	0.0378485740593807	1.7196036333306e-05	0.000204201361821673	4.21926235924827	1.01848584864671	3.4326869383449e-05
ENSG00000084073.8	ZMPSTE24	-0.21738574950782	0.0505788560944369	1.72379578969388e-05	0.000204201361821673	-102.931135963058	24.2969268483749	2.27147192759096e-05
ENSG00000164051.13	CCDC51	-0.222057625079783	0.0516665140390398	1.72422194129194e-05	0.000204201361821673	-117.142384366237	30.1580972675315	0.000102635112815262
ENSG00000125835.17	SNRPB	-0.103371604763379	0.0240517856480464	1.7244217832783e-05	0.000204201361821673	-364.795413022999	88.8659208536334	4.04298979841612e-05
ENSG00000104267.9	CA2	-0.265024122631067	0.0616775399871813	1.73179210504259e-05	0.000204767138174522	-254.19795135104	65.4067274370436	0.000101733830924806
ENSG00000135446.16	CDK4	-0.164116568558482	0.038197005422713	1.73451770556597e-05	0.00020478285208703	-136.770832167794	32.6694499650246	2.83282064258942e-05
ENSG00000204790.9	BX255923.2	-0.273494774109908	0.0636677966918913	1.7417970529009e-05	0.00020533534695062	-14.695735965964	3.93782629435592	0.000190009902307601
ENSG00000103175.10	WFDC1	0.237440058257301	0.0552858436435294	1.74873460954888e-05	0.000205845962380605	2.34915517106676	0.565912332098094	3.30890115759669e-05
ENSG00000112208.11	BAG2	-0.450529349419915	0.104924705602524	1.75613187146821e-05	0.000205853549690196	-26.925460681636	8.82709308864556	0.00228597480022489
ENSG00000132646.10	PCNA	-0.149749640419004	0.0348766790667281	1.75727970257223e-05	0.000205853549690196	-183.969003499288	48.3841190910583	0.000143382105009573
ENSG00000067066.16	SP100	0.235418737434681	0.0548324748706325	1.75943272636723e-05	0.000205853549690196	18.0520348714297	4.55072082785032	7.28282616620709e-05
ENSG00000126457.21	PRMT1	-0.135314240066174	0.0315173437042456	1.7601604304537e-05	0.000205853549690196	-156.388413762187	37.7156792485791	3.37582513113558e-05
ENSG00000106682.14	EIF4H	-0.121666004775759	0.0283397908856797	1.76183035605624e-05	0.000205853549690196	-229.232643150603	56.4387318587913	4.87335011398167e-05
ENSG00000279184.1	RP3-323A16.1	0.17830430434233	0.0415464347694702	1.77320582751558e-05	0.000206876637581318	21.9758786881334	5.34252448869795	3.89893435452741e-05
ENSG00000164466.12	SFXN1	-0.19490622747784	0.045444044166532	1.7953766341737e-05	0.000209154321636557	-107.884138409904	29.664394522978	0.00027602196273127
ENSG00000188157.13	AGRN	0.377213691034751	0.087959441552045	1.79887242705763e-05	0.000209252935120591	7.09166677804257	2.42740785830841	0.00348352708068635
ENSG00000263608.2	RN7SL353P	0.20926433969345	0.048831488286116	1.82379100819148e-05	0.000210293314619626	0.862424130666643	0.206224315690514	2.88992696398886e-05
ENSG00000263671.2	Metazoa_SRP	0.20926433969345	0.048831488286116	1.82379100819148e-05	0.000210293314619626	0.862424130666643	0.206224315690514	2.88992696398886e-05
ENSG00000263728.2	RN7SL579P	0.20926433969345	0.048831488286116	1.82379100819148e-05	0.000210293314619626	0.862424130666643	0.206224315690514	2.88992696398886e-05
ENSG00000263912.2	Metazoa_SRP	0.20926433969345	0.048831488286116	1.82379100819148e-05	0.000210293314619626	0.862424130666643	0.206224315690514	2.88992696398886e-05
ENSG00000264417.2	Metazoa_SRP	0.20926433969345	0.048831488286116	1.82379100819148e-05	0.000210293314619626	0.862424130666643	0.206224315690514	2.88992696398886e-05
ENSG00000264688.2	Metazoa_SRP	0.20926433969345	0.048831488286116	1.82379100819148e-05	0.000210293314619626	0.862424130666643	0.206224315690514	2.88992696398886e-05
ENSG00000075239.13	ACAT1	-0.241349926104696	0.0563428054018606	1.83895079921546e-05	0.000211732225265033	-70.6005732316646	17.399964956223	4.95981887612417e-05
ENSG00000105143.12	SLC1A6	0.274981843581905	0.0642282651980012	1.85786834981829e-05	0.000213386307918809	4.22994471525855	1.0380090936031	4.60033648432639e-05
ENSG00000276248.1	RP11-230F18.5	0.283705798797773	0.0662675221031943	1.85872020425418e-05	0.000213386307918809	2.48197400934489	0.602425963105532	3.7892961095214e-05
ENSG00000213352.3	GAPDHP44	-0.205830073640443	0.0481015292705566	1.87671231290348e-05	0.000214978177334722	-0.992048511859188	0.271268634301665	0.000255114261546902
ENSG00000172830.12	SSH3	-0.529335089743869	0.123707660926679	1.87802988771176e-05	0.000214978177334722	-14.7861370061842	4.93025453309482	0.00270812555028104
ENSG00000187522.13	HSPA14	-0.177433245137748	0.0414897359086187	1.89805469476489e-05	0.000216677887898209	-107.043671131506	25.8457346294698	3.44834618154784e-05
ENSG00000177479.19	ARIH2	-0.143680794368091	0.0335975874359149	1.89836500933343e-05	0.000216677887898209	-117.738860320259	28.1303216110019	2.84565825057537e-05
ENSG00000111229.15	ARPC3	-0.119533954593024	0.0279534898737322	1.90133616921119e-05	0.000216703857883963	-132.4847945621	32.2342703610682	3.95555828664997e-05
ENSG00000183474.15	GTF2H2C	-0.273928673999262	0.0640972366605901	1.92305294193933e-05	0.000218863196502096	-19.736528580517	4.89338194823533	5.4996543572301e-05
ENSG00000156345.17	CDK20	-0.550902786035679	0.128961167902256	1.93857823118139e-05	0.000220312680609544	-16.1694627588828	5.04607136678282	0.00135359981662467
ENSG00000218014.1	KRT19P1	-0.241789963101554	0.0566339902271778	1.96049071157004e-05	0.000222482838681007	-5.99676696005888	2.19571984988835	0.00631201330272591
ENSG00000165300.7	SLITRK5	0.233341758221051	0.0546645660154773	1.96694097039022e-05	0.000222894584113957	3.53520508566343	0.859602213192861	3.91218007336063e-05
ENSG00000267205.1	AC005954.4	0.33030720128023	0.0773943368598727	1.97368467899527e-05	0.000223338355972891	1.92066119622124	0.475809885903513	5.42280113531663e-05
ENSG00000223907.1	LINC01226	0.276032666763152	0.0647263729718362	2.00252650123459e-05	0.000226277860697556	1.73169962095936	0.436796764914882	7.35366455483591e-05
ENSG00000095380.10	NANS	-0.221176011530941	0.051882981787316	2.01720357585528e-05	0.000227610690872437	-95.6380325825374	23.9834583013105	6.67263807300935e-05
ENSG00000257390.5	RP11-762I7.5	-0.346912518090946	0.0813981203923825	2.02675320137523e-05	0.000228361989207983	-8.88775960158378	2.1593307168633	3.85539629200623e-05
ENSG00000033050.7	ABCF2	-0.182192156213295	0.0427583804236093	2.03541983254662e-05	0.000229011798486024	-190.615432761593	47.1744871309781	5.33040234765039e-05
ENSG00000279579.3	bP-2189O9.3	-0.242325789882899	0.0568786961593604	2.04064695521806e-05	0.000229273319127941	-1.57228527272123	0.39011050007812	5.56917845808596e-05
ENSG00000240809.1	RP11-550F7.1	-0.220489510510223	0.0517675060567503	2.05135935859647e-05	0.000230149510521717	-1.40050320101995	0.373695833176715	0.000178457191271771
ENSG00000213281.4	NRAS	-0.214119060696219	0.0502758142707147	2.05446394649176e-05	0.00023017087832424	-75.8763279663946	19.6581617855332	0.000113485649242388
ENSG00000130713.15	EXOSC2	-0.159264972831366	0.0374016407755229	2.06047357508305e-05	0.00023051718943101	-59.2598353884758	13.8695024514292	1.93144425815418e-05
ENSG00000259697.1	RP11-299H22.1	0.273511641555205	0.0642411800553631	2.06656349964213e-05	0.000230871491346026	1.48391682620885	0.358709847492701	3.5215745991174e-05
ENSG00000241570.8	PAQR9-AS1	0.260087272703857	0.0611021997857674	2.07564550752374e-05	0.000231300040388512	3.23933424504045	0.789530066877869	4.08067682849874e-05
ENSG00000276729.1	Metazoa_SRP	0.246909461111367	0.0580072386682606	2.07625636153523e-05	0.000231300040388512	2.58415194217364	0.62715855541424	3.78194701754707e-05
ENSG00000143179.12	UCK2	-0.240670546678544	0.0565637402587425	2.09183974086417e-05	0.00023270784717399	-57.4387951275153	14.5699546175842	8.0711725616423e-05
ENSG00000280454.1	AC007347.1	0.22661411351076	0.0532771010561826	2.10455570861246e-05	0.000233488547237172	2.98941482257494	0.730883514515619	4.31115618865345e-05
ENSG00000135249.7	RINT1	-0.293288324792123	0.0689526134371498	2.10476982548677e-05	0.000233488547237172	-41.1458759329967	9.84554901632595	2.92620286430536e-05
ENSG00000261177.1	RP11-805I24.1	0.204454258938005	0.048094674057649	2.12743104261947e-05	0.000235671426094335	1.41705957703642	0.339156276103093	2.93837324357517e-05
ENSG00000133247.13	KMT5C	0.316604775291457	0.0745497672873896	2.16756831930685e-05	0.000239781432668494	8.63793281858136	2.26812964833929	0.000139871914205216
ENSG00000249807.1	CTD-2199O4.1	0.349894317275321	0.0824033079124486	2.1750436624161e-05	0.000240271857247488	4.97443807257555	1.36309164107697	0.00026287497840884
ENSG00000116237.15	ICMT	-0.179175736442105	0.0422118522555664	2.18907173779605e-05	0.000241483765560651	-112.489678454039	27.4825260245119	4.25580486837742e-05
ENSG00000240535.8	CTD-2313F11.1	0.267842520602212	0.0631069084986131	2.19309858025427e-05	0.000241590562923795	2.3429456070202	0.593714905496717	7.93857530177124e-05
ENSG00000261490.1	RP11-448G15.3	-0.436281398407799	0.102826044723851	2.20642376943772e-05	0.000242719937084691	-4.0335746298499	1.12054665252615	0.000318647015026913
ENSG00000162302.12	RPS6KA4	0.38728018181364	0.0913380342875814	2.23444396476369e-05	0.000245460460820172	16.4699641831286	6.77444220300488	0.0150492710951199
ENSG00000175792.11	RUVBL1	-0.178399646393722	0.0420932243159875	2.25315596214958e-05	0.000247172258340873	-109.185367838988	27.1573071410401	5.80800649593968e-05
ENSG00000162521.18	RBBP4	-0.147343730817584	0.0347778479522231	2.26816614493924e-05	0.000248473779911031	-126.566132074806	31.6285971487894	6.29060286370102e-05
ENSG00000158985.13	CDC42SE2	-0.219220552608999	0.0517531168436106	2.27647375772168e-05	0.000249038457880101	-71.8285039049992	18.8367117800155	0.000137168563133812
ENSG00000236296.7	GUSBP5	0.322578516608515	0.0761656465662903	2.28324757651993e-05	0.000249357534055978	2.22342735433354	0.562854954150877	7.80640583958178e-05
ENSG00000272667.1	RP11-395A13.2	0.306676009401798	0.0724167314633568	2.28676011556475e-05	0.000249357534055978	3.97670804912427	0.971897721849066	4.28233536941791e-05
ENSG00000154743.17	TSEN2	-0.241207445060123	0.0569601328585974	2.28886160143008e-05	0.000249357534055978	-28.0351534684025	6.61461450630188	2.25153073581401e-05
ENSG00000062582.13	MRPS24	-0.118279393934709	0.0279336949684128	2.29273872991091e-05	0.000249435874113675	-122.412280447919	30.1480631860523	4.89950868903763e-05
ENSG00000134758.13	RNF138	-0.236407561721898	0.0558474924501578	2.30500372728629e-05	0.000250155183022143	-83.47378466175	21.3407770041123	9.17364865637668e-05
ENSG00000142168.14	SOD1	-0.125826745683147	0.0297256242047289	2.30657369587298e-05	0.000250155183022143	-213.570743521957	55.4301708714822	0.000116694053430147
ENSG00000165526.8	RPUSD4	-0.23810224427505	0.0562528174099815	2.30885184666658e-05	0.000250155183022143	-56.0267200172517	13.3849320138055	2.84156786187e-05
ENSG00000108559.11	NUP88	-0.186779600341172	0.0441382078191394	2.31932883831061e-05	0.000250946091293323	-72.7892002156093	17.4364708296528	2.98592119785165e-05
ENSG00000213763.4	ACTBP2	-0.187194523569996	0.0442440726313185	2.32704892247101e-05	0.000251436952612889	-3.22536122509935	1.0000244901102	0.00125848534945464
ENSG00000229944.3	EIF4EP2	-0.416082711490977	0.0983841437877716	2.34560971015271e-05	0.000253096207428647	-35.8295991386673	9.34339913725111	0.00012569211058372
ENSG00000267541.1	MTCO2P2	0.214637180961943	0.050782534565674	2.37254665225033e-05	0.000255653506554513	329.872304704044	81.837957137928	5.55877133804072e-05
ENSG00000281662.1	Metazoa_SRP	0.280915331676148	0.0664878492842001	2.38874265880466e-05	0.000256946739885671	5.16106153133152	1.32464856376086	9.77241211898335e-05
ENSG00000122952.16	ZWINT	-0.156004591231943	0.0369255196146251	2.39105454379482e-05	0.000256946739885671	-169.947270309328	42.4744395488862	6.3031200378403e-05
ENSG00000235120.1	BSN-AS1	0.340907270745074	0.0807585874435212	2.42883458391511e-05	0.000260497963694194	1.51428126041878	0.37962675786838	6.63891771026598e-05
ENSG00000166224.16	SGPL1	-0.203747772269268	0.0482689102874875	2.43115841546481e-05	0.000260497963694194	-167.476136885374	44.9639466183347	0.000195566163566768
ENSG00000138794.9	CASP6	-0.275559532796938	0.0652855564131487	2.43399525320658e-05	0.000260497963694194	-87.7938942000684	24.900665572341	0.000422261542593901
ENSG00000275116.1	XXbac-BCX105G6.12	0.387506436944825	0.0918322056911979	2.44603065661783e-05	0.000261172956693817	3.91208105198735	1.06455131257094	0.000237976356846111
ENSG00000214595.11	EML6	0.30516634442702	0.0723204503140495	2.44691541950523e-05	0.000261172956693817	8.9909962957884	2.57996520718555	0.000492267125690046
ENSG00000269807.1	AC007292.4	0.315308098059764	0.0747391032147664	2.45623948421885e-05	0.0002618143630326	1.80203008091476	0.445541901992874	5.24168997826204e-05
ENSG00000249614.1	RP11-703G6.1	0.277208872366735	0.0657213490942836	2.46541651407495e-05	0.000262438388962804	16.7925973268501	4.14964158033105	5.19317705217205e-05
ENSG00000112984.11	KIF20A	-0.267237915893556	0.0633804406522495	2.48222423389581e-05	0.000263871912770415	-158.004542060766	38.5371752705986	4.1305178056234e-05
ENSG00000186501.14	TMEM222	-0.224036074822854	0.0531606107002527	2.50526646929466e-05	0.000265963450047449	-49.9483275648187	11.8253845022971	2.40193029564118e-05
ENSG00000278768.1	BACE1-AS	-0.410215567247472	0.0973650357957897	2.51810022101967e-05	0.000266493826714107	-7.81208949475484	2.73284011916767	0.0042551853521226
ENSG00000174990.4	CA5A	0.206129550131837	0.0489265245078056	2.51953107479442e-05	0.000266493826714107	7.8176168465595	1.95113876666527	6.15744381272632e-05
ENSG00000232164.1	AC092669.3	0.206700060596027	0.0490637222754079	2.5212396448338e-05	0.000266493826714107	71.2267833284764	18.4513428787056	0.000113271404092667
ENSG00000267412.1	CTC-265F19.2	0.271293614804816	0.0643995309767929	2.52375843407778e-05	0.000266493826714107	1.92901101998942	0.480848704358093	6.02882424310557e-05
ENSG00000183207.12	RUVBL2	-0.159126907359483	0.0377829679248069	2.53563513717375e-05	0.000267064471241133	-126.453480287058	31.8822851561734	7.30087586427403e-05
ENSG00000113569.15	NUP155	-0.187394090998799	0.0444949785958367	2.53592503705045e-05	0.000267064471241133	-68.4598027846549	17.5906459544744	9.94909693057045e-05
ENSG00000147274.14	RBMX	-0.11812670755988	0.0280520971612687	2.54269774930156e-05	0.000267421160594148	-258.938945484705	63.6324183984651	4.71560441685221e-05
ENSG00000096150.9	RPS18	0.113749609038098	0.0270244460563087	2.563473710853e-05	0.000269247695637814	57.8435023272537	14.0862664332947	4.01915563855465e-05
ENSG00000153443.12	UBALD1	0.349779339975266	0.0831233277722853	2.57690557697536e-05	0.000270299036038773	11.5224949447131	3.06877360815223	0.000173510688861208
ENSG00000143476.17	DTL	-0.284219918747864	0.067554946838588	2.5850780873261e-05	0.00027079665044431	-112.586073478495	29.4739382430614	0.00013353192822008
ENSG00000135917.13	SLC19A3	-0.408795472877622	0.0971938845995526	2.59953954675965e-05	0.000271950865160115	-29.7874826242676	11.1050783626205	0.00731113437635455
ENSG00000183020.13	AP2A2	0.345173239248253	0.082098313570992	2.61788473156437e-05	0.000273507784951993	7.84865223450724	2.1179050521711	0.000210677551026143
ENSG00000183317.16	EPHA10	0.384176289888372	0.0913929028681668	2.62740069826539e-05	0.000274000564695814	2.85690875120705	0.888738247490715	0.0013064136714832
ENSG00000269103.2	Metazoa_SRP	0.265459238110746	0.0631536968163133	2.62953948072676e-05	0.000274000564695814	19.0888276958777	4.92999727045978	0.000107956891214032
ENSG00000183742.12	MACC1	0.301279865439785	0.0716882208033776	2.63818660397497e-05	0.000274539414125789	5.98193720407537	1.50637518631344	7.15473813599354e-05
ENSG00000184612.8	RPL7P26	-0.216420041438932	0.0515052856119899	2.64684470970786e-05	0.000275077986904965	-0.641669973120912	0.156950183169067	4.34420215797585e-05
ENSG00000272702.1	RP11-44N22.3	0.284797649769379	0.0677863482194637	2.65267924590406e-05	0.000275322085428429	2.71823095826724	0.66787480174131	4.7019025426054e-05
ENSG00000261541.1	RP11-626K17.3	0.255086733489736	0.0607193769056047	2.65649069954913e-05	0.000275355842708307	0.65550972784467	0.162476489923394	5.47210863148716e-05
ENSG00000255468.6	RP11-867G23.8	0.198788075279615	0.0473294319552085	2.66803887931714e-05	0.000275901242347809	15.3376908409395	3.80731283386196	5.61381817515869e-05
ENSG00000079616.12	KIF22	-0.180822675526485	0.0430543543099155	2.6706869902259e-05	0.000275901242347809	-146.885582602284	36.3648926075027	5.36306222975068e-05
ENSG00000279175.1	CTA-414D7.1	0.205387467375802	0.0489048204408227	2.67223177336544e-05	0.000275901242347809	9.50410401384547	2.31722115751768	4.10464093713063e-05
ENSG00000074071.13	MRPS34	-0.127430261346187	0.0303510536874757	2.68635605830525e-05	0.000276997451245015	-126.467917983118	31.7665796562201	6.85790227260566e-05
ENSG00000114902.13	SPCS1	-0.138495150270212	0.0329902980795762	2.69214932570033e-05	0.000277232887911496	-126.887160007124	31.7495716818516	6.42859092278862e-05
ENSG00000239900.11	ADSL	-0.162078251576719	0.0386199312998652	2.70770842272424e-05	0.000278472070266241	-127.540968606727	32.0359565274621	6.85734608937929e-05
ENSG00000092758.15	COL9A3	0.4620728683387	0.11014510152882	2.72716782495261e-05	0.000280108631878913	22.0269382202067	5.77261600168163	0.000135762416308539
ENSG00000136449.13	MYCBPAP	0.256830542708719	0.0612483705698524	2.74970007657066e-05	0.000282002683806164	1.82410790319441	0.478440817202753	0.00013750739463566
ENSG00000248319.1	RP11-205M3.3	0.216471816755869	0.051626806416404	2.7527492429883e-05	0.000282002683806164	3.48808311817334	1.05753128316125	0.000972630775691171
ENSG00000275978.1	Metazoa_SRP	0.250924120325011	0.0598616087114489	2.76826793639912e-05	0.000283225133288063	4.46872782381854	1.13106065600714	7.78520205809064e-05
ENSG00000085741.12	WNT11	-0.484496475049139	0.11559992530984	2.77545691788597e-05	0.000283593298606252	-33.5553253772009	12.2315534587649	0.00608174434129962
ENSG00000099341.11	PSMD8	-0.120151090762058	0.028675237830679	2.78875398327914e-05	0.000284583823894314	-184.032621981678	45.7611215739169	5.78057917557507e-05
ENSG00000144152.12	FBLN7	0.32260075680239	0.0770460408832871	2.82520703509835e-05	0.000287931741628286	1.76141787696949	0.437769713103336	5.73109712489609e-05
ENSG00000178741.11	COX5A	-0.0990471509179529	0.0236586821698813	2.83284819825729e-05	0.000288338443240949	-279.655581986635	72.7998963385348	0.000122320467920028
ENSG00000114573.9	ATP6V1A	-0.190861099354537	0.0455985713017879	2.8431169706291e-05	0.000289011202207395	-120.329482578376	32.5364189164309	0.000217047101627024
ENSG00000176087.14	SLC35A4	-0.267774840151722	0.0640032335868121	2.86713574127829e-05	0.000290818658417371	-148.845361577235	36.9807467970817	5.6989355760257e-05
ENSG00000172757.12	CFL1	-0.0978547734132368	0.0233897587609617	2.86854367056258e-05	0.000290818658417371	-776.970922989177	197.648039796926	8.45639380365163e-05
ENSG00000255537.1	AP000708.1	0.268415364732043	0.064162169585207	2.87194356569577e-05	0.000290818658417371	2.15150981117538	0.530505693867888	5.00094349831849e-05
ENSG00000140988.15	RPS2	0.139146210207015	0.0332700946032846	2.88548373565974e-05	0.000291520151913864	708.960400064694	178.682932254717	7.25693835647739e-05
ENSG00000174695.9	TMEM167A	-0.144467759476158	0.0345429863222641	2.88625279836513e-05	0.000291520151913864	-132.791853754313	34.5907924360719	0.000123568407934517
ENSG00000260923.5	AC137934.1	0.344036863955746	0.0822708471697417	2.89262362034049e-05	0.000291790490339338	5.00435077084529	1.35084938592901	0.000211728196930406
ENSG00000267177.1	RP11-756J15.3	0.200718426841108	0.0480202188405335	2.91671656659387e-05	0.000293845560307433	9.80949672175615	2.48819837779599	8.06671198824756e-05
ENSG00000159352.15	PSMD4	-0.120205328848471	0.0287625563236749	2.92498175524888e-05	0.000294302853137708	-235.966137579832	59.3174012991541	6.94899078766917e-05
ENSG00000236773.1	RP11-365O16.1	-0.17342926863066	0.0415078249218578	2.9378557301114e-05	0.000295222114580573	-12.2819358785691	3.10291584982174	7.55193253900503e-05
ENSG00000183691.4	NOG	0.330547708616602	0.0791414477176544	2.95807716520204e-05	0.000296556777235883	3.62944567330191	1.61375836018555	0.0245084308183967
ENSG00000197930.12	ERO1A	-0.248762371872699	0.0595606027037402	2.95864666789971e-05	0.000296556777235883	-27.4938888646864	6.99740177337709	8.52442385191786e-05
ENSG00000067560.10	RHOA	-0.10507686977513	0.0251611016606623	2.96467004839076e-05	0.000296778704530177	-243.762732337661	60.8875932955304	6.24154411905612e-05
ENSG00000055163.18	CYFIP2	0.490079771825979	0.117359667300019	2.96837563648584e-05	0.000296778704530177	11.8584329126437	4.20624516392175	0.00481368587196049
ENSG00000185024.16	BRF1	0.301385922516311	0.0721832913776684	2.9761125047096e-05	0.000297176065705214	12.950322842784	3.20957028069061	5.46235482688698e-05
ENSG00000167553.14	TUBA1C	-0.16212564222116	0.0388446109084695	2.99696071606816e-05	0.000298879987486422	-765.38980281447	215.19285903501	0.000375453889102704
ENSG00000100522.8	GNPNAT1	-0.214647916826905	0.0514451312430908	3.01452880806265e-05	0.000300252905621666	-65.8665098548364	18.008001996447	0.000254563587048414
ENSG00000168685.14	IL7R	0.295232398462532	0.0707870676295381	3.03650811806367e-05	0.00030206117802121	2.49787875987368	0.678422605485461	0.000231509490924842
ENSG00000156502.13	SUPV3L1	-0.206861910889917	0.0496108837735818	3.05016805062391e-05	0.000303038359801763	-83.8295650243918	20.866067361093	5.88171683523297e-05
ENSG00000138069.16	RAB1A	-0.150771295923489	0.0361638260196914	3.05779248621114e-05	0.000303300894062454	-192.154198438111	48.6290487873373	7.76861557985271e-05
ENSG00000213516.9	RBMXL1	-0.155231805513907	0.0372355141781969	3.06049055979288e-05	0.000303300894062454	-36.5332599268273	8.73148328407523	2.86318173155883e-05
ENSG00000118137.9	APOA1	-0.609022327423167	0.146142963396536	3.08221744976878e-05	0.000305071298910695	-303.937112136094	250.951385267838	0.225841980325989
ENSG00000166260.10	COX11	-0.199760835663937	0.0479513770047642	3.10121125472781e-05	0.000306567095857706	-70.0406500400336	18.8445212930854	0.000201790276567794
ENSG00000235813.1	RP11-308B5.2	0.242300975834509	0.05818447866482	3.12230425716438e-05	0.000308266407959142	2.06757507334609	0.511776083135068	5.34513361563807e-05
ENSG00000162704.15	ARPC5	-0.146400287502649	0.0351802260248841	3.16251513365177e-05	0.000311846636352859	-137.735431169253	35.6867620886763	0.000113588348089026
ENSG00000267449.1	RP11-264B14.2	-0.0942897963810064	0.0226649628598992	3.18029363251006e-05	0.000313208701538224	-44.610906845432	11.2272673955748	7.08411220419408e-05
ENSG00000225739.1	NPM1P18	-0.202526562404193	0.048771646975818	3.28795018390129e-05	0.000323407920032821	-1.38542195630916	0.352494554700402	8.48273187657206e-05
ENSG00000131652.13	THOC6	-0.226372559099817	0.0545464235877498	3.32344784415652e-05	0.000326492933938362	-83.265212131293	21.5157455464653	0.00010885035833275
ENSG00000196220.15	SRGAP3	0.246274332816709	0.0593725904174556	3.35470661545959e-05	0.00032915437535431	3.66413437103301	0.910069018250863	5.66816437097076e-05
ENSG00000081665.13	ZNF506	0.217672316544423	0.0525060130457506	3.38829580055822e-05	0.000332037582653374	33.4381864119216	8.58346676399155	9.7935535072464e-05
ENSG00000277592.1	Metazoa_SRP	0.248981860693806	0.0600723624315357	3.40260353253195e-05	0.0003330264911007	3.74600857430623	0.954215365539877	8.64608208926363e-05
ENSG00000065328.16	MCM10	-0.198749409595496	0.0479801508782122	3.43801710791039e-05	0.00033605485523594	-95.8341392292006	23.5287287674686	4.63976417954423e-05
ENSG00000053524.11	MCF2L2	0.2029042944198	0.0489892034893544	3.44565879370952e-05	0.00033605485523594	5.05863063753705	1.26635979223294	6.4797127720709e-05
ENSG00000245937.7	LINC01184	0.264140512486936	0.0637747394624471	3.44630909021732e-05	0.00033605485523594	3.98607804124335	1.04976948106771	0.000146399672942085
ENSG00000100416.12	TRMU	-0.22694612136928	0.0547990118525018	3.45151339148999e-05	0.000336147337876513	-95.1741844733323	24.2094831929744	8.44958493582708e-05
ENSG00000198042.10	MAK16	-0.205978725479205	0.0497439599804654	3.46128910688904e-05	0.000336684260345766	-75.5697117624407	19.352744325198	9.42808641367342e-05
ENSG00000274505.1	Metazoa_SRP	0.250577293092439	0.0605226635158452	3.46969117538374e-05	0.000337086409835166	1.75817981637072	0.435875459132778	5.49113195578207e-05
ENSG00000204469.12	PRRC2A	0.331555935392649	0.0800894445574096	3.4757747608266e-05	0.000337262603376482	9.96950107273205	2.87149930615037	0.000516827261780862
ENSG00000182612.10	TSPAN10	0.249243526808586	0.0602149279359539	3.48471167856693e-05	0.000337714890375261	5.44978951054655	1.39026815968812	8.85652698429158e-05
ENSG00000011007.12	TCEB3	-0.158631522278392	0.0383276979654913	3.4909354979677e-05	0.000337748962166039	-118.603187831959	29.4259291740283	5.56423944462429e-05
ENSG00000213551.4	DNAJC9	-0.18155852703131	0.043869064429818	3.49361555084887e-05	0.000337748962166039	-112.578711683346	29.1207989688705	0.000110670707108083
ENSG00000277273.4	CDK7	-0.21943527302575	0.0530377326127883	3.51351236761002e-05	0.000339257260313188	-56.7702812013607	14.1410415546848	5.95528391844675e-05
ENSG00000183826.16	BTBD9	0.304581597315217	0.0736319955335584	3.52583950523236e-05	0.000340031855564692	37.78684899277	10.148383455322	0.000196530257857862
ENSG00000154518.9	ATP5G3	-0.113231472867303	0.0273920465154137	3.56914338782515e-05	0.000343788314744066	-548.63823964553	151.276821803077	0.000287047463182344
ENSG00000102524.11	TNFSF13B	0.297587585242753	0.0720064528537653	3.58385346569999e-05	0.000344690883808912	10.5755942416786	2.84900809039117	0.000205606251410901
ENSG00000133874.1	RNF122	0.353907440766911	0.0856385132563089	3.58724176638717e-05	0.000344690883808912	3.36592799873343	1.09843333970847	0.00218180854286734
ENSG00000210077.1	MT-TV	0.255594015155935	0.0618548360570556	3.59371739288488e-05	0.000344893535292249	113.803254481361	39.6556347273647	0.00410747421232308
ENSG00000176974.17	SHMT1	-0.225285385903563	0.054528271527185	3.60351006844513e-05	0.000345413649897439	-91.238782842203	23.8948845579372	0.000134352920019532
ENSG00000266111.2	RP11-296K13.4	0.271422650912692	0.0657438079019448	3.65153379409026e-05	0.00034959269038105	0.806271822716436	0.199753953710328	5.42950537942199e-05
ENSG00000283048.1	AC205875.2	0.20855778999076	0.0505720387988957	3.723904096694e-05	0.000356089697108031	27.2756229007804	7.03185889310606	0.000104945490086457
ENSG00000134057.14	CCNB1	-0.171566436740482	0.0416142757920406	3.7432979905232e-05	0.000357511370766963	-571.526536559732	152.749554616656	0.000182858093563775
ENSG00000274017.1	Metazoa_SRP	0.254701624401246	0.0617898544751265	3.7549575001362e-05	0.000358191814300756	2.62240279013485	0.65830596761994	6.78898825176318e-05
ENSG00000072506.12	HSD17B10	-0.154535311387077	0.0374953654489709	3.76493558053378e-05	0.000358388977784724	-149.288457185066	40.1313609830901	0.000199226820592733
ENSG00000188868.13	ZNF563	0.265045776979759	0.0643099614673318	3.76609932106707e-05	0.000358388977784724	1.33476475833749	0.332531012028372	5.97095522050135e-05
ENSG00000184304.14	PRKD1	0.351956845958037	0.0854344386697949	3.79508852885386e-05	0.000360713050384277	3.57778817672715	1.00488956676889	0.000370319269037446
ENSG00000128699.13	ORMDL1	-0.20296687357351	0.0492748342624345	3.80391786894587e-05	0.000361117697629411	-78.2343483708485	20.8771844549745	0.000178704754120285
ENSG00000136810.12	TXN	-0.111760960049392	0.0271352665775886	3.81080527508979e-05	0.000361337240845033	-376.142636398034	106.391263325422	0.00040705746092024
ENSG00000259380.5	RP11-346D14.1	0.200145688372712	0.0486006240138639	3.81891013220584e-05	0.000361359226109263	39.0058646855569	9.91199202222164	8.31206793937208e-05
ENSG00000173915.12	USMG5	-0.103292751630097	0.0250826594462378	3.8201872895674e-05	0.000361359226109263	-168.375672118524	43.7934424678183	0.000120666029497851
ENSG00000246082.2	NUDT16P1	-0.519888222974317	0.126339238719868	3.87149447063168e-05	0.000365774422719965	-10.8089457566024	2.94947672344768	0.000247629192947814
ENSG00000166317.11	SYNPO2L	0.277787441773833	0.0675503754001824	3.91735963204529e-05	0.000369665527696214	3.09206206092387	0.796818984888304	0.000104238722863666
ENSG00000130489.12	SCO2	-0.235741433468058	0.0573298483598501	3.92213782374259e-05	0.000369674760115627	-66.367890005766	18.4975626770592	0.000333318583098996
ENSG00000070601.9	FRMPD1	0.332685150342169	0.080920861622701	3.9353844996471e-05	0.000370481202465069	3.21103287640456	0.822129351542041	9.39330385510959e-05
ENSG00000184343.10	SRPK3	0.34038570760457	0.0828053948396478	3.94511557394214e-05	0.000370955156313304	1.28615791038074	0.325359212852349	7.7164603309242e-05
ENSG00000281385.2	AP2A2	0.291802298446893	0.0710723307069195	4.03076882080724e-05	0.00037855837820856	3.31666483165216	0.833711195503957	6.94407200799445e-05
ENSG00000278214.1	RP11-442O1.4	0.265610004480776	0.064729956739989	4.07201348594199e-05	0.000381977765479669	3.35947205311969	0.872396745815476	0.000117706902233373
ENSG00000255021.1	RP11-536I6.2	0.280434256762151	0.0683776233553067	4.10910566052844e-05	0.00038499997543126	2.85049339594526	1.01577028073927	0.00501236195397271
ENSG00000124279.11	FASTKD3	-0.339526862437311	0.0827975456818433	4.11924479403459e-05	0.000385437981957417	-37.6702466690214	9.49608301199405	7.28059689105076e-05
ENSG00000100220.11	RTCB	-0.168736424129939	0.0411531733232497	4.12785311612246e-05	0.000385437981957417	-140.232974655668	36.5296433657199	0.000123596024774188
ENSG00000280230.1	AL590235.1	0.276018398364616	0.0673227548766652	4.13280004136561e-05	0.000385437981957417	10.9444230711421	3.57462018827965	0.00220082172724629
ENSG00000121903.14	ZSCAN20	-0.458060248191538	0.111724756951353	4.1333002229317e-05	0.000385437981957417	-4.53948265437917	1.18242410509019	0.000123469855292353
ENSG00000181991.15	MRPS11	-0.139580545217481	0.0340599582922747	4.16585428616026e-05	0.000388015603494655	-140.347699330162	36.7347197391749	0.000133141681522526
ENSG00000156697.12	UTP14A	-0.210768858649703	0.0515075042603801	4.27663236165669e-05	0.000397469913063222	-88.0692460425167	22.2425544181168	7.51089394623159e-05
ENSG00000143127.12	ITGA10	0.389726428312633	0.0952419920216473	4.2774231726542e-05	0.000397469913063222	2.8774894396098	0.763787755242713	0.000164960517604956
ENSG00000159433.11	STARD9	0.281660866677902	0.0688476908705374	4.29383618985657e-05	0.000398526201360508	6.28261364992247	1.88431009811628	0.000855537883267881
ENSG00000280707.2	RP11-568A7.4	0.342745121965384	0.0837899045323959	4.30388449292014e-05	0.000398603892111249	2.23227149481541	0.976724851253041	0.0222855145034422
ENSG00000047249.16	ATP6V1H	-0.232660229335762	0.0568784313293433	4.30476649153963e-05	0.000398603892111249	-64.0354948062864	16.9170080315703	0.000153539892868084
ENSG00000168872.16	DDX19A	-0.185920992485441	0.0454581527673935	4.31489903110803e-05	0.000398983081911867	-70.9174058260861	17.5096526388565	5.11762413102975e-05
ENSG00000240625.3	RN7SL403P	0.283498409939299	0.0693218636733333	4.32125365232236e-05	0.000398983081911867	1.26557205608699	0.31984851244903	7.59649858439741e-05
ENSG00000115806.12	GORASP2	-0.18897469760879	0.0462119067867611	4.32662940680793e-05	0.000398983081911867	-104.255599498095	26.2692228320577	7.22550014441093e-05
ENSG00000267530.2	AC006273.5	-0.442073177962251	0.10810810958779	4.32906727498232e-05	0.000398983081911867	-5.13194634118755	2.16232384820175	0.0176276609098159
ENSG00000171532.4	NEUROD2	0.351459322742052	0.0859787121665132	4.3558062272699e-05	0.000400898041744364	112.16645570512	35.3426383682857	0.00150516146839461
ENSG00000280447.1	AC109486.1	0.393222391554436	0.0962006075220167	4.35999640353108e-05	0.000400898041744364	12.9224929650716	3.99617140517072	0.00122189874570778
ENSG00000082996.19	RNF13	-0.290304986401663	0.0710348535137317	4.37370544737488e-05	0.000401690950667509	-47.7691863093665	13.8026581534075	0.000538435539363731
ENSG00000275349.4	SMN1	-0.222368566895561	0.0544272296979392	4.39607044126639e-05	0.000403276076365441	-52.9674572042347	14.1002215236708	0.000172307489178189
ENSG00000148734.7	NPFFR1	0.223578364063576	0.0547465415560005	4.42897067102034e-05	0.000405083037744421	3.62433205173026	0.91062656902821	6.89030743378935e-05
ENSG00000242308.2	RP11-572C15.3	-0.236230850359533	0.0578463172052202	4.43115641054111e-05	0.000405083037744421	-1.24066113806403	0.333177541393899	0.000196305689416206
ENSG00000042304.10	C2orf83	0.254280598634936	0.0622825011626678	4.4515992481437e-05	0.000405083037744421	1.22340974197357	0.307808873825241	7.05047660787237e-05
ENSG00000115762.16	PLEKHB2	-0.136764920998134	0.0334990821152932	4.45256646859286e-05	0.000405083037744421	-267.338769854897	68.5700305096367	9.66826009250893e-05
ENSG00000269936.3	RP11-394O4.5	0.255270991631201	0.0625279480623973	4.45518379601493e-05	0.000405083037744421	1.22396847778798	0.309796027335338	7.78627335285779e-05
ENSG00000096060.14	FKBP5	-0.331213200000038	0.0811304543746908	4.45582561097008e-05	0.000405083037744421	-24.905688899949	7.64729525400217	0.00112676949791037
ENSG00000279538.1	AC004953.1	0.260979797350687	0.0639290278219564	4.45851965375977e-05	0.000405083037744421	2.47130296782781	0.642352532089216	0.000119441816876063
ENSG00000091536.16	MYO15A	0.219095290022967	0.0536699759328953	4.45980931802025e-05	0.000405083037744421	3.5039845711552	0.898173466538733	9.57037139357893e-05
ENSG00000115216.13	NRBP1	-0.190166286412085	0.0465847331632807	4.46192579178642e-05	0.000405083037744421	-152.625666511419	42.9271282447003	0.000377319047510847
ENSG00000121380.12	BCL2L14	0.265200207979359	0.0649824860134897	4.48225168341867e-05	0.000405995034263383	1.22881487241737	0.336576523848602	0.000261299877749178
ENSG00000281449.2	BCL2L14	0.265200207979359	0.0649824860134897	4.48225168341867e-05	0.000405995034263383	1.22881487241737	0.336576523848602	0.000261299877749178
ENSG00000132563.15	REEP2	0.350639289162689	0.0859339814402193	4.49711640248194e-05	0.000406874856623545	1.69516708457131	0.434813915139397	9.67490158062889e-05
ENSG00000090674.15	MCOLN1	-0.225668359844791	0.0553159954244334	4.51089632338377e-05	0.000407654631264668	-78.0579351941588	21.7079622330156	0.000323370750862837
ENSG00000265708.1	AC027348.1	0.248056064389938	0.0608183555986697	4.53002835730885e-05	0.000408915747094738	0.8064702915776	0.202668935187604	6.91331130333047e-05
ENSG00000214548.14	MEG3	0.484120752564636	0.118738921770488	4.5583890165779e-05	0.000411006080512591	45.7428867242622	33.8662893695642	0.176794488819499
ENSG00000232098.3	CTD-2619J13.14	0.255862618889918	0.0627738091946318	4.58277717750755e-05	0.000412547136388397	26.6105425210764	8.64482499836827	0.00208251683936102
ENSG00000242436.3	RN7SL789P	0.337674115506809	0.0828526352675433	4.58960553380524e-05	0.000412547136388397	1.75524047781985	0.494181788733544	0.000382589080314029
ENSG00000117399.13	CDC20	-0.185578093502631	0.0455348181821184	4.59115002350958e-05	0.000412547136388397	-292.694693903298	78.5485238077453	0.000194317694436801
ENSG00000266553.2	RN7SL356P	0.253659077263196	0.0622507394570243	4.60546591888994e-05	0.000413363254961696	0.979368886762431	0.246084210733858	6.89697984879241e-05
ENSG00000115241.10	PPM1G	-0.134858784239576	0.0330991711177796	4.61359966707931e-05	0.000413623272486443	-147.223633627858	37.4402838568087	8.41631087560561e-05
ENSG00000185739.13	SRL	0.264278661328834	0.0648700172726515	4.62179570465362e-05	0.000413888278503951	1.20367322720507	0.303325574339805	7.24008390378914e-05
ENSG00000264250.2	RN7SL835P	0.251868361592438	0.0618429630895945	4.64695684770732e-05	0.000415670212684096	0.936443448916393	0.235294832411597	6.89522195032304e-05
ENSG00000131165.14	CHMP1A	-0.209537767835084	0.0514630619650204	4.66883302813169e-05	0.000417154607884451	-124.564995948203	32.7680487326439	0.000143871316224776
ENSG00000250865.1	RP11-780O17.1	0.269426189710215	0.066183225509246	4.68291265176669e-05	0.000417939822693772	1.08454603236932	0.274742768865137	7.89727755870199e-05
ENSG00000189266.11	PNRC2	-0.163290137067381	0.040124063006007	4.70876249932508e-05	0.000419715256601458	-127.469073342123	33.2295176004047	0.0001250445473438
ENSG00000171497.4	PPID	-0.156884766101296	0.038552307694633	4.7134337609492e-05	0.000419715256601458	-95.5733943755961	24.7864629018668	0.000115318464794332
ENSG00000254162.1	RP11-48B3.3	0.230848142275591	0.0567361959650599	4.725621643097e-05	0.00042032667159425	4.96403770610639	1.25707842873551	7.85213917665819e-05
ENSG00000160588.9	MPZL3	-0.395906696107896	0.0973301963759439	4.7486451114003e-05	0.000421073894537979	-7.14366306043145	1.92258459424638	0.000202677139811983
ENSG00000279467.1	KB-1125A3.12	0.223915896553431	0.0550486739273049	4.75001579226901e-05	0.000421073894537979	3.29486036703669	0.86003165425445	0.000127575802162989
ENSG00000281180.1	KB-1125A3.12	0.223915896553431	0.0550486739273049	4.75001579226901e-05	0.000421073894537979	3.29486036703669	0.86003165425445	0.000127575802162989
ENSG00000096080.11	MRPS18A	-0.149131159656969	0.03668045579354	4.78916940555945e-05	0.000423201911450621	-128.43426324745	33.7459564282837	0.000141280537579843
ENSG00000125166.12	GOT2	-0.174462058064121	0.0429130072036465	4.79332953046341e-05	0.000423201911450621	-135.053438737532	36.4615412514772	0.000212228783834233
ENSG00000115484.14	CCT4	-0.125554560259282	0.0308857198114021	4.80050692721541e-05	0.000423201911450621	-277.462255501922	70.3320556561707	7.97891080708501e-05
ENSG00000069020.18	MAST4	0.293621437262815	0.0722303272987411	4.80177609701148e-05	0.000423201911450621	15.1329658726135	4.13332141929947	0.000251024958245536
ENSG00000242798.1	RP11-506M12.1	0.283150097881066	0.0696571959237748	4.80513978916961e-05	0.000423201911450621	1.15596424400138	0.306092403691467	0.00015903446210598
ENSG00000112578.9	BYSL	-0.176816788979908	0.0434988836399094	4.80616964253346e-05	0.000423201911450621	-125.915974238341	33.3891070199445	0.000162484406585329
ENSG00000048162.19	NOP16	-0.132475819105979	0.0326172099042156	4.87518792701438e-05	0.000428801200328194	-192.823965193459	50.5057136983662	0.000134611886480928
ENSG00000275591.4	XKR5	0.24966255551291	0.0614893608067142	4.90189082674652e-05	0.000430670287742754	1.03923797140892	0.261892435516537	7.24217133163947e-05
ENSG00000132603.13	NIP7	-0.161792078958654	0.0398534833496605	4.91416528896723e-05	0.000431268976578274	-99.4590401380955	25.9364918672353	0.000125710252196273
ENSG00000236824.1	BCYRN1	0.315629678897504	0.0777797647827104	4.94964203751656e-05	0.000433532279205066	1841.47041684845	528.639417789902	0.000495060511186654
ENSG00000269982.1	RP11-1020A11.2	0.281367316261578	0.0693376243100887	4.95093254049078e-05	0.000433532279205066	6.98290931302745	1.79727348897963	0.000102212350980347
ENSG00000009307.15	CSDE1	-0.112565500494736	0.0277416203340559	4.9571161703136e-05	0.000433593051754471	-198.81132742675	50.0141521920336	7.03492702788025e-05
ENSG00000275355.1	Metazoa_SRP	0.200052844485596	0.0493131907344814	4.9753567508406e-05	0.000434423761999164	7.87067544985213	2.01151987875923	9.12320037237051e-05
ENSG00000263490.2	RN7SL155P	0.250925369549322	0.061858375177434	4.98243480339859e-05	0.000434423761999164	5.76639074857862	1.50513734496107	0.00012755129117185
ENSG00000198856.12	OSTC	-0.130985925757283	0.0322910359940755	4.98311376374862e-05	0.000434423761999164	-106.692980268707	27.9100978937169	0.000131978211317356
ENSG00000244414.6	CFHR1	0.366923776936233	0.0904752738760554	5.0024088245252e-05	0.000435625067167939	4.11337823871853	1.21175521900664	0.000687384700418405
ENSG00000185880.12	TRIM69	0.266671468989246	0.0657606422327919	5.00949683663576e-05	0.000435761869874996	2.78555673254965	0.779077000868446	0.000349615924751311
ENSG00000260570.1	RP11-24N18.1	0.253037640017952	0.0624367008538918	5.06284442635352e-05	0.000439917933729808	15.5965226459923	4.29330008810976	0.00028040736809966
ENSG00000165406.15	MARCH8	-0.412929152984826	0.101906187840587	5.07704180431165e-05	0.000440666782660956	-38.1983934154693	11.7121951015243	0.00110855505812564
ENSG00000225889.7	AC074289.1	0.22877263523119	0.0564834242071555	5.11604417173325e-05	0.00044356459746161	7.06267337298353	2.99353385236871	0.0183089700582826
ENSG00000186960.10	LINC01551	0.350402763256438	0.0865378982426871	5.14094922967555e-05	0.000445235151024993	292.087153567458	83.0848273206959	0.000438878155556395
ENSG00000162889.10	MAPKAPK2	0.373146344573813	0.0921705101112371	5.15611883070336e-05	0.00044605982320788	10.8548312215205	3.19177286715089	0.000671697137005705
ENSG00000266412.5	NCOA4	-0.164411235677062	0.0406262522824511	5.18957341459341e-05	0.000448410723124966	-285.444102198066	76.7518947708282	0.000199973798873553
ENSG00000068078.17	FGFR3	0.328619348720608	0.0812069053204481	5.19464790180154e-05	0.000448410723124966	39.3821100962577	10.901821755428	0.000303336485113045
ENSG00000101608.12	MYL12A	-0.133870014950177	0.0330929944384242	5.22634118232385e-05	0.000450654022221599	-140.668264074755	36.7982638287475	0.000132005018199451
ENSG00000277938.1	RP5-965G21.3	0.208922671712436	0.0516532038140332	5.23860193359949e-05	0.000451218638653013	7.52695617758691	2.07004722991731	0.00027676711332705
ENSG00000177369.8	FLJ40194	0.27334313616709	0.0676151541180539	5.28547050912254e-05	0.000454759667678781	4.29669485960613	1.14029499785929	0.000164524116583422
ENSG00000135392.15	DNAJC14	-0.321560282057111	0.0795710168956222	5.31843984878366e-05	0.000457098407298856	-38.3672189143788	9.87069891880937	0.000101498705384356
ENSG00000138430.15	OLA1	-0.187246190298773	0.0463417598633077	5.3326030949507e-05	0.000457817511839013	-73.6263546696494	19.2999255759133	0.000136264719059748
ENSG00000162896.5	PIGR	0.255196145335979	0.0631776527633003	5.36013643374604e-05	0.00045968166488092	2.9506340111191	0.75943384484163	0.00010220044796094
ENSG00000279937.1	AC073657.1	0.260573273068507	0.0645319295508679	5.39325640131274e-05	0.000462020360063834	1.97343131138254	0.510088020846183	0.000109369866697329
ENSG00000133250.13	ZNF414	0.273665384568215	0.0677853296022575	5.40846145974873e-05	0.000462820946275918	5.42727110950401	1.43124461090158	0.000149442469894923
ENSG00000224714.2	RP11-179K3.2	0.26808257773442	0.0664106373564755	5.41987244290282e-05	0.000463259998216352	1.68665472273114	0.443224519727637	0.000141564706914213
ENSG00000148225.15	WDR31	0.238920894565938	0.0591909277761515	5.42673569897681e-05	0.000463259998216352	5.20039457439748	1.32568740644287	8.75290905081401e-05
ENSG00000058804.11	NDC1	-0.193658801861044	0.0479798589613037	5.4311878007222e-05	0.000463259998216352	-91.157326594183	22.7847156443721	6.31259312454515e-05
ENSG00000205056.8	RP11-693J15.5	0.23667769902958	0.0586429416886482	5.43908110379297e-05	0.000463432800048258	1.56832740732653	0.401244650302239	9.28109150039575e-05
ENSG00000213782.7	DDX47	-0.187347178092742	0.0464690375411184	5.53851938633661e-05	0.00047139684514565	-97.3428132694178	24.9810203804663	9.75240278665682e-05
ENSG00000251417.2	RP11-1348G14.4	0.236554986177065	0.0586805648175572	5.5485177842839e-05	0.000471679792092255	6.43522445493847	1.66051872109621	0.000106436473027234
ENSG00000197099.8	RP11-573D15.8	0.21898288468641	0.0543245809857506	5.55378740557107e-05	0.000471679792092255	7.8912632421498	2.06793435173226	0.000135625661301998
ENSG00000101166.15	PRELID3B	-0.168050809804324	0.0416996899977428	5.57708264408879e-05	0.000473149479673314	-121.5548911042	32.4880484850544	0.000182905958954908
ENSG00000049541.10	RFC2	-0.192425288145497	0.0477549687586366	5.59123395592656e-05	0.000473841091775787	-92.1133128181711	23.7127260127187	0.000102518829080932
ENSG00000142230.11	SAE1	-0.146729628639645	0.0364195387270042	5.60453256810978e-05	0.000474459034918311	-122.556773005518	31.4764304980139	9.87656066755714e-05
ENSG00000240342.3	RPS2P5	-0.153620392535994	0.0381617244281721	5.68520324086287e-05	0.000480455226418018	-41.7372321371642	12.0220576257834	0.000517133126989084
ENSG00000072080.10	SPP2	0.321052694169539	0.0797564506947945	5.68752822917189e-05	0.000480455226418018	3.76951922544305	1.01293958298343	0.000198147770223143
ENSG00000280976.1	Metazoa_SRP	0.219664602394199	0.0545985674632226	5.73964198203232e-05	0.000483886085293354	2.68962433152415	0.68950877487057	9.5881939338978e-05
ENSG00000135624.15	CCT7	-0.140061428914305	0.0348131286205947	5.74039472735767e-05	0.000483886085293354	-295.726518607782	78.0716617806119	0.000151934811388446
ENSG00000267065.2	CTD-2246P4.1	0.212770456257374	0.0528920837377579	5.75279658700989e-05	0.000484414514457388	3.21133686573283	0.816480710624209	8.38416946602926e-05
ENSG00000280783.1	Metazoa_SRP	0.208699855880743	0.0519055436636148	5.80101038605242e-05	0.000487954152748518	10.4601092254286	2.73793956666598	0.000133218665943885
ENSG00000147155.10	EBP	-0.168170624549358	0.0418350483301861	5.82351748366134e-05	0.000489326231462883	-325.990435211397	101.74726273482	0.00135568543987133
ENSG00000069345.11	DNAJA2	-0.131408933521057	0.0326954910835524	5.84020301358688e-05	0.000490058549559693	-107.686451513692	28.1545377253319	0.000130859882638871
ENSG00000049246.14	PER3	-0.480371651518463	0.119525258001795	5.84464187628566e-05	0.000490058549559693	-20.0092194427913	6.24720870491668	0.00136048592007564
ENSG00000254503.1	CTD-2521M24.4	0.239353675782548	0.0595765061313115	5.87976359182785e-05	0.000492480614042469	3.89916860189696	1.00426818254141	0.000103346782207109
ENSG00000170515.13	PA2G4	-0.0837197738356679	0.0208446629661122	5.91027061172081e-05	0.000494511436155067	-254.333187448376	65.803337781459	0.000111066467227486
ENSG00000100372.14	SLC25A17	-0.22397819385346	0.0557784867299199	5.93213401656438e-05	0.000495815515586692	-50.0370724670283	13.4799032772313	0.000205647791013803
ENSG00000225746.8	SNHG23	0.373111042541291	0.0929332693768902	5.9489295767951e-05	0.000496693708657818	6.4400476154343	2.8661369013864	0.0246436396505001
ENSG00000099960.12	SLC7A4	-0.358338828263147	0.0892596338787469	5.95548902792251e-05	0.000496716306523284	-163.855452010391	103.424459665764	0.113125288639603
ENSG00000146109.4	ABT1	-0.141044378541504	0.0351393122396235	5.97330730377703e-05	0.000497551499166244	-120.27898190261	31.429158573333	0.000129721352538491
ENSG00000113249.12	HAVCR1	-0.240565668929041	0.0599365311565439	5.97810149182884e-05	0.000497551499166244	-156.642897394429	49.5810690404977	0.00158132997556387
ENSG00000169251.12	NMD3	-0.193602565718964	0.048239859981623	5.98676583520696e-05	0.000497748126432976	-52.2431478915402	13.6349938788204	0.000127338978576679
ENSG00000270800.1	RPS10-NUDT3	0.352595015843404	0.0878642737231354	5.9964391073991e-05	0.000498028135736733	8.94332829405704	2.55558936259429	0.000466101968240086
ENSG00000243811.7	APOBEC3D	0.269710945083047	0.0672341980921071	6.03305295696691e-05	0.000500381103938089	5.70567674045929	2.25597481736812	0.0114342322215208
ENSG00000226278.1	PSPHP1	-0.277834086186441	0.0692641296822684	6.04042218960605e-05	0.000500381103938089	-4.07903652941862	1.15956430064989	0.000435251579469646
ENSG00000206357.11	NELFE	-0.185005000716889	0.0461294541321373	6.05745861548127e-05	0.000500381103938089	-11.0291964744187	2.92271102084996	0.000160896720308247
ENSG00000213066.11	FGFR1OP	-0.191695862585407	0.0477994848868802	6.06116274159334e-05	0.000500381103938089	-59.8306271390781	15.5177446701877	0.000115433632418014
ENSG00000233801.9	NELFE	-0.185009408818532	0.046133305351804	6.06360013463308e-05	0.000500381103938089	-11.0308181676574	2.92298657447796	0.000160768325221652
ENSG00000206268.11	NELFE	-0.184974381624077	0.0461296572672225	6.074966075187e-05	0.000500381103938089	-11.0272145022152	2.92262197383307	0.000161260488083611
ENSG00000231044.10	NELFE	-0.184974381624077	0.0461296572672225	6.074966075187e-05	0.000500381103938089	-11.0272145022152	2.92262197383307	0.000161260488083611
ENSG00000224310.1	LINC01567	0.234850362309247	0.0585682059047985	6.0754512503388e-05	0.000500381103938089	1.70159276230626	0.442010318687976	0.000118278272549304
ENSG00000229363.9	NELFE	-0.184959274713813	0.0461306465675749	6.08561264512643e-05	0.000500695905926755	-11.0272087758568	2.92254171951224	0.000161194772334439
ENSG00000139131.12	YARS2	-0.206932507428521	0.051686798900387	6.23896954771423e-05	0.000512779253594985	-54.9847771960418	14.6608752409617	0.000176522416789291
ENSG00000273761.4	DDX24	-0.16185027133621	0.0404348783195126	6.26133186642329e-05	0.000514082261521684	-56.7435134052088	15.0316471837399	0.0001600484366907
ENSG00000140678.16	ITGAX	0.328647676302416	0.0821466318210443	6.31435366241905e-05	0.000517897224192296	2.67788460772385	0.855212302215272	0.00174063162301864
ENSG00000177553.6	RP11-56N19.5	0.253667897151715	0.0634215937239746	6.34205114164808e-05	0.00051962935050173	1.18110932163657	0.301950055037694	9.16848086235224e-05
ENSG00000116918.13	TSNAX	-0.215616530217419	0.0539201928391032	6.36621384122422e-05	0.000521068568548007	-36.5561811506742	9.27648020302243	8.12311971501474e-05
ENSG00000135972.8	MRPS9	-0.166197681952851	0.0415699882621001	6.3874311983775e-05	0.000522263982919746	-88.1495705281505	22.5033026663327	8.95894771616672e-05
ENSG00000089250.18	NOS1	0.246363147581288	0.0616497759701169	6.43747977793667e-05	0.000525811852419688	2.18092084773643	0.594827321142821	0.000245914774204214
ENSG00000265931.1	AC112719.1	0.221281161667995	0.0554083979131976	6.50667921588972e-05	0.000530798138207631	5.74222789478493	1.49185064748996	0.000118570263503141
ENSG00000179933.5	C14orf119	-0.131765436913637	0.032995414920296	6.5119671381297e-05	0.000530798138207631	-132.224319811112	34.0170530385068	0.000101490328384427
ENSG00000274848.1	Metazoa_SRP	0.282078242226747	0.070659145400375	6.54912593530901e-05	0.00053327665857637	3.535289672753	0.920156388680429	0.000122009448967668
ENSG00000263882.2	RN7SL774P	0.264632499099184	0.0663043486342322	6.57457362765383e-05	0.000534797454051433	3.47967161536085	0.903025328062851	0.000116513197708985
ENSG00000259051.1	HNRNPUP1	0.344076952709312	0.0862317880121369	6.6034157544862e-05	0.000535566660199494	4.94673251037537	1.31588123183014	0.000170420377407587
ENSG00000257164.5	RP11-25I15.2	0.268841143453629	0.0673829699262814	6.61432241388106e-05	0.000535566660199494	0.850627519751723	0.220145397805163	0.000111574898341026
ENSG00000256124.5	LINC01152	0.318421868972995	0.0798111277032939	6.61589683944448e-05	0.000535566660199494	1.6896827402473	0.44256752448169	0.000134587294555732
ENSG00000155906.16	RMND1	-0.192430123871237	0.0482338132492554	6.62050466974854e-05	0.000535566660199494	-86.3262376902262	23.8016379715337	0.000286840729354956
ENSG00000168314.17	MOBP	0.268918622927627	0.0674065306315262	6.62116054665522e-05	0.000535566660199494	3.17829549667484	0.959848790417094	0.000928815077330236
ENSG00000278509.1	AC025279.1	0.327587296357012	0.0821166513559041	6.62708150924642e-05	0.000535566660199494	2.55371391628395	0.670063091726902	0.000138319322065642
ENSG00000096996.15	IL12RB1	0.23267972932456	0.0583283809609602	6.63149460792023e-05	0.000535566660199494	1.96009309857452	0.522523591036862	0.000175986743783425
ENSG00000115919.14	KYNU	0.242250109828624	0.0607372010216956	6.64934016523944e-05	0.000536135675541114	7.88408617015828	2.0814049577242	0.000151945846502784
ENSG00000135535.14	CD164	-0.17302889766954	0.0433830634430203	6.65211601783561e-05	0.000536135675541114	-174.577578162493	46.7990776183864	0.000191203594877464
ENSG00000122687.17	FTSJ2	-0.18157722833044	0.0455491868440581	6.70836928539204e-05	0.000540081113091994	-91.5523599824911	23.6798214362432	0.000110516857272195
ENSG00000009844.15	VTA1	-0.17019925606673	0.0426974040008607	6.71474477842517e-05	0.000540081113091994	-102.823817420106	27.0207587749207	0.0001415959120821
ENSG00000248161.5	RP11-499E18.1	0.260811268675474	0.065458687825161	6.76609651210712e-05	0.000543657818522774	12.162725533749	3.32208390782449	0.000251062672892151
ENSG00000227308.2	AC009502.4	0.269465799488388	0.0676646187129254	6.82303786881918e-05	0.000547675925629133	2.80298542881332	0.766128154008844	0.000253559387465241
ENSG00000092531.9	SNAP23	-0.166547233357049	0.0418273333681623	6.84011206900475e-05	0.000547803408569661	-92.6648375469165	24.5848679810661	0.000163783547096407
ENSG00000278666.3	RP11-423H2.1	-0.168388196310976	0.042292411950897	6.8475192998468e-05	0.000547803408569661	-28.7825984651353	7.63001129990311	0.000161757526706781
ENSG00000260231.1	JHDM1D-AS1	0.346719990600816	0.0870854108224047	6.85167147333849e-05	0.000547803408569661	4.89906174446129	1.34549540864518	0.000271492578576233
ENSG00000280011.1	RP4-671O14.7	0.205304624172607	0.0515665279795251	6.85236845492663e-05	0.000547803408569661	4.33956250739047	1.13787757052131	0.000136882733809816
ENSG00000155465.18	SLC7A7	-0.229681489466687	0.0576950450755379	6.86383867998223e-05	0.000548165556894462	-183.895863197555	75.4134313308169	0.0147482445790635
ENSG00000065183.15	WDR3	-0.211126910376436	0.0530585178538714	6.91669808114976e-05	0.000551829091347858	-87.8873878128833	23.0178070186392	0.000134410063327124
ENSG00000198695.2	MT-ND6	0.197196717510095	0.0495912446353373	6.99539941582016e-05	0.000557544876933216	835.63509078108	216.679693590813	0.000115000714234825
ENSG00000248802.1	RP11-184M15.2	0.264609329257768	0.0665594794236472	7.02221495133009e-05	0.000559117923678301	3.31421725881763	0.866861899866553	0.00013171182753993
ENSG00000141101.12	NOB1	-0.161404268463398	0.0406321646047226	7.11737479292023e-05	0.000566123985019593	-92.2440980089038	25.7620953374908	0.000342788823944302
ENSG00000262370.5	RP11-473M20.9	-0.378592796196631	0.0953685691098966	7.19372577070086e-05	0.000571621376613912	-5.04998866426139	1.67935062711383	0.00263746063219836
ENSG00000066583.11	ISOC1	-0.246651004736773	0.0621418178951524	7.21255313080491e-05	0.000572440870370467	-79.118405774251	24.761518517207	0.00139726114269277
ENSG00000275450.1	RP11-4L24.3	0.287316701301354	0.0723908291422113	7.21853396244203e-05	0.000572440870370467	0.953403952177514	0.267340410063383	0.000362119660180949
ENSG00000134321.11	RSAD2	0.27111526658177	0.0683158841587566	7.23101116312153e-05	0.000572855175818559	0.94438690163086	0.244316140773832	0.000110893723077236
ENSG00000254363.6	CTB-131B5.5	0.24503897386506	0.0617755975142288	7.29057453001183e-05	0.000576995173580532	2.08528677070151	0.540589353306757	0.000114584455391411
ENSG00000136108.14	CKAP2	-0.185720397922149	0.0468245574717372	7.29959564119552e-05	0.000577130840544457	-86.5979263378761	22.6686350630522	0.000133362426545226
ENSG00000131236.16	CAP1	-0.120143885097639	0.0302940650358369	7.31129115652756e-05	0.000577368327452394	-177.393291577254	47.7843963565316	0.000205328682765792
ENSG00000281669.1	Metazoa_SRP	0.239365936503206	0.0603616165689318	7.3232352876137e-05	0.000577368327452394	3.80319838789672	0.993433344992484	0.000129011629916637
ENSG00000214803.3	RP11-37N22.1	0.256369246341625	0.0646522035058588	7.3285329132057e-05	0.000577368327452394	1.3846554276105	0.372487728208915	0.000201348745188234
ENSG00000230319.1	AL022476.2	0.291327902389203	0.0734702079146466	7.3318390312431e-05	0.000577368327452394	1.35340982982282	0.361532305095243	0.0001814473314138
ENSG00000084754.10	HADHA	-0.197062419452532	0.0497123737328449	7.36882837434832e-05	0.000579703198319949	-85.8209265568283	24.1233448427533	0.000374275473643951
ENSG00000100764.13	PSMC1	-0.11677544343999	0.0294624442859401	7.38478803018915e-05	0.000580315185541173	-183.212731850543	47.8006330768092	0.00012666638333066
ENSG00000078814.15	MYH7B	0.302877802942714	0.0764201259231021	7.39130201465144e-05	0.000580315185541173	3.54626095967298	0.992797800847291	0.000354282836284552
ENSG00000205208.4	C4orf46	-0.249932909597851	0.0631488592198553	7.56314482641507e-05	0.000593217444804617	-35.9867461909143	9.19354438449567	9.06482428640967e-05
ENSG00000227420.8	MRPS18B	-0.132288173635227	0.0334437811205708	7.63623548742881e-05	0.000597251970234962	-16.513445764342	4.36184724126974	0.000153163385716241
ENSG00000229861.8	MRPS18B	-0.132284054210858	0.033443847826983	7.64042330681733e-05	0.000597251970234962	-16.5127013839702	4.36167465250725	0.000153176235454184
ENSG00000151773.12	CCDC122	0.270095082977539	0.0682854498439029	7.64122519042225e-05	0.000597251970234962	9.91665161254975	2.70089570919568	0.000241021737779826
ENSG00000233813.8	MRPS18B	-0.132277523458547	0.0334433619403956	7.64482906120047e-05	0.000597251970234962	-16.5116562399547	4.36157015268836	0.000153268004247275
ENSG00000226111.8	MRPS18B	-0.132280036599575	0.0334477799188794	7.65914553075733e-05	0.000597285960052325	-16.514174163571	4.36270564332813	0.000153519795963173
ENSG00000203624.10	MRPS18B	-0.13226762439455	0.0334449694677133	7.66038829355632e-05	0.000597285960052325	-16.5118292317852	4.36213404007645	0.00015354544811105
ENSG00000223775.8	MRPS18B	-0.132276298103112	0.0334493867044968	7.66881751341804e-05	0.000597353504793797	-16.5141675838525	4.36301868386157	0.00015368848281308
ENSG00000146918.19	NCAPG2	-0.255071675242051	0.0645165467525759	7.69887776624542e-05	0.000599104180245848	-47.0946930959239	12.6618254586378	0.000199677891378004
ENSG00000264888.1	AL121753.1	0.258938889038771	0.0655028054332048	7.71464135087791e-05	0.0005993235547833	7.57054952294893	2.06829391181218	0.00025193280812248
ENSG00000134717.17	BTF3L4	-0.124337129232955	0.0314546235346157	7.72081926076766e-05	0.0005993235547833	-82.9789337381961	21.5297710082734	0.000116133115096616
ENSG00000275495.3	RP11-423H2.1	-0.167083021514651	0.0422696223134867	7.72446050758395e-05	0.0005993235547833	-28.7709557201113	7.60772098941735	0.000155692146001251
ENSG00000048544.5	MRPS10	-0.160026042277316	0.04050122150301	7.7779436713503e-05	0.000602880972433181	-50.6974104019951	13.3168816305094	0.000140660950695417
ENSG00000264230.7	ANXA8L1	-0.363755440654834	0.092077795985598	7.79806392757436e-05	0.000603847937228827	-42.3008367004223	23.0186312782664	0.0661098392847249
ENSG00000235749.2	RP11-634B7.4	0.300105307630824	0.0760711380300855	7.97795452398874e-05	0.000617172806227755	1.68582333395509	0.446000433704029	0.00015691072222552
ENSG00000203804.4	ADAMTSL4-AS1	0.337682417168789	0.0856402581202301	8.04573706119806e-05	0.000621679827394661	2.47895330262395	0.656673540515006	0.000159997217348378
ENSG00000263558.2	RN7SL716P	0.251320594348501	0.0637433725133332	8.05715238231076e-05	0.000621679827394661	4.37447699300359	1.24063181106686	0.000421875121104752
ENSG00000138346.14	DNA2	-0.274439324848639	0.069609748072601	8.06226734594056e-05	0.000621679827394661	-32.8171588131755	8.79083855392769	0.000189130672790074
ENSG00000205334.2	LINC01460	0.273222837586538	0.0693040323952646	8.06769874850814e-05	0.000621679827394661	0.962700729492195	0.250925443252991	0.000124749060424288
ENSG00000206811.1	SNORA10	0.329233584436316	0.0835169605868465	8.07657427347158e-05	0.000621757164248767	2.90722881046624	0.859359886394122	0.000716942836337961
ENSG00000166770.10	ZNF667-AS1	-0.414730803730073	0.10521846246121	8.09343849451898e-05	0.000622448743728407	-46.9790419580831	18.8512429480162	0.0126992944839212
ENSG00000275897.1	RP11-94C24.13	0.247982104729822	0.0629199134903272	8.10634839721605e-05	0.000622835155537388	2.02667385391751	0.529151189862865	0.000128118858137304
ENSG00000203396.3	RP11-217O12.1	0.235851041708945	0.0598639504777965	8.15549627556102e-05	0.000626002383279969	23674.7329054629	6486.83149447896	0.000262587093164395
ENSG00000136986.9	DERL1	-0.204457627127985	0.0519283447829414	8.24025353394362e-05	0.000631894124379206	-60.1796296819577	15.3832525981563	9.15263970136441e-05
ENSG00000223597.2	CTD-2296D1.5	0.275833581448099	0.0701009281981602	8.32637829608398e-05	0.000637879200001365	2.2136124868461	0.609476209139592	0.000281242252086085
ENSG00000203710.10	CR1	0.284596276082496	0.0723859397851779	8.43643657645185e-05	0.000644963943077619	1.75993525709608	0.471677665720651	0.000190551327064877
ENSG00000079246.15	XRCC5	-0.1193898210364	0.030367202339271	8.44040232595621e-05	0.000644963943077619	-256.613881409683	68.0551562559426	0.000162806538448304
ENSG00000226784.2	PGAM4	-0.242797402607493	0.061758598893019	8.44546324887993e-05	0.000644963943077619	-1.13715545777472	0.313622846805172	0.000287990976889824
ENSG00000227115.7	RP11-267C16.1	0.235286808711355	0.0598508074826682	8.45151989341403e-05	0.000644963943077619	3.60253081758294	0.962875159449368	0.000182975532260622
ENSG00000163902.11	RPN1	-0.158404071558757	0.0403030532119518	8.48313460359904e-05	0.000646751687215357	-240.955135512542	63.3111718327361	0.000141297160767928
ENSG00000265566.2	RN7SL605P	0.169492752889489	0.0431422126411264	8.54067811157245e-05	0.000650510881083336	8.75304200182307	2.27483536531546	0.00011919815019176
ENSG00000188613.6	NANOS1	0.316537798643919	0.0805801418496095	8.55712856928834e-05	0.000651135946196095	6.81482424301326	2.2457917563825	0.00240945724939982
ENSG00000054118.13	THRAP3	-0.115670262214134	0.0294506076571173	8.57970779216895e-05	0.000652225714208317	-145.087551936493	38.4434394368298	0.000160617050522519
ENSG00000230849.2	GOT2P2	-0.24507186827284	0.0624014257247948	8.58890748793364e-05	0.000652297258574432	-2.6926184538739	0.795336726363454	0.000710467674510009
ENSG00000264400.2	RN7SL491P	0.280530597294272	0.0714590843894341	8.64594321325638e-05	0.000655563140919046	4.33111756025403	1.14626969085216	0.000157810376478321
ENSG00000142661.18	MYOM3	0.251587170000042	0.0640875403050058	8.64850973567238e-05	0.000655563140919046	1.27943200099715	0.345467834319851	0.000212664901857387
ENSG00000214106.7	PAXIP1-AS2	0.346865876173259	0.0883710900434731	8.66916350687151e-05	0.000656498674235205	4.54620252553267	1.21305918227952	0.000178451428613905
ENSG00000258466.5	RP11-1012A1.4	-0.214473692460536	0.0546470296657983	8.6834620145371e-05	0.000656820511757823	-16.700151226686	4.68332172935866	0.000362640849098465
ENSG00000116489.12	CAPZA1	-0.15159349888417	0.038627206192768	8.69004508488656e-05	0.000656820511757823	-151.607912610921	39.7709454540421	0.000137831890136365
ENSG00000264879.2	RN7SL690P	0.246278739149755	0.0627611109006098	8.70668784876696e-05	0.000657449285305575	2.68228445481923	0.703621764967572	0.000137784824680726
ENSG00000122034.12	GTF3A	-0.144786009886609	0.0369000786394435	8.71878160777643e-05	0.000657733686672698	-135.600679184758	36.4220570556856	0.000196840380567439
ENSG00000274627.1	RP11-104N10.2	0.280715107254589	0.0715573712913409	8.74757886030102e-05	0.000659276433011007	7.37662761455132	2.02762821172769	0.000274702318972881
ENSG00000241635.7	UGT1A1	0.239309084736917	0.0610199726789507	8.78842167053769e-05	0.00066172320687703	1.25619169627662	0.327685333751188	0.000126317169917913
ENSG00000095319.14	NUP188	-0.225775405577516	0.0575731823054879	8.79856746589391e-05	0.000661856193253658	-91.339514490882	23.9687877033333	0.000138535142660944
ENSG00000225972.1	MTND1P23	0.215917057836971	0.0550760070320577	8.8421566175954e-05	0.00066450224842048	938.375554947608	253.634293150629	0.000215838513671835
ENSG00000105642.15	KCNN1	0.366893373806789	0.0936028273784143	8.8665661814403e-05	0.000665703266411846	3.97920100352685	1.64060300009283	0.0152894099669001
ENSG00000278700.1	Metazoa_SRP	0.333525629161206	0.0851074601723676	8.89626656200128e-05	0.000667298861426525	1.83785590913875	0.500304820997986	0.000239276612256312
ENSG00000126581.12	BECN1	-0.19847893485386	0.0506535082096186	8.91516290197552e-05	0.0006679361910024	-78.6129151467169	20.3744384766281	0.000114127583490127
ENSG00000117360.12	PRPF3	-0.192673552195533	0.0491741350617963	8.92167641596397e-05	0.0006679361910024	-72.2127702494661	18.9150558298136	0.000134679604250033
ENSG00000136143.14	SUCLA2	-0.227151484958511	0.0580013740024308	8.99138203196751e-05	0.000672517361036449	-68.2800929110008	21.4611798984288	0.00146482730456216
ENSG00000166333.13	ILK	-0.252055561347724	0.0643663204422031	9.00473518087735e-05	0.000672878924167779	-61.7733369975065	17.9255854784448	0.00056874257001321
ENSG00000110148.9	CCKBR	-0.382156418458449	0.0976189003842419	9.04870614608004e-05	0.000675525557943789	-410.21603785065	242.962021567778	0.0913352911188725
ENSG00000164916.10	FOXK1	-0.262169027359542	0.0669833646112565	9.08013240910942e-05	0.000677186375568551	-56.3707423578193	16.1687017894428	0.000489547955142746
ENSG00000137809.16	ITGA11	0.244579369515122	0.0624926420612088	9.0881002586744e-05	0.000677186375568551	1.40207689159015	0.370839835196781	0.000156315666142577
ENSG00000153015.15	CWC27	-0.20721141584264	0.0529585250048099	9.12656442798771e-05	0.000679411522100731	-29.6923125828121	7.79249914097677	0.000138758413815028
ENSG00000280156.1	AC006548.28	0.179357463328844	0.0458529082001159	9.16930741446242e-05	0.000681950707461832	35.1887025999506	9.36409152056849	0.000171390434445108
ENSG00000245384.1	AC004053.1	0.242221832852905	0.0619541389656262	9.24124485848636e-05	0.000686273540864233	1.20914441900564	0.317274221987331	0.000138383956459754
ENSG00000224081.8	LINC01057	0.323556573231905	0.0827594531801424	9.24480841263081e-05	0.000686273540864233	13.7849790522631	4.96134305268601	0.00546143290230709
ENSG00000124767.6	GLO1	-0.157644792733525	0.0403281102548616	9.26579476380735e-05	0.000687185577913304	-146.421974255055	39.9973143012694	0.000251433727816305
ENSG00000136868.10	SLC31A1	-0.201361972689381	0.0515259413882972	9.3073816956794e-05	0.000689430349318672	-90.6562583953663	27.337240955969	0.000912445283237819
ENSG00000227656.3	RPL3P2	-0.199777031104049	0.0511224594872026	9.31351995173065e-05	0.000689430349318672	-33.08802777515	10.9573740329708	0.00253021712699693
ENSG00000172795.15	DCP2	-0.18167441145689	0.0465163832530098	9.39916695222557e-05	0.000695118870906227	-64.8584022258424	17.1899179209533	0.000161264615163159
ENSG00000167384.10	ZNF180	-0.287138011825355	0.073537802652046	9.4369115380148e-05	0.000697257422963253	-14.5722994779214	3.73800480140274	9.68237888414218e-05
ENSG00000169598.15	DFFB	-0.288091514187829	0.0737922333278566	9.45806142486646e-05	0.000698167004581719	-24.7704426827269	6.48617319327053	0.000134014927908963
ENSG00000073578.16	SDHA	-0.181649857994248	0.0465355942118868	9.48269974839626e-05	0.000699228658962572	-110.461653320385	30.2920882396087	0.000265783450836617
ENSG00000242512.8	LINC01206	0.666318414318989	0.170707716681019	9.49014914828276e-05	0.000699228658962572	6.106641914145	2.96416394688501	0.0393835725519457
ENSG00000225839.2	TRMT2B-AS1	0.246071653511422	0.0631622555386871	9.78486725875861e-05	0.000720193354816802	1.14021342212768	0.300372909797617	0.000147053728121039
ENSG00000188783.5	PRELP	0.421453356104554	0.108185186376079	9.79292488949126e-05	0.000720193354816802	4.76368892697092	2.64007579153834	0.0711724106823998
ENSG00000065978.17	YBX1	0.127037844620433	0.0326155467577005	9.81951276501806e-05	0.000721079595001957	217.841799140078	59.8372889828045	0.00027203584040979
ENSG00000218512.2	SPTLC1P2	-0.225078691379853	0.0577891766822545	9.82699230300732e-05	0.000721079595001957	-1.67146717832064	0.449511011858544	0.000200479040447386
ENSG00000110104.11	CCDC86	-0.21781701441268	0.055926636012901	9.83236385839433e-05	0.000721079595001957	-141.022174887005	41.3487013234463	0.000648299167080448
ENSG00000185418.15	TARSL2	0.24702795965909	0.0634362536567271	9.85585752819826e-05	0.000722132055389991	11.0857660951848	2.98090406703358	0.000200070464952252
ENSG00000133318.13	RTN3	-0.202017133511678	0.0519067036033347	9.94509162226305e-05	0.000727994857568605	-118.775542923903	32.767804067115	0.000289225906771215
ENSG00000164134.12	NAA15	-0.140357686156217	0.0360749359777028	9.99448000345845e-05	0.000730458672335894	-112.946828600804	29.4795205299423	0.000127433844114779
ENSG00000203650.8	LINC01285	0.290699871932443	0.0747173918267647	9.99724593188342e-05	0.000730458672335894	2.51971615071345	0.68051559898286	0.000213352870064402
ENSG00000278750.1	AC099676.1	0.214828314205853	0.0552353498714283	0.000100522772292816	0.00073380077194176	0.693489550546715	0.18099919253819	0.000127389709304507
ENSG00000143198.12	MGST3	-0.157638579180069	0.0405383829892842	0.000100813645793644	0.000735244580104352	-119.680354558575	36.6903058563377	0.00110665559678693
ENSG00000065911.11	MTHFD2	-0.182897793042553	0.0470412872021951	0.00010106240191233	0.000736378841256201	-210.120148251894	58.5511117755147	0.00033237946647896
ENSG00000272831.1	RP11-792A8.4	0.378162724020049	0.0972986728885045	0.000101650737789303	0.000739983037547937	5.70428138319066	1.61169355289735	0.000401176070517555
ENSG00000156875.13	MFSD14A	-0.24822369940263	0.0638861088709528	0.000102157510876052	0.000742713006728041	-63.839877072153	16.7940792492557	0.000143920091606384
ENSG00000133958.13	UNC79	0.28093649623347	0.0723121524412564	0.000102307849805332	0.000742713006728041	1.18834107478845	0.317609973806986	0.000182917481272885
ENSG00000276416.3	UNC79	0.28093649623347	0.0723121524412564	0.000102307849805332	0.000742713006728041	1.18834107478845	0.317609973806986	0.000182917481272885
ENSG00000179958.8	DCTPP1	-0.182603690460807	0.047008197121418	0.000102537562012262	0.000743697077977644	-112.888724634271	31.614164783616	0.00035585539356537
ENSG00000165609.12	NUDT5	-0.129418050822854	0.0333203293776193	0.000102727906130804	0.000744118737179388	-109.288945317017	28.9248903517807	0.000157858060531418
ENSG00000122958.14	VPS26A	-0.177925569955803	0.0458107774075158	0.000102784120312408	0.000744118737179388	-86.6786224044512	23.3658590177859	0.000207564786944566
ENSG00000157456.7	CCNB2	-0.187400157352951	0.0482636706905144	0.000103243099674232	0.00074675710645044	-104.246153956515	28.0791171753725	0.00020515183689244
ENSG00000269834.5	ZNF528-AS1	0.29373523285545	0.0756874695656892	0.000104072142678355	0.000750788223530016	8.30923775204857	2.5284179163009	0.00101498870870781
ENSG00000275600.2	PIGW	-0.266200651086785	0.0685988546166905	0.000104224477807665	0.000750788223530016	-21.2481048599894	6.00992213792968	0.000406997801005758
ENSG00000277161.1	PIGW	-0.266200651086785	0.0685988546166905	0.000104224477807665	0.000750788223530016	-21.2481048599894	6.00992213792968	0.000406997801005758
ENSG00000198712.1	MT-CO2	0.177631150734516	0.0457750987389592	0.000104233704517597	0.000750788223530016	7709.88371404443	2046.98958105652	0.000165585289262764
ENSG00000125304.8	TM9SF2	-0.200438307263606	0.0516537493680415	0.000104275699484968	0.000750788223530016	-110.935395913718	29.0910232665153	0.000137073955597488
ENSG00000132541.10	HRSP12	-0.219574946567672	0.0565920142958782	0.000104472166040199	0.000750885888489931	-46.2322922454406	12.8392533606496	0.000317172191143547
ENSG00000075624.13	ACTB	-0.115326857874346	0.0297238260505859	0.000104479399399872	0.000750885888489931	-5114.31094919125	1650.71864704049	0.00194678318301401
ENSG00000250471.2	GMPSP1	0.424917707526273	0.109523209000473	0.000104583360506508	0.000750949746673581	13.8304166523149	4.25221009070537	0.00114384814565072
ENSG00000161298.16	ZNF382	0.24980945209133	0.0643977942964207	0.000104817097994235	0.000751683356983734	9.15211188461299	2.4504181389282	0.000187776035498686
ENSG00000100342.20	APOL1	0.309649796954789	0.0798267029498292	0.000104875866361784	0.000751683356983734	3.45007921109481	1.01332360363806	0.000662328666693524
ENSG00000174684.6	B4GAT1	-0.349192685917322	0.0900310291850372	0.000105067319240718	0.000752372835208094	-29.5526161726922	7.80918410668379	0.000154116350906602
ENSG00000110660.14	SLC35F2	-0.231375635809847	0.0596613446888877	0.000105253874843601	0.000752397262959927	-153.484970975731	46.2549036802503	0.000905859162539096
ENSG00000257790.1	EIF4A1P4	-0.13090391351116	0.0337543657392743	0.000105261248623083	0.000752397262959927	-13.328795364848	3.62597660439562	0.000236994953601081
ENSG00000215403.1	LL22NC01-81G9.3	0.307003478536315	0.0792211933038065	0.00010650673280419	0.000760611527656683	3.58860479100665	1.09014548745993	0.000995276415144423
ENSG00000160049.11	DFFA	-0.140206109462971	0.0361965017176859	0.000107296060699274	0.000765556281392286	-116.238795006497	31.3706709435928	0.000211112851433847
ENSG00000038945.14	MSR1	0.23057990077755	0.0595387215883477	0.000107604430316401	0.000767063574390719	2.11304852584076	0.572179324995352	0.000221638836011215
ENSG00000115514.11	TXNDC9	-0.182557516357802	0.0471471009011117	0.000107908923417566	0.000768540540076571	-76.0414626941105	20.9257676561631	0.000279204507938797
ENSG00000276989.1	AC009060.1	0.139061463921955	0.0359282870981221	0.000108599600369762	0.000772762815263766	6.45742878741162	1.70388657916478	0.000150754581867279
ENSG00000110442.11	COMMD9	-0.19515608779141	0.050443118253633	0.000109356732361445	0.000777372890239646	-64.7231096464253	16.9355967870041	0.000132524090079057
ENSG00000099139.13	PCSK5	0.335204574461553	0.0866466298259155	0.000109444315841263	0.000777372890239646	41.9922461483001	14.0246293080474	0.00275184732328101
ENSG00000103274.10	NUBP1	-0.281414028708024	0.0727542063051233	0.000109726973333047	0.000778680328263429	-46.4084866764382	13.3326100263245	0.000499871359713449
ENSG00000265170.2	RN7SL667P	0.243279828926048	0.0629071061395765	0.000110052915360868	0.000779665642567711	1.83243087152451	0.500523069958009	0.000251201582915167
ENSG00000171843.15	MLLT3	0.314146345755944	0.0812349302678088	0.000110122008239658	0.000779665642567711	22.7302497401338	7.02481929721719	0.00121342305904112
ENSG00000121897.13	LIAS	-0.227389460189506	0.0588018603733537	0.000110161952210209	0.000779665642567711	-37.1698177675674	10.2187829368053	0.000275402314088427
ENSG00000228203.6	RNF144A-AS1	0.279986166796951	0.0724336472391777	0.000110900089628905	0.00078353937934374	21.5974015455266	6.32180831121669	0.000634706102296651
ENSG00000206538.7	VGLL3	0.239768722814528	0.0620342633812827	0.000111043023876388	0.00078353937934374	1.53590525354876	0.407197652776344	0.000162014886071901
ENSG00000124562.9	SNRPC	-0.101855201192394	0.0263532662812036	0.000111092187243427	0.00078353937934374	-199.35183404685	53.6532596454724	0.000202755210585545
ENSG00000248648.1	RP11-485M7.1	-0.137762067821607	0.0356438268706347	0.000111106094834284	0.00078353937934374	-7.62387311413063	2.05741851873981	0.0002109301163937
ENSG00000272027.2	RP11-529E15.1	0.249060726273294	0.0644469484886804	0.000111278122498083	0.000784052501278221	1.95165465931691	0.5304170165426	0.000233717177131258
ENSG00000179041.3	RRS1	-0.220815232400208	0.0571554432199357	0.000111812525290333	0.000787115685263729	-78.5608247291817	22.2779998565033	0.000421272632999605
ENSG00000204842.14	ATXN2	0.189717123906704	0.049115310078927	0.000112146152477077	0.000788761292096455	41.0881347008812	11.2876446589887	0.000272534110986229
ENSG00000121895.7	TMEM156	0.257169249908	0.066606651251063	0.000112917176146976	0.00079347758917379	2.60272257472389	0.703283015256317	0.000214905417203599
ENSG00000271687.1	MTND5P10	0.209884668369754	0.054377258450667	0.000113485618397483	0.000796195450818947	0.622378321760682	0.16825773393294	0.000216486261603933
ENSG00000261713.6	SSTR5-AS1	0.324111276588873	0.0839722062419497	0.000113505554509969	0.000796195450818947	2.11051590688038	0.593552576036996	0.000376923282986182
ENSG00000171490.12	RSL1D1	-0.0999302988338631	0.0258936428087106	0.000113730907792393	0.000797068336773918	-206.616990121865	54.5555052457618	0.000152305254087423
ENSG00000257411.1	RP11-603J24.9	-0.204641859761327	0.0530453029746791	0.000114379657592936	0.000800904364114911	-69.3872743928171	19.5725266043697	0.000392410125902271
ENSG00000061794.12	MRPS35	-0.159410003140357	0.0413277727308668	0.000114687434027921	0.000801696004324748	-91.4101060202177	24.7782860384708	0.000225029802442687
ENSG00000258504.2	RP11-638I2.6	0.37446039426954	0.097082514216969	0.000114723658533631	0.000801696004324748	16.3275344879768	6.15843105740335	0.00801946832183893
ENSG00000277877.4	RP11-11N7.5	0.376956291188061	0.097734913889189	0.000114822093094061	0.000801696004324748	8.6384148612372	2.39355768765202	0.000307347355855834
ENSG00000258017.1	RP11-386G11.10	-0.102590241443878	0.0266000933095367	0.000114898716740328	0.000801696004324748	-527.373855463994	152.252024718611	0.000532559529209056
ENSG00000225787.1	LSM3P3	-0.246484723015352	0.0639447537779897	0.000115894732529196	0.000807265434550226	-3.8361045924349	1.04838815346898	0.000253152025729238
ENSG00000229282.1	RP1-40E16.2	0.216469976371359	0.0561595873368465	0.000115942358502121	0.000807265434550226	2.05342434720239	0.54754264011905	0.000176655059808121
ENSG00000188725.7	SMIM15	-0.22194563941096	0.0575820866899092	0.000116003542309267	0.000807265434550226	-68.5004509296288	20.4015871197919	0.000786211550007509
ENSG00000173610.12	UGT2A1	0.279251935501808	0.0724693438823083	0.000116498272410055	0.00080999459597803	0.930071456839869	0.253981495390233	0.000250287637160754
ENSG00000186399.10	GOLGA8R	0.269296296458837	0.0699107397835384	0.000117156154937856	0.000813852332847542	1.93412669836939	0.55405345519501	0.000481456591951301
ENSG00000164733.20	CTSB	-0.174502757911092	0.045312269763319	0.000117581306046827	0.000816087987892984	-521.993916582201	175.061568054394	0.00286584087338359
ENSG00000163528.12	CHCHD4	-0.215033240520599	0.0558433287665281	0.000117803661593667	0.00081649653085347	-66.7428038998006	18.7238665549773	0.000364433078858204
ENSG00000223657.2	KRT8P51	-0.351468610273449	0.0912772154474142	0.000117846917568742	0.00081649653085347	-91.4390329914422	38.1994386581637	0.0166781510872067
ENSG00000119185.12	ITGB1BP1	-0.175890495168294	0.0457138428976924	0.000119260225910256	0.000825564388401655	-70.7332555271492	19.5649404307987	0.000299992526992783
ENSG00000079332.14	SAR1A	-0.113819657826782	0.0295884920298192	0.000119692910117419	0.000827618760073984	-141.606432425166	37.7113177208536	0.000173333506581378
ENSG00000198818.9	SFT2D1	-0.149376619026773	0.0388333812025378	0.000119766563728117	0.000827618760073984	-54.4065623981186	14.497820490635	0.000174911686250273
ENSG00000225194.2	LINC00092	0.283511262088359	0.0737313325186335	0.000120457201844185	0.000831663638127492	1.3246042311677	0.354992587722135	0.000190450779101197
ENSG00000174748.18	RPL15	-0.0751804004057452	0.0195550741096995	0.000120775364219532	0.000833132040516495	-684.01843128096	182.220471188932	0.000174176803246069
ENSG00000274841.1	Metazoa_SRP	0.189161305180158	0.0492372118723059	0.000122117300784459	0.00084165391199948	6.93651892289956	1.92398170217752	0.000311800216942453
ENSG00000071539.13	TRIP13	-0.200861510903302	0.0523005644818654	0.000122772563040176	0.000845432370116068	-64.3870928989687	17.0337937360992	0.000156852300836706
ENSG00000251586.1	TET2-AS1	0.307109858226228	0.0799814320345055	0.000123152418549369	0.000846906297889807	1.60111870406864	0.478730182076465	0.000824275473239739
ENSG00000158321.15	AUTS2	0.423031660792457	0.110174034955422	0.00012320105404909	0.000846906297889807	8.91760164038549	2.97335952778458	0.00270718915707908
ENSG00000102003.10	SYP	0.300126520688789	0.07819961582525	0.000124063764700252	0.00085209512957349	2.91184988318943	0.786293522694196	0.000212845972486572
ENSG00000162241.12	SLC25A45	0.202309466837215	0.0527228558071914	0.000124432392944053	0.000853884435004852	4.79524489051521	1.29450288890124	0.000211963752391584
ENSG00000262152.6	LA16c-380H5.1	0.216099821550743	0.0563429414304565	0.000125341058423233	0.000859373280016674	2.27880653665291	0.609726065978674	0.000185913194125567
ENSG00000185262.8	UBALD2	0.36301153660158	0.0946568034814105	0.000125549748896054	0.000860057542417347	26.7344487110377	8.3567993282485	0.00137845212523924
ENSG00000125730.16	C3	0.281734943531153	0.0734705950684627	0.00012573676915159	0.000860592299362549	3.85406564512583	1.04425578080311	0.00022361180938498
ENSG00000065150.18	IPO5	-0.12835971950815	0.0335003296291777	0.000127314824800155	0.000870638684945247	-142.215368591799	38.311956091321	0.00020559855835028
ENSG00000176641.10	RNF152	0.266339653675244	0.0695287332654621	0.000127809588894677	0.000872527970387962	2.13995781424629	0.605678278339239	0.000410625038486389
ENSG00000171476.21	HOPX	0.348509998187761	0.0909796500622469	0.000127812034862381	0.000872527970387962	21.8538727307236	7.50660315494682	0.00359943757090697
ENSG00000172000.7	ZNF556	0.215973383495295	0.0564205933695536	0.000129231992415387	0.000881459673650434	7.01525639290249	1.89082778803907	0.000207135757610995
ENSG00000126945.8	HNRNPH2	-0.189465582497041	0.0495089102176425	0.000129767904085376	0.000884351306980801	-132.760816030283	37.3488484814862	0.000378531428677445
ENSG00000184557.4	SOCS3	0.470127648135549	0.122860101093713	0.000129963238559783	0.000884918966511239	21.5848162737602	8.93502690157977	0.0157027178332726
ENSG00000265257.5	RP11-21J18.1	-0.182843915941382	0.0477891240922173	0.000130212116430927	0.000885324700912549	-3.43180143320204	0.934773435503197	0.000241352492379882
ENSG00000124688.13	MAD2L1BP	-0.188202398439434	0.0491908525005469	0.00013026167452843	0.000885324700912549	-91.7287520038464	25.3921271330658	0.000303273263241421
ENSG00000005194.14	CIAPIN1	-0.167815195209472	0.0438663881015659	0.000130454678525777	0.000885324700912549	-107.722381088221	29.6859160732197	0.000284811245125384
ENSG00000110074.10	FOXRED1	-0.225805763527847	0.0590254292740445	0.000130471181140265	0.000885324700912549	-76.0997502129489	22.4136778288521	0.000685691949049202
ENSG00000255851.2	Metazoa_SRP	0.192204462846634	0.0502540042072871	0.000130952858329055	0.000887830426713261	5.08627066280214	1.37527765890257	0.000216997739475543
ENSG00000107897.18	ACBD5	-0.28603904247677	0.0748040609827883	0.000131387186119211	0.000890011111751183	-20.969640617769	5.86600629841457	0.000350531961983198
ENSG00000116906.11	GNPAT	-0.247941752195991	0.0648454511204583	0.000131528035570594	0.000890201753497355	-29.2198742491368	9.1908602393199	0.00147666001332772
ENSG00000111331.12	OAS3	0.287468125837922	0.0751947525181118	0.000131847831376975	0.000891602168023456	1.42764277948973	0.384456369515407	0.000204488039079799
ENSG00000107949.16	BCCIP	-0.118500318523331	0.031028254988762	0.000133934038374504	0.000904935072328421	-110.835377437662	30.2657410384084	0.000250181754257692
ENSG00000197279.3	ZNF165	-0.554458553346417	0.145194585050964	0.000134141846631139	0.0009055644950889	-55.8087028580333	27.0142356552372	0.0388379458852698
ENSG00000111877.17	MCM9	-0.224566953449909	0.0588125131567184	0.000134345437742923	0.000906164398051074	-12.8030875938343	3.3449257537756	0.000129390997357387
ENSG00000001497.16	LAS1L	-0.199529091670907	0.0522594050238534	0.000134509934663384	0.000906499810674075	-140.665894697487	39.1077901939269	0.000322061197015449
ENSG00000153815.16	CMIP	0.357499223523052	0.0936500719970971	0.000134868697444543	0.000907542561728094	7.38759631739648	2.46893099856339	0.00276952332754239
ENSG00000278109.1	Metazoa_SRP	0.240148293610518	0.0629097387837926	0.000134894465260128	0.000907542561728094	3.27985811805204	0.891704391420035	0.000234895017315322
ENSG00000080822.16	CLDND1	-0.231042131979365	0.0605417804432369	0.000135499191567028	0.000910835198304583	-84.0867565384591	23.5111952526669	0.000348283837611706
ENSG00000164287.12	CDC20B	0.277419861736928	0.0727079805508984	0.000135888062380005	0.000912264137198072	2.20669866281356	0.596158231086985	0.000214301773618334
ENSG00000234630.1	LL22NC03-2H8.4	0.361022772209606	0.0946216331198751	0.00013594276451865	0.000912264137198072	3.65747255955612	1.21444235848169	0.00259833945216999
ENSG00000252940.2	AL357936.1	0.221444792574946	0.0580433386126738	0.000136093120439012	0.000912497848662992	0.990623678821907	0.264628969899936	0.000181515209647251
ENSG00000247595.3	SPTY2D1-AS1	0.384570913350714	0.100840163129999	0.000136919319521248	0.000916980450587594	5.1288191882927	1.51107739830822	0.000688426670299178
ENSG00000273659.1	RP11-58C22.2	0.250532728578384	0.0656956911190207	0.00013699386435754	0.000916980450587594	1.68996190601704	0.455878543507274	0.000209692364605249
ENSG00000176473.13	WDR25	-0.403083302065339	0.105727118720237	0.000137575275724666	0.00092006740125017	-36.5283943774551	10.7587294499652	0.000685701926132111
ENSG00000231635.1	ATP5BP1	-0.203284677123094	0.0533256581027851	0.000137770863187742	0.00092006740125017	-0.591507031958222	0.168968244906361	0.000464038959017954
ENSG00000182973.18	CNOT10	-0.182991942728135	0.0480032256248518	0.000137804506614766	0.00092006740125017	-60.5411946656074	16.0284989755959	0.000158666977602161
ENSG00000281369.1	AC093826.1	0.209568020621813	0.0549841874342287	0.000138168852530238	0.000921314727107085	2.32796385269469	0.644653290926173	0.000304798293226496
ENSG00000169871.12	TRIM56	0.24200154919116	0.06349540679277	0.000138224617251919	0.000921314727107085	22.3343754123948	7.64929613820533	0.00350261887101375
ENSG00000157916.18	RER1	-0.126650557819898	0.0332382281766684	0.000138748657179337	0.00092402786353782	-99.4406257363418	27.6209203998247	0.000317981889120479
ENSG00000262771.5	SSBP1	-0.115417874801224	0.0302935270891622	0.000138975390519036	0.000924297244387183	-85.7541807002232	23.1896101999589	0.000217341719054427
ENSG00000232748.3	RP11-196G11.6	0.246422714842876	0.0646795797728278	0.000139023152136823	0.000924297244387183	7.57884846878139	2.07657796081642	0.000262565515514284
ENSG00000230457.3	PA2G4P4	-0.23990623954642	0.0629825244856266	0.000139477972865229	0.000926541209103038	-0.970033630689115	0.268832974606389	0.00030819403415975
ENSG00000100890.15	KIAA0391	-0.215565349733993	0.0566042665831491	0.000139932236015625	0.000928167996331046	-45.3695677739664	12.3935162123701	0.000251477782799323
ENSG00000147677.10	EIF3H	-0.112259938314884	0.0294781472666654	0.000139957889040025	0.000928167996331046	-140.527352674099	38.0266869491999	0.000219460589843002
ENSG00000116133.11	DHCR24	-0.226015238397401	0.0593708476142344	0.000140754499802739	0.000932323699243706	-345.516286235442	122.750727141077	0.00488106427949339
ENSG00000184110.14	EIF3C	-0.0991269336359511	0.0260399684185027	0.000140820603088486	0.000932323699243706	-326.404998583247	91.3771278905901	0.000354178090696715
ENSG00000181798.2	LINC00471	0.339249753370381	0.0891450898496593	0.000141465977578679	0.000935812077647163	2.37008560929483	0.665920384888046	0.000372110029851759
ENSG00000279652.1	RP1-78B3.1	0.254477792134088	0.066880460733407	0.000141824416010157	0.000937398094423818	4.46651747359244	1.27667344645431	0.000467779447898407
ENSG00000106588.10	PSMA2	-0.106264979569791	0.0279309360584726	0.000142055295774025	0.000937621594905141	-207.254662619278	56.0615156756538	0.000218235304835957
ENSG00000165916.8	PSMC3	-0.126958998658411	0.0333708172240266	0.00014209565033235	0.000937621594905141	-166.917625246073	46.1294532555535	0.000296360205748243
ENSG00000164219.9	PGGT1B	-0.257826445388822	0.0677856669242155	0.000142634876334821	0.000940394064974796	-30.934694610524	8.32366938246767	0.000202023018267688
ENSG00000236698.1	EIF1AXP1	-0.145370033825188	0.0382246952378845	0.000142931434899144	0.00094105091043129	-40.1081308658821	11.3291414974066	0.000399729757660963
ENSG00000174842.16	GLMN	-0.251783499829053	0.0662071033738072	0.000142972791779382	0.00094105091043129	-34.1211863277463	9.60832394784396	0.000383462768145648
ENSG00000264464.1	RP11-110H1.8	0.272761468572308	0.0717319283683328	0.000143236728038955	0.000942003143646989	1.77046841284057	0.478427026600743	0.000215087889601649
ENSG00000144524.17	COPS7B	0.258478187535799	0.0679865441163397	0.000143589445233501	0.000943537178732251	253.433115962533	75.1434802594511	0.000744468772201904
ENSG00000072133.10	RPS6KA6	0.245345942831033	0.0645407920263762	0.000143875623825897	0.000944631796696603	28.0759194805811	8.05558269864562	0.000491631837625542
ENSG00000123338.12	NCKAP1L	0.245090035982415	0.0644900597902606	0.000144444512973984	0.0009467039171652	1.69194181198723	0.489242479624183	0.000543618208737395
ENSG00000273270.1	RP11-212P7.2	0.194083461579019	0.0510711231706249	0.000144545320824604	0.0009467039171652	8.86984852736557	2.42197807289365	0.000250026087675009
ENSG00000267834.1	RP11-167N5.5	0.340058109554314	0.0894831142270162	0.000144550804879802	0.0009467039171652	9.97384553603732	2.78386375239738	0.000340015761489739
ENSG00000226882.9	GNL1	-0.266123157236045	0.0700651151460516	0.000145735286728465	0.000953670650580612	-17.3236966588832	4.98503107558892	0.00051058078379445
ENSG00000119523.9	ALG2	-0.200860053086437	0.052897029364506	0.000146345817685207	0.000956509997136609	-79.0898124989832	21.9099134862564	0.000306465170218454
ENSG00000076067.11	RBMS2	0.285256197929738	0.0751251762191163	0.000146411384244111	0.000956509997136609	7.07889340652027	2.0150145208147	0.000442955511110002
ENSG00000113712.16	CSNK1A1	-0.127436996280693	0.033565092113225	0.000146627825363125	0.000956642813731114	-159.640863264632	42.8067624924152	0.000191983892363642
ENSG00000248265.1	FLJ12825	0.240257831304925	0.063281795383219	0.00014667395034437	0.000956642813731114	1.04452516535056	0.281131051713026	0.00020285150883868
ENSG00000104969.9	SGTA	-0.172849078450513	0.0455344043511684	0.000147043254479255	0.000958260207582715	-128.766839044854	34.5582583424178	0.000194480617166747
ENSG00000139921.12	TMX1	-0.172042691039189	0.0453303585374112	0.000147460032262954	0.000960184058707108	-121.982784119584	33.3156825656529	0.000250818902097433
ENSG00000241878.9	PISD	-0.246622229639816	0.0649913910616352	0.00014782760254064	0.000961162473677098	-77.5892079279055	21.8513373291524	0.000384096918917985
ENSG00000239265.5	CLRN1-AS1	0.268698999923856	0.0708126084749419	0.000147936591687223	0.000961162473677098	1.20031864236537	0.326666001493398	0.00023836016213703
ENSG00000147586.9	MRPS28	-0.137138460241494	0.0361419227738545	0.000147975362899591	0.000961162473677098	-55.3207861808894	15.0097775145422	0.000228119694692575
ENSG00000099797.11	TECR	-0.144429090217359	0.0380927374395316	0.000149732609685872	0.000971777374633695	-126.565337651448	34.1168281816517	0.0002074535764545
ENSG00000110076.18	NRXN2	0.402127796939553	0.106095815046026	0.000150506394093509	0.000975997331395522	7.42987812021044	2.23315186366131	0.000877607206031185
ENSG00000170348.8	TMED10	-0.158825920366668	0.0419197053268221	0.000151368856287104	0.000980547119542384	-121.821480294721	32.4470737677581	0.000173710459169462
ENSG00000008311.14	AASS	-0.413637663417598	0.109177555093662	0.000151456295890256	0.000980547119542384	-22.1139134414472	7.47531826259514	0.00309383947788146
ENSG00000258016.1	HIGD1AP1	-0.134325280777614	0.0354727149031928	0.000152648222684261	0.000987454414739719	-12.4438549899912	3.38181731714098	0.000233567577331074
ENSG00000278791.1	MIR6723	0.179474278519314	0.0474138363133356	0.000153540399238361	0.0009924129603986	262.313021249462	70.5089216772789	0.000199001020469672
ENSG00000281556.2	AC006129.2	0.239457283290908	0.0632740309194623	0.000154050076962013	0.000994115410113199	0.732069644641818	0.215628674048905	0.000686166322646363
ENSG00000265439.2	RN7SL811P	0.249907084922206	0.0660354327107193	0.000154055517122918	0.000994115410113199	6.63724723051704	1.87535612932789	0.000401352346175211
ENSG00000177238.13	TRIM72	0.194594492377259	0.0514335628684691	0.000154691420811042	0.000997404004074208	6.31767802571134	1.70610686661223	0.000213082464061486
ENSG00000205571.12	SMN2	-0.1942191742677	0.0513425767610659	0.000155068250686991	0.000999018165349378	-33.9100878423799	10.4423227166282	0.00116476769811398
ENSG00000143633.12	C1orf131	-0.170026424861813	0.0449579584605567	0.000155636975212997	0.00100186495809623	-47.4441183899865	13.7751940191146	0.000572814122180079
ENSG00000125877.12	ITPA	-0.150501662921615	0.039811100750261	0.00015658011242025	0.00100610829807725	-72.4653739891357	20.0692693133285	0.000305297608419721
ENSG00000213700.3	RPL17P50	-0.291895191928717	0.0772134404091363	0.000156596949332909	0.00100610829807725	-1.85388735291486	0.673664781068032	0.00592427578312568
ENSG00000255438.2	CTD-2653D5.1	0.261228734308708	0.0691048599400364	0.000156715704490024	0.00100610829807725	1.72441828029966	0.468071319242785	0.00022951841878784
ENSG00000244357.3	RN7SL145P	0.233394524015701	0.0617439951527425	0.000156805689403419	0.00100610829807725	0.799459079046533	0.215520900538313	0.000207728718619806
ENSG00000136100.12	VPS36	-0.229452735005368	0.060719581654103	0.000157527788285145	0.00100981680699908	-35.0294650667108	9.3992663943142	0.000193903384830453
ENSG00000144642.20	RBMS3	0.275091745788914	0.0728003320292546	0.000157639374724878	0.00100981680699908	0.832342619051345	0.243074019318663	0.000616532307370745
ENSG00000179950.13	PUF60	-0.246682580080454	0.065297745234687	0.000158212483482675	0.00101266676212235	-158.200685440837	44.8696461848159	0.000422231018531589
ENSG00000253882.6	RP11-61L23.2	0.336679795599927	0.0891664318248208	0.000159457742022864	0.00101981083098523	2.12067589374184	0.663410644935122	0.00139044954482946
ENSG00000262185.1	RP11-462G12.1	0.287557092160435	0.0761832573521904	0.000160300317135705	0.00102431108662414	0.961393834409932	0.263340005433901	0.000261455131158188
ENSG00000160877.5	NACC1	0.295747509436591	0.0783570537986603	0.000160420773218616	0.00102431108662414	15.672461193602	4.37461767652816	0.000340204452709654
ENSG00000261765.1	RP11-498D10.3	0.222768659996721	0.0590717512117429	0.000162494468890812	0.00103671386234497	1.84816690499109	0.502273377255242	0.00023359681775441
ENSG00000111728.10	ST8SIA1	0.256345530503323	0.068003997160256	0.000163531903107929	0.00104249061080636	7.50733561091873	2.17762330608211	0.00056582035310081
ENSG00000135070.13	ISCA1	-0.149583418878893	0.0396868359437175	0.00016384112019761	0.00104361951404707	-50.4499506156223	13.7200599428351	0.000235906091276901
ENSG00000188185.11	LINC00265	0.30216036153797	0.0801831191190411	0.000164311268940413	0.00104507141658558	2.72011298093987	0.783399552109941	0.000516228651873928
ENSG00000147140.15	NONO	-0.118625909339616	0.0314795803966798	0.000164333686472426	0.00104507141658558	-243.543191321444	67.1820047891317	0.000288821282018904
ENSG00000122507.20	BBS9	0.399413888080204	0.105999383151138	0.000164509649381717	0.0010453487777491	18.8550460820576	5.60200720180212	0.00076331396224367
ENSG00000023228.13	NDUFS1	-0.155636044133946	0.0413064833392536	0.000164668993896686	0.00104552017910132	-85.0851843085505	24.3891026368273	0.000485455825610795
ENSG00000282012.1	LL22NC03-N95F10.1	0.299602551133956	0.0795340767668085	0.000165240266181941	0.00104830462568262	6.86571691653747	3.02870399093753	0.0233973875593206
ENSG00000079101.16	CLUL1	0.305362122822282	0.0810899142225695	0.000166068090234878	0.0010527108926419	1.29976966880539	0.356636889480639	0.000267893078619543
ENSG00000255348.1	RP11-700F16.3	0.272437672244919	0.0723670410880647	0.00016677246467283	0.00105632816913428	5.74944906659778	1.62262978629372	0.000395166811893788
ENSG00000104866.10	PPP1R37	0.279963065280204	0.0743724108023978	0.000166989329281733	0.0010568542609046	6.05317153932346	1.66652133304111	0.000280993776918634
ENSG00000204568.11	MRPS18B	-0.149318007588446	0.0396686240260038	0.000167127400661355	0.0010568812371684	-17.9275974480407	4.97153157579962	0.000310891811581494
ENSG00000280662.1	AC092069.1	0.172411123416777	0.0458108244870392	0.000167521214456954	0.00105852414184896	3.06541754834643	0.829157426217691	0.000218138987496271
ENSG00000227716.1	AP000459.7	0.257475973233689	0.0684187691195298	0.000167728796577973	0.00105898860982907	1.04597337247839	0.297395249102087	0.00043626427746249
ENSG00000214176.9	PLEKHM1P1	0.261802301562105	0.0695840628426222	0.000168298116760434	0.00106173441574666	10.3553650586434	2.89222654536521	0.000343051763610151
ENSG00000136628.17	EPRS	-0.149809134736636	0.039820621051187	0.000168493050684787	0.00106211585088518	-113.904685091621	31.4293896243498	0.000289918222166165
ENSG00000067533.5	RRP15	-0.140736985373364	0.0374173026780467	0.000169045467881831	0.00106474831871691	-46.479135339229	12.6781982791855	0.000246308582344504
ENSG00000171135.12	JAGN1	-0.16811917219854	0.0447051017513553	0.000169488612340325	0.001066023510016	-84.9665460666946	23.8986750166176	0.000377572880029401
ENSG00000164144.14	ARFIP1	-0.231366595912867	0.0615241306190351	0.000169517857361942	0.001066023510016	-42.4879294995507	12.9010131150113	0.000989908347432455
ENSG00000007237.18	GAS7	0.311786391525064	0.0829166989356851	0.000169752848356792	0.00106665202015365	35.3648308559296	13.8106758790897	0.0104465150154399
ENSG00000252639.1	RNU2-24P	0.183277779766162	0.0487521521559502	0.000170336154706626	0.00106754231896396	3.68957136219667	1.00725685564054	0.000249288687449357
ENSG00000217416.4	ISCA1P1	-0.185092632742821	0.0492382850753691	0.000170511898960849	0.00106754231896396	-19.1211253488903	5.46562731226034	0.000468002458308008
ENSG00000084731.13	KIF3C	0.449815176144926	0.119667939724598	0.000170688487291966	0.00106754231896396	12.6439461360533	3.94503967031392	0.00135051301036846
ENSG00000169242.11	EFNA1	-0.33647736148075	0.089523287942553	0.000170903883243315	0.00106754231896396	-191.193481314921	85.881767347082	0.0259980666766737
ENSG00000132305.20	IMMT	-0.134306005086933	0.0357341061041288	0.000170947132999323	0.00106754231896396	-108.37740814246	29.5128275250144	0.000240458517015032
ENSG00000166503.8	RP11-382A20.3	0.271007048213714	0.0721069018013873	0.000170998916449227	0.00106754231896396	8.46307868045232	2.69095503653854	0.00166081536642304
ENSG00000241685.8	ARPC1A	-0.137139071422779	0.0364894845510051	0.00017105967934362	0.00106754231896396	-94.0382835736365	26.6534512118578	0.000418420992025878
ENSG00000077152.9	UBE2T	-0.160153990155336	0.0426133881126521	0.000171070197070733	0.00106754231896396	-82.5494058390817	22.7906247491823	0.000292246694572264
ENSG00000272434.1	RP13-131K19.6	-0.210516076793964	0.0560169830453329	0.000171224913835298	0.00106754231896396	-4.02895839551481	1.1236601362513	0.00033634698762709
ENSG00000130414.11	NDUFA10	-0.133634623711521	0.0355614573489756	0.000171379536138772	0.00106754231896396	-50.164648872199	13.9775963728715	0.000332034883058779
ENSG00000281434.2	NDUFA10	-0.133637465806827	0.0355630447726056	0.000171439678735252	0.00106754231896396	-50.1687268294239	13.9787306865915	0.000332034247001107
ENSG00000229491.5	RP11-342D14.1	0.254473621987718	0.0677214777254561	0.000171516440261263	0.00106754231896396	1.54710557340065	0.442024607350825	0.000465181373473359
ENSG00000170959.14	DCDC1	0.245478602150826	0.0653417830960685	0.000172072668427303	0.00107016105036413	1.64543591670195	0.447558809159003	0.000236484931521278
ENSG00000067704.9	IARS2	-0.175426201397627	0.0467021109100192	0.000172457792685043	0.00107137525581281	-78.0395902673232	20.9454230384236	0.000194654979475477
ENSG00000229983.1	RP11-15I11.2	0.339244519108058	0.0903168021511376	0.000172539190227771	0.00107137525581281	4.08414484962728	1.1499924329751	0.00038310943007922
ENSG00000226091.7	LINC00937	0.27399151393844	0.072948502154262	0.000172679618597322	0.00107140494072001	3.71787422444777	1.44383166822262	0.0100238545323383
ENSG00000099864.17	PALM	0.295172348504005	0.0786009484499767	0.000173114562164353	0.00107326048853235	4.24318997934912	1.46148732551235	0.00369209307947084
ENSG00000263913.1	AC004812.1	0.217700752385545	0.0579928402247748	0.000174087215490187	0.00107844415688814	1.12079438518187	0.304893290793129	0.000236899283231822
ENSG00000278226.1	Metazoa_SRP	0.206249872366187	0.0549565174050701	0.000174755439501558	0.00108173528445892	1.91500372901571	0.535592037506937	0.000349573150223591
ENSG00000115446.11	UNC50	-0.220981635504537	0.0588965196058399	0.000175406958253322	0.00108491793306512	-49.6011805370811	13.5822776314572	0.000260302711148347
ENSG00000158864.12	NDUFS2	-0.169551818908992	0.0451956958747703	0.000175777180208868	0.00108635710018116	-122.899512604912	34.7647224450771	0.000407499197829259
ENSG00000280888.1	AF111168.3	-0.160864406719267	0.0428866219367895	0.000176184966169925	0.00108802599244686	-3.67653390855504	1.0250110664209	0.000334730566807486
ENSG00000243430.1	DAQB-335A13.8	0.275742447082448	0.0735483284499411	0.000177447141336153	0.00109496441483878	1.20582065223747	0.332887226292029	0.000291984170787591
ENSG00000180264.10	ADGRD2	0.259656151939509	0.0692628962201637	0.00017764786976353	0.00109534729987114	1.80752737331979	0.496725450624128	0.000273819788930436
ENSG00000272540.1	XXbac-BPG252P9.9	-0.471271822816825	0.1257204539858	0.000177846262827735	0.00109571519934901	-102.920598206709	36.4284809136391	0.00472395597649566
ENSG00000100564.8	PIGH	-0.257532189984089	0.0687072709661107	0.000178071043495867	0.0010962449732904	-54.6358460849297	16.1716886078859	0.000728857743081708
ENSG00000099957.16	P2RX6	-0.335899685101165	0.0896367678837026	0.000178717862188596	0.00109937005855318	-1.55244318254817	0.428652809042809	0.000292696365720748
ENSG00000196290.14	NIF3L1	-0.255083758868679	0.0680765052362537	0.00017895062843737	0.0010999452481917	-45.8351267438668	13.2553653450032	0.000544495053204376
ENSG00000127533.3	F2RL3	0.222368805837387	0.0593815777777717	0.000180577822702843	0.00110908392665096	1.75892600642465	0.500165445957713	0.000436966479888596
ENSG00000140650.11	PMM2	-0.153105314750857	0.0408893521647462	0.000180839036660613	0.0011098252608825	-87.8014336919056	24.1315725136388	0.000274287673210311
ENSG00000205085.8	FAM71F2	0.219890004148947	0.0587369090463469	0.000181371476826024	0.00111222869100246	5.65026432664955	1.54421569759154	0.000253214718058387
ENSG00000088538.12	DOCK3	0.415441109976685	0.110990081207162	0.000181802080161939	0.00111367763684351	9.92944489103562	3.59138848483803	0.00569589694963345
ENSG00000160961.11	ZNF333	0.227186850512418	0.0606976590676999	0.00018188975649518	0.00111367763684351	17.1940485146871	4.79917184048947	0.000340045996870843
ENSG00000088256.8	GNA11	0.246115670263048	0.0657659543844115	0.000182346523034239	0.00111560952105017	32.5745103018527	8.98000777197986	0.000286236513069914
ENSG00000144231.10	POLR2D	-0.168145042143616	0.0449399064470912	0.000182886591405168	0.00111804766703204	-76.3280228848314	20.9211671918399	0.000263916053668489
ENSG00000108298.9	RPL19	-0.068382207219676	0.0182783406188121	0.00018317244091857	0.00111892911770045	-507.728060720795	140.52431647179	0.00030256083323856
ENSG00000228065.10	LINC01515	0.248102705495468	0.0663274572734876	0.000183601103574829	0.00111981553103018	1.83955899562187	0.527276415206269	0.000485204223260447
ENSG00000283079.1	RP11-222A11.1	0.248102705495468	0.0663274572734876	0.000183601103574829	0.00111981553103018	1.83955899562187	0.527276415206269	0.000485204223260447
ENSG00000224981.1	AC000367.1	0.269419662378044	0.07206242107802	0.000184975440386485	0.00112558633275567	119.88225650246	40.8358548367459	0.00332784509736112
ENSG00000164284.14	GRPEL2	-0.201490112745774	0.0538940453117367	0.000185022829470967	0.00112558633275567	-60.6188798030977	17.0713660430479	0.000383902063151445
ENSG00000226356.2	RPS6P20	0.265792304127504	0.0710958723086972	0.000185117500969877	0.00112558633275567	1.32173633922108	0.368241521208007	0.000331542760270921
ENSG00000163449.10	TMEM169	0.30161487448535	0.0806789773464876	0.000185153272710195	0.00112558633275567	3.64750596600476	1.05805619046405	0.000566083064105177
ENSG00000224825.2	RORB-AS1	0.26604049701431	0.0711659387040924	0.000185259802081051	0.00112558633275567	0.940022727329799	0.268830081813792	0.000471021162604932
ENSG00000094804.9	CDC6	-0.191979771189525	0.0513615769403924	0.000185630782564473	0.00112665174926036	-108.577013993354	31.6658614212091	0.00060617792516715
ENSG00000082641.15	NFE2L1	0.236918176507245	0.0633862956020526	0.000185720443414633	0.00112665174926036	32.7957853161035	9.4061269740459	0.000489127980816968
ENSG00000100227.17	POLDIP3	-0.156913452747969	0.0420235327847198	0.000188505589408378	0.0011424641382114	-88.567239224492	24.2505939825328	0.000260035840050837
ENSG00000266677.1	RP11-258F1.1	0.26712994620278	0.0715438235245411	0.000188616290876385	0.0011424641382114	2.19558834541728	0.624995065879096	0.000443129031273188
ENSG00000066654.12	THUMPD1	-0.163020468081254	0.0436651375035056	0.000188894282438644	0.00114327121387292	-76.2884681082519	21.0781724006943	0.000295388089932203
ENSG00000176171.11	BNIP3	-0.145696829674498	0.039032628528918	0.00018944323791792	0.00114520147809832	-152.011673810515	41.7438459891755	0.000271017330991452
ENSG00000264057.1	RP11-583F2.1	0.182089686338641	0.0487834279243868	0.000189503187704715	0.00114520147809832	6.44775798715404	1.90827501639774	0.000727920778326861
ENSG00000167088.10	SNRPD1	-0.0889491118868797	0.0238442489174395	0.000191159281954837	0.00115431429334767	-158.454836107778	43.0827605881008	0.00023514604995742
ENSG00000149926.13	FAM57B	0.24101227912007	0.0646105309192674	0.000191303427975518	0.00115431429334767	1.8167038195621	0.504426627379395	0.00031635910542404
ENSG00000159592.10	GPBP1L1	-0.156174378188456	0.0418840615655896	0.000192446823951277	0.00116032705885916	-49.1564045408926	13.9523769001673	0.000426439799379352
ENSG00000236152.1	MRPS36P1	-0.169282179507757	0.045402531094453	0.000192642396160674	0.00116062026026072	-11.2694505589286	3.23943335618401	0.00050360063408877
ENSG00000013306.15	SLC25A39	-0.131014761167315	0.0351498596661234	0.000193526982217204	0.00116506097970364	-258.978912745371	75.826344149645	0.000636834235396405
ENSG00000263669.2	RN7SL470P	0.284856713696241	0.0764878179451353	0.000195927612667796	0.00117861479468096	4.22870807561401	1.22603277974097	0.000562461057085917
ENSG00000184194.5	GPR173	0.274459031906654	0.0737111750360859	0.000196527698468751	0.00118081490656216	1.40285077626501	0.388617470633531	0.000306374124129192
ENSG00000280249.1	AL691477.1	0.171007318690574	0.0459282804928606	0.000196592349123824	0.00118081490656216	6.63995722570669	1.8453461835636	0.000320405427118513
ENSG00000163006.11	CCDC138	-0.306841909720999	0.0824271662701095	0.000197195605711124	0.00118353828585545	-27.2810794530145	7.55180398318081	0.000303230052197822
ENSG00000255046.1	RP11-297N6.4	0.315166032879111	0.0847268174039582	0.000199387888270882	0.0011957873821289	4.09746450813845	1.21304886099375	0.000730620556328562
ENSG00000182199.10	SHMT2	-0.202837167240323	0.054542359516862	0.00020009824675271	0.00119864932175979	-130.693015685243	39.5136776394653	0.000941197257558755
ENSG00000212498.1	SNORD86	-0.171249131649198	0.046049522961148	0.00020016860929787	0.00119864932175979	-8.22283290112507	2.41414398625802	0.000658963303144512
ENSG00000145912.8	NHP2	-0.111304302066898	0.0299508736803255	0.000202218404067963	0.00120957387006168	-176.595408987878	49.8274949260262	0.000393902287871163
ENSG00000253500.5	AF121898.3	0.238552777605036	0.0641939100529395	0.0002022992377175	0.00120957387006168	3.47528062966194	1.02185450077642	0.000671510117728683
ENSG00000105401.6	CDC37	-0.12879316117462	0.0346608573350839	0.000202553733241363	0.00121017942385059	-121.05535976717	34.0366405499716	0.000375658469769625
ENSG00000280550.1	AC131263.1	0.199534322435517	0.0537218135104279	0.000203836091393259	0.00121692049807659	3.46742966392647	0.969842048211134	0.000349890792523197
ENSG00000142279.12	WTIP	0.258675572763497	0.069648639670899	0.000204002712741461	0.00121699536752178	9.24438592480193	2.78390921466596	0.000898083398378656
ENSG00000183032.10	SLC25A21	0.284702487938142	0.076674228532151	0.000204699953346069	0.00122023318880679	2.15822130788516	0.611971780622409	0.000420824058073472
ENSG00000085276.17	MECOM	0.620736325917429	0.167242002387336	0.000205948844025226	0.00122675207781673	4.0262230712003	2.48825440009334	0.10564289941469
ENSG00000213186.7	TRIM59	-0.195472047592053	0.0526813016747889	0.000206880115145708	0.00123119675903125	-97.7721894409195	29.1872464716382	0.000808624155958937
ENSG00000263766.5	RP11-580I16.2	0.240390506661714	0.0647898961318645	0.00020700678048521	0.00123119675903125	9.80363954655577	2.94705158226319	0.000879148509191855
ENSG00000059691.11	GATB	-0.242159711771992	0.0652770839773667	0.000207488493408202	0.00123236365084502	-54.3768201980015	16.2593601080882	0.000824787387982246
ENSG00000183888.4	C1orf64	0.275308429057378	0.0742179441604399	0.000207702497450486	0.00123236365084502	2.76414082437552	0.802421129046789	0.000571586099359153
ENSG00000134058.10	CDK7	-0.174581560617964	0.0470651009498325	0.000207781061818238	0.00123236365084502	-58.3618171132978	16.6137526016435	0.000443307969159745
ENSG00000233922.2	AL133493.2	0.204648310629415	0.0551715712118672	0.000207827080726665	0.00123236365084502	2.85132507161778	0.78370645298338	0.000274490013301321
ENSG00000281344.1	HELLPAR	0.158476137637804	0.0427287343430475	0.000208170562486115	0.00123347438167402	79.2479434594198	22.6570477807361	0.000469258609979905
ENSG00000273549.1	Metazoa_SRP	0.251354641186515	0.0678075916421847	0.000209827865035191	0.00124236240239506	15.5367306125598	4.50505672366411	0.000563226639141387
ENSG00000183421.11	RIPK4	-0.413661743569952	0.111603824386364	0.00021012712232241	0.00124320232852928	-28.9305057639416	9.1320419451707	0.00153480138337389
ENSG00000157224.15	CLDN12	-0.307695317462072	0.0830328390620224	0.000210802437830125	0.0012457894898686	-35.1471785881602	9.78035103052002	0.000326075212598075
ENSG00000156218.12	ADAMTSL3	0.204846943354244	0.0552801731762062	0.000210879858842239	0.0012457894898686	13.3212076881741	3.85406085089807	0.000547425550340219
ENSG00000156471.12	PTDSS1	-0.188390868894423	0.0508555737314062	0.000211867327062738	0.00125002789252066	-83.5656772927223	23.5732680828175	0.000392711546347377
ENSG00000247626.4	MARS2	-0.343993128806023	0.0928613515502726	0.000211913836035244	0.00125002789252066	-34.4332176941245	9.60873329292998	0.000338977259901496
ENSG00000234553.1	AC022431.3	0.270391996796621	0.0730124862169399	0.000212757150983534	0.00125406583220103	1.72393231946382	0.488461571572259	0.000416644729549413
ENSG00000166851.14	PLK1	-0.196468405962634	0.0530707119681127	0.000213896603689725	0.00125984198852364	-308.107630831065	89.3929236673328	0.000567547885949535
ENSG00000186591.11	UBE2H	0.292771488198349	0.0790911236774041	0.000214161074393145	0.00126045976965864	48.8264249828789	14.5339334835087	0.000780899621091455
ENSG00000263934.4	SNORD3A	0.307931437484954	0.0831979310896823	0.000214589828935119	0.00126204281469286	3.89461018509334	1.21792596757689	0.00138509257699715
ENSG00000170633.16	RNF34	-0.174633939188709	0.0471876764861879	0.000214888765000441	0.00126286058539753	-79.0084219653555	21.8971264229027	0.000308371618411572
ENSG00000235043.3	TECRP1	-0.174057127816241	0.0470444944069639	0.00021573497377442	0.00126619751765254	-39.5234400237	10.9617602131088	0.00031146345501967
ENSG00000259331.1	RP11-57P19.1	0.231180858462935	0.0624848447251226	0.000215777198378918	0.00126619751765254	0.708235819581591	0.195272873473106	0.000286840708745974
ENSG00000247157.6	LINC01252	0.273815481688874	0.0740208047503271	0.000216306360830807	0.00126836036615688	1.89656498681682	0.532987666862304	0.000373169634566887
ENSG00000164024.11	METAP1	-0.172780009927224	0.0467194420506163	0.000217094070703761	0.0012720349312211	-75.0969311784418	21.0241033507192	0.000354340459493614
ENSG00000235091.1	WI2-85898F10.1	0.267795381990422	0.0724403112396325	0.000218357482085099	0.00127848929436844	1.42467922826811	0.398476469577724	0.000349805357555818
ENSG00000182405.5	PGBD4	0.233719296025688	0.0632613440159042	0.00022031632269328	0.0012890028373654	8.01696978301536	2.27296677608935	0.000420145963098062
ENSG00000211460.11	TSN	-0.170168836220816	0.0460699102771245	0.000221006817269783	0.00129208560766755	-81.4309861901563	22.9443387389123	0.000386599293328212
ENSG00000049883.14	PTCD2	-0.277679524628541	0.0751902239058229	0.000221600512576198	0.00129459831277652	-25.013628601524	7.34498083669727	0.000660332548254849
ENSG00000274007.1	AL732314.1	0.199951990246484	0.0541511417176718	0.000222078093027216	0.00129547197660385	1.38061732835927	0.383397594311572	0.000316987335451429
ENSG00000275324.1	AL732314.2	0.199951990246484	0.0541511417176718	0.000222078093027216	0.00129547197660385	1.38061732835927	0.383397594311572	0.000316987335451429
ENSG00000181381.13	DDX60L	0.277265527977624	0.0751043267117501	0.000222726477814701	0.00129829540993923	2.22668935158832	0.63330908128136	0.000438167112291706
ENSG00000105329.9	TGFB1	0.354250673231336	0.0959644503467029	0.000222954538198732	0.00129866637186713	2.40542637877057	0.782475796462703	0.00211122788926201
ENSG00000198431.15	TXNRD1	-0.126873366022239	0.0343820196950763	0.000224158862436412	0.00130471914163016	-219.812169570349	60.8485625963611	0.000303321842872093
ENSG00000250790.4	RP11-46H11.3	0.210091351351494	0.0569479994059577	0.000224979081402377	0.00130845015526738	3.35989031383009	0.943778510081906	0.000370796712961302
ENSG00000123545.5	NDUFAF4	-0.121455262290793	0.0329243257168763	0.000225206436398332	0.00130845015526738	-64.8110097991582	18.0575238702022	0.000331768629471677
ENSG00000240540.2	RPL3P9	-0.240768545975779	0.0652704487704457	0.000225328969509765	0.00130845015526738	-0.626914588425505	0.178307207824923	0.000438226435778227
ENSG00000275748.4	ARL17B	-0.367886921486511	0.0997353114523167	0.000225462511582438	0.00130845015526738	-3.0083463812629	1.00405802002267	0.00273378020563811
ENSG00000279007.1	AL136097.1	0.260552253149216	0.0706417873103801	0.000225705282114068	0.00130889733349935	29.2074629645752	10.4394545301447	0.00514526159857715
ENSG00000134697.12	GNL2	-0.14010885425578	0.0379943528343006	0.000226358570540773	0.00131172276114497	-106.673408059621	29.8711034827054	0.000355452847196784
ENSG00000180992.6	MRPL14	-0.100027420128918	0.0271289652524187	0.000226817264451288	0.0013134172190642	-162.609036149644	46.2146327674816	0.000433892931160146
ENSG00000278259.4	MYO19	-0.182799506988339	0.0495888164276962	0.000227533547092772	0.00131521464020418	-36.3383686890644	10.227713854127	0.00038096337467068
ENSG00000278372.4	MYO19	-0.182809694143668	0.0495927353081612	0.000227610304723003	0.00131521464020418	-36.3435411855296	10.2292755089064	0.000381016602775835
ENSG00000238197.5	PAXBP1-AS1	0.302934092816317	0.0821805836824662	0.000227627213200108	0.00131521464020418	2.4193119196027	0.678882978736384	0.000365711792694729
ENSG00000165478.6	HEPACAM	0.246181156296682	0.0667947096170482	0.000228129938341841	0.0013171558145286	74.7972337871934	23.3014964578816	0.00132746265600009
ENSG00000280756.1	Metazoa_SRP	0.212857124533252	0.0577646499750557	0.000228789872340676	0.0013200011680784	1.81952310840814	0.505284093815435	0.000317007434664064
ENSG00000131153.8	GINS2	-0.188871822896923	0.0512629971769449	0.000229269458356346	0.00132118444118102	-99.8620950546144	30.7485279709728	0.00116340527096149
ENSG00000278787.4	UBR7	-0.270984726596118	0.0735511554324762	0.000229329507161108	0.00132118444118102	-21.838085444427	6.14895379748739	0.000383023994762882
ENSG00000232973.11	CYP1B1-AS1	0.15686477977831	0.0425823156213541	0.000229781594225972	0.00132282408782138	32.4292459667226	12.1629443272408	0.00767064642277329
ENSG00000112130.16	RNF8	-0.261009735656456	0.070862761625318	0.000230222130022956	0.00132349192898716	-39.6877336631452	11.8543966200298	0.000814164930959773
ENSG00000165688.11	PMPCA	-0.168758202445196	0.0458171045947871	0.000230232729495229	0.00132349192898716	-100.680209926752	28.2113427905304	0.000358640922285956
ENSG00000257127.6	CLLU1	0.240954288486957	0.0654264378218188	0.000230661193728239	0.0013249906230494	1.18968124949313	0.337806023383743	0.000428646544412462
ENSG00000239830.1	RPS4XP22	-0.119703914196325	0.0325101239499217	0.000231365675288051	0.0013280715170541	-15.0575022963995	5.16678631452695	0.00356501086624588
ENSG00000260388.2	LINC00562	0.279081057590951	0.0758087391598838	0.000231971586547654	0.00133058253977902	5.11429237571345	1.55333129295333	0.000993124715862269
ENSG00000142945.12	KIF2C	-0.20546618508327	0.055825643993763	0.000232778656005271	0.00133424291853489	-116.349514995635	32.8476460129287	0.000396961002488102
ENSG00000074695.5	LMAN1	-0.154936001978911	0.0420990832800346	0.000232986936239759	0.00133446833163804	-68.0256860096209	19.9157402702514	0.000636242518348072
ENSG00000215512.9	AP005901.1	0.224228035190023	0.0609555502891619	0.000234563776023914	0.00134252637213914	0.918810738196443	0.261552960572218	0.000443235699557743
ENSG00000128524.4	ATP6V1F	-0.123383871046142	0.0335524343509548	0.000235674349672739	0.00134790599978118	-87.5098475680576	24.8153836403718	0.000421193889122554
ENSG00000263626.1	AL392111.1	0.21794749408966	0.0592735754800589	0.000236015554265467	0.00134888072901138	3.85258552202895	1.12059299183385	0.000586053160870674
ENSG00000278706.1	AC231647.1	0.211817674847266	0.057622349949037	0.000236953086041132	0.00135325972516732	2.73672719853568	0.760447930554921	0.000319644983656708
ENSG00000143977.13	SNRPG	-0.100863100671738	0.0274431962567289	0.000237532062524103	0.00135558613235028	-230.459663709779	64.5682155882978	0.0003580139760167
ENSG00000281089.2	ATG16L1	-0.232624099943546	0.0633131442609609	0.000238611358817735	0.00136009085967124	-37.2699501186209	10.5916500778074	0.000433495383736623
ENSG00000187905.10	LRRC74B	0.223911254216037	0.0609427411539445	0.000238665796738254	0.00136009085967124	2.54145830903218	0.716259996025326	0.00038782301654277
ENSG00000155085.15	AK9	0.339973142991254	0.0925603580438781	0.000239730150945207	0.00136517135000771	42.1039790652199	13.8780790163594	0.00241456235943938
ENSG00000085978.21	ATG16L1	-0.232535121202484	0.0633154547551334	0.00024005385507225	0.00136602984005162	-37.2536957373048	10.5911026574489	0.000435711065835644
ENSG00000274206.1	Metazoa_SRP	0.2213039561552	0.0602631984087754	0.000240386430726972	0.00136693754117659	3.38841441588156	0.944592012440333	0.000334283291589471
ENSG00000168385.17	SEPT2	-0.135128158357186	0.0368236039148997	0.00024292354795661	0.00138037086078509	-148.950297102985	41.6478474846762	0.000348328575197588
ENSG00000278702.1	Metazoa_SRP	0.25986085883752	0.0708425719770554	0.000244316181531147	0.00138728621151106	5.91070165352366	1.67422639660994	0.000414919859692928
ENSG00000129559.12	NEDD8	-0.0902101821244605	0.0245963701878921	0.000244816993303602	0.00138913128499126	-119.388230520354	33.7807459758888	0.000408996885113332
ENSG00000203489.3	HMGB1P39	0.230436670404659	0.0628388179261531	0.000245310142768591	0.00139060857082361	4.07286482677306	1.14741156814924	0.000385800647964371
ENSG00000172062.16	SMN1	-0.407001175456272	0.110991232819612	0.000245444564918932	0.00139060857082361	-33.1631095416802	10.2109228965295	0.00116298019854136
ENSG00000273541.1	DLEU1_2	-0.244554864825283	0.066694371058143	0.000245605530368221	0.00139060857082361	-11.3716688938519	3.30666659771383	0.00058383953755673
ENSG00000107566.13	ERLIN1	-0.215975625075197	0.0589075927629366	0.000246040844391018	0.00139193620147007	-69.3678694913556	20.0047852871324	0.000525199032535342
ENSG00000184226.14	PCDH9	0.257643083630729	0.0702754598970395	0.000246192471707531	0.00139193620147007	23.7838012949699	7.07228045460778	0.000771113379614478
ENSG00000101444.12	AHCY	-0.146512439809965	0.0399667275734894	0.000246508477464937	0.00139272591124733	-156.822733386178	44.6245884244025	0.000440968781816769
ENSG00000229563.6	LINC01204	0.229208461158084	0.0625332864349136	0.000246968451902398	0.00139432730624998	1.87703849963835	0.523617566041688	0.000337400179123908
ENSG00000090316.15	MAEA	-0.15307803259587	0.041766893477595	0.000247283796432824	0.00139499973628817	-75.2583801438849	21.2797476280168	0.000405282402847052
ENSG00000104970.10	KIR3DX1	0.273853142266348	0.0747233405923562	0.000247440789750362	0.00139499973628817	1.20769570517223	0.338516359202726	0.000360246652366
ENSG00000116221.15	MRPL37	-0.105051031057018	0.0286849555458296	0.000250024920645023	0.00140856292200066	-158.392722462146	45.0401535551665	0.000436946806266012
ENSG00000110436.11	SLC1A2	0.845828059156575	0.230987023890898	0.000250450305067155	0.0014099537328781	6.35292880971043	4.0547724818647	0.117166563178687
ENSG00000257966.1	OLA1P3	0.211300497057051	0.0577326231588549	0.000252230656054782	0.00141896515040202	1.50072460372169	0.424200906758534	0.000403523688118957
ENSG00000104671.7	DCTN6	-0.185280868083557	0.0506399654553074	0.000253411438357636	0.00142452394131332	-32.0246010149603	9.28089887920074	0.000559357235090137
ENSG00000213440.2	H2AFZP1	-0.177122578486998	0.0484124341153952	0.000253579479246261	0.00142452394131332	-0.58039590123508	0.163668883008073	0.000390890108969204
ENSG00000111490.12	TBC1D30	0.351320603156292	0.0960410300911277	0.000254165082653946	0.00142679887070168	6.12564753142217	1.95508505016685	0.00172919095180693
ENSG00000267243.5	AC005307.3	0.191821962798473	0.0524595020870308	0.00025561032840323	0.00143389288960441	5.56468601269498	1.71169075934509	0.00115004736634235
ENSG00000188825.13	LINC00910	0.205341256224232	0.0561741623959449	0.000256741679448536	0.00143921723888846	6.54831267402489	1.83269903867789	0.000352856642096975
ENSG00000140455.16	USP3	-0.280685942274455	0.0767970373219129	0.000257276358232979	0.00144119164144174	-41.9237837301918	13.8261634313098	0.00242772995804047
ENSG00000257501.6	RP11-1016B18.1	0.236030961119427	0.0646060833220621	0.000258804707976135	0.00144792920205909	0.901657156011574	0.251817336166254	0.00034280610052367
ENSG00000214135.8	AC024560.3	0.245703032481931	0.0672552794747756	0.000258901654309111	0.00144792920205909	16.4191676558836	4.59171240886821	0.000349122930028919
ENSG00000230829.3	CTD-2186M15.1	-0.382779454771845	0.104780266358418	0.000259029078949493	0.00144792920205909	-3.63134255272051	1.23523778769129	0.00328432310586386
ENSG00000185414.19	MRPL30	-0.157026255187515	0.0430038997397554	0.000260771771160233	0.0014566396754596	-36.0612513417934	10.4062205284591	0.000529531419296119
ENSG00000154783.10	FGD5	0.267231004383001	0.0731987811201771	0.000261467950036595	0.00145949627115198	1.43004331287961	0.404708796699515	0.000410077767809272
ENSG00000182021.9	RP11-381O7.3	0.292630784229302	0.0801847907818704	0.000262797287452146	0.00146588058396624	1.05668842593733	0.315884758613344	0.000822319555616112
ENSG00000281483.1	AC004656.1	0.241331090869032	0.0661321116560392	0.000263030548613584	0.00146610602821791	1.72212461359702	0.496114853992219	0.000518096188622172
ENSG00000105171.9	POP4	-0.15189879529376	0.0416269100643106	0.000263208943903304	0.00146610602821791	-71.3588010909227	20.5718377710715	0.000522863186751153
ENSG00000237125.8	HAND2-AS1	0.238043002208606	0.0652483157095575	0.000264019514153764	0.00146958462526986	2.49510175127384	0.704474767491746	0.000397421595188983
ENSG00000260792.1	RP11-982M15.8	0.232156047086344	0.0636550821287137	0.000265223257873991	0.00147524526268994	1.72296479216043	0.484076239888725	0.000371867302107991
ENSG00000129696.12	TTI2	-0.275270160759223	0.075520493388742	0.000267419856008519	0.00148641657802827	-41.3493826785959	12.0000958289944	0.000569467721638987
ENSG00000213888.3	LINC01521	0.245371442036853	0.0673316583697478	0.000268202915422456	0.00148972074550595	2.8786903649743	0.835579039207911	0.000570754607358946
ENSG00000143183.16	TMCO1	-0.156069461474911	0.0428579548304222	0.000270999608540362	0.00150327626214373	-107.084166631175	32.6558754213294	0.00104112901460402
ENSG00000168275.14	COA6	-0.125496792367847	0.0344633783077677	0.000271103011232636	0.00150327626214373	-63.8143381239477	18.4267017215456	0.000533900791295629
ENSG00000187391.18	MAGI2	0.266423652654278	0.0731683860435614	0.000271328070768745	0.00150327626214373	1.35087597747027	0.392745335124334	0.000582634128731965
ENSG00000226380.7	AC058791.1	0.241298375488065	0.0662695108090445	0.000271404695827435	0.00150327626214373	2.53814137485452	0.715306240350695	0.000387684672093062
ENSG00000275300.4	MCCC2	-0.276325907228828	0.0759023185754258	0.000272060146860774	0.00150585072616411	-4.10837739194019	1.27384405259737	0.00125893132355086
ENSG00000102900.12	NUP93	-0.158218986288343	0.0434721307060838	0.000273115075870849	0.00150978502909353	-97.7467875849635	27.6802824207604	0.000413555988149418
ENSG00000129515.18	SNX6	-0.125913763404878	0.0345963138987064	0.00027315325226013	0.00150978502909353	-128.240366627581	36.3097667804006	0.000412675532757265
ENSG00000172379.18	ARNT2	0.281458810115805	0.0773449425513853	0.000273691048094892	0.00151098497190525	2.21651123129119	0.630976005931716	0.000443361611405881
ENSG00000260072.1	CTD-2313J23.1	0.238577340096721	0.0655633951123103	0.000273826141110325	0.00151098497190525	4.95832860501266	1.48506272625518	0.000841408808170145
ENSG00000280004.1	AC005086.2	0.179199965053757	0.0492474127986245	0.000273944253813748	0.00151098497190525	4.39631939329665	1.23171651418511	0.000357987779482293
ENSG00000233719.4	GOT2P3	-0.23690089018118	0.0651157312881761	0.000274601971763883	0.00151355577200221	-2.15544676264636	0.636444815624221	0.000707390571622634
ENSG00000148187.17	MRRF	-0.159804081088832	0.0439377149165631	0.000275768303616122	0.00151892441833222	-57.9975955020904	16.4534361366955	0.000423557308593876
ENSG00000281209.1	Metazoa_SRP	0.210685049882263	0.0579534473019425	0.000277529439204411	0.00152755946220936	11.4854813184939	3.41778536979056	0.000778004113785509
ENSG00000280533.1	Metazoa_SRP	0.229321703063935	0.0631053222365046	0.000279112962711718	0.00153520555949627	1.26620994992058	0.357615062267825	0.000399057329569513
ENSG00000251209.7	LINC00923	0.293605542004889	0.0808024247437531	0.000279469219413237	0.00153609537460914	4.45185888475663	1.35407057418561	0.001009879398297
ENSG00000057608.16	GDI2	-0.0977480279532121	0.0269041813908887	0.000279937709865665	0.00153760041308167	-149.191870215488	43.3222816094534	0.000573668555405701
ENSG00000121058.4	COIL	-0.198200370040759	0.0545671083445505	0.000280980869215797	0.00154160719192114	-41.7727450390213	12.0018318026261	0.000500421315964245
ENSG00000117448.13	AKR1A1	-0.148095108017837	0.0407732761365964	0.0002810575474032	0.00154160719192114	-134.681859327	40.7394823702535	0.000946618793244481
ENSG00000223396.2	RP11-134G8.5	0.211228531390287	0.0581721257895681	0.000282220961649061	0.001546914300108	3.03136909602076	0.883079319441128	0.000597546249955616
ENSG00000250501.2	RP11-98O2.1	0.254239250068318	0.0700290561625654	0.000282892086652997	0.00154951757468084	1.31097324551392	0.371628929810955	0.000419281257147497
ENSG00000266904.5	CTC-559E9.1	0.636111531523147	0.175278194738899	0.000284351766048904	0.00155560606229999	2.96941071001782	1.59582955832027	0.0627820693088374
ENSG00000092847.11	AGO1	-0.294118062045329	0.0810440793252633	0.000284397551151208	0.00155560606229999	-51.2009982483505	16.2849265419517	0.00166613856674273
ENSG00000226937.9	CEP164P1	0.26646670311704	0.0734310955693739	0.000284742572797823	0.00155641542180174	1.15352043333875	0.349495753707112	0.000965031698401806
ENSG00000176731.11	C8orf59	-0.123427094725763	0.0340186152905661	0.000285379617231675	0.00155802402067978	-58.308535530972	16.8854950188699	0.000554033559403506
ENSG00000260814.2	RP11-107F6.3	0.215854378081507	0.0594939210534378	0.000285431376900463	0.00155802402067978	2.66704658346232	0.751434731131878	0.00038629718336768
ENSG00000174165.7	ZDHHC24	0.250948637604031	0.0692002014325523	0.000287383533757609	0.00156759650490374	16.4931031137731	4.6801238134893	0.000424965388148515
ENSG00000142731.10	PLK4	-0.272895339344969	0.0752602445112617	0.00028782029635857	0.00156889543096815	-30.6503513455828	8.56760567064973	0.000346936164574139
ENSG00000136159.3	NUDT15	-0.184332389251266	0.0508651708955825	0.000290147577459297	0.00158049058934716	-58.7397066678876	18.2291026678305	0.00127164227053275
ENSG00000144744.16	UBA3	-0.220333706357687	0.0608301355770794	0.000292204905115317	0.00159060028965858	-51.351758949736	14.4109511473112	0.000366103915640661
ENSG00000138381.9	ASNSD1	-0.174287655801814	0.0481525369286091	0.000295183508891277	0.00160570752357593	-71.3145572888946	20.0825051831115	0.000383655612499174
ENSG00000266825.1	AL590085.1	0.233352635276239	0.0644779275394536	0.00029561933295244	0.00160607428300726	1.06013810040636	0.299939390618166	0.00040853545615176
ENSG00000179082.3	C9orf106	0.222372561735631	0.0614445800968103	0.000295657613439466	0.00160607428300726	1.19822341347486	0.340326914510443	0.000430245027453869
ENSG00000184992.10	BRI3BP	-0.247692580599895	0.0684735265347046	0.000297636906106553	0.00161571499591797	-28.1925277038022	8.58783986694748	0.00102765979064926
ENSG00000165480.15	SKA3	-0.153895350678447	0.0425468859886214	0.000297949016148031	0.00161629841997075	-74.6027852019398	21.9616073425951	0.000681379794192879
ENSG00000256006.1	AC084117.3	0.243976120138608	0.0674565976816704	0.000298282992480836	0.00161699958088043	2.06678978179827	0.603367045386823	0.000613833813448822
ENSG00000139726.10	DENR	-0.108482195232813	0.0300082857622567	0.000300261008094535	0.00162660604539751	-127.623094405722	36.5941240004013	0.000487504769385758
ENSG00000278732.1	Metazoa_SRP	0.240377449846062	0.066518576260233	0.000301871079996506	0.00163420744351362	1.83848413427813	0.524344899436695	0.00045446869265852
ENSG00000228071.4	RPL7P47	-0.170379250901485	0.0471631787496032	0.000303202863056872	0.00163931548762718	-1.10608272125819	0.320762472443185	0.000564143441950459
ENSG00000130032.15	PRRG3	0.316214623272499	0.0875328514013842	0.000303229737671564	0.00163931548762718	125.273908909202	42.3608156240105	0.00310339618499764
ENSG00000230721.1	RP4-612B15.2	-0.17210085906365	0.0476480249673842	0.000303938221742371	0.00164145627748113	-0.751841908951966	0.214875695275209	0.000467073007752988
ENSG00000164902.13	PHAX	-0.129105702674703	0.0357457539782377	0.000304105674285304	0.00164145627748113	-73.7573000034373	21.2247896819339	0.000510749652748137
ENSG00000245468.3	RP11-367J11.3	0.220713188861382	0.0611150537238333	0.000304504626528552	0.00164145627748113	1.87668947510295	0.536688682890579	0.0004708862593009
ENSG00000248905.8	FMN1	0.313784590821586	0.0868896256555233	0.000304664829240098	0.00164145627748113	3.49161071624642	1.10357622791913	0.00155667418892613
ENSG00000282513.1	FMN1	0.313784590821586	0.0868896256555233	0.000304664829240098	0.00164145627748113	3.49161071624642	1.10357622791913	0.00155667418892613
ENSG00000264519.2	RN7SL596P	0.22383758273492	0.0619972401488153	0.000305672934014182	0.00164576506566944	2.07694534108322	0.588662933171573	0.000418329369674366
ENSG00000112936.18	C7	0.248134342650984	0.068751983377631	0.000307234295467499	0.00165304472819683	1.0723855894469	0.313906263093647	0.000634874658624903
ENSG00000267625.1	RP11-1094M14.14	0.209740708731065	0.0581509878943221	0.000309960975885244	0.0016665800987277	1.30037742567935	0.368439599132199	0.00041647443708123
ENSG00000133812.14	SBF2	0.241651379243985	0.0670143562973764	0.000310995842377842	0.00167039378097651	70.5866055307945	21.3882194027752	0.000965965717365973
ENSG00000167264.17	DUS2	-0.238071959402201	0.0660233900832709	0.000311105273984058	0.00167039378097651	-69.4448347337391	19.5526971246515	0.000382786666915825
ENSG00000101003.9	GINS1	-0.169813850745504	0.0470958594703576	0.000311304720885521	0.00167039378097651	-65.3561871944322	19.1167954341308	0.000629017243434223
ENSG00000164062.12	APEH	-0.199759249907773	0.055412453769506	0.000312210326513942	0.00167411575794855	-89.9818463472128	27.8990234089824	0.00125854496151961
ENSG00000055609.17	KMT2C	0.184358889520809	0.0511567364638709	0.000313592675357239	0.00168038731473049	77.8312003590361	22.9147168396359	0.000682387071106659
ENSG00000000460.16	C1orf112	-0.227121312292773	0.0630648824298779	0.000316518887459347	0.00169491755504877	-23.4231848767561	6.493034488106	0.000309241724198275
ENSG00000213024.11	NUP62	-0.137697657433945	0.038245850774642	0.000317814411331202	0.00170014810489448	-149.61854094457	42.7824679372189	0.000470181803200289
ENSG00000276141.4	WHAMMP3	0.223498844032892	0.0620789100155337	0.000317926173750926	0.00170014810489448	2.91273610210651	0.841070314095055	0.000533929736194263
ENSG00000136943.10	CTSV	-0.178693464258613	0.0496368342052207	0.00031819594993511	0.0017004394859188	-671.579243355734	228.051081998911	0.00323097463761991
ENSG00000175324.9	LSM1	-0.164199963802673	0.0456140033370529	0.000318497616868405	0.00170090078188568	-63.1420059435	18.4214368267837	0.0006088580904142
ENSG00000133392.16	MYH11	0.193608516178861	0.0537959684636378	0.000319515670166068	0.00170403327664475	1.71071636723246	0.482448827267965	0.000391271363018031
ENSG00000276480.4	MYH11	0.193608516178861	0.0537959684636378	0.000319515670166068	0.00170403327664475	1.71071636723246	0.482448827267965	0.000391271363018031
ENSG00000266541.1	RP11-881L2.1	0.241196519178701	0.0670222870763204	0.000319749215991308	0.00170412815714428	1.187156808499	0.348377715658978	0.000655197237681294
ENSG00000111445.13	RFC5	-0.21408223030884	0.0594915413040587	0.00032001816502428	0.00170441146658651	-72.4910832474739	21.3659507919986	0.000691740290748006
ENSG00000108107.12	RPL28	0.102730007024152	0.0285714110825027	0.000323703902429029	0.00172287989006032	240.181959094307	68.9690943269419	0.000496833559068177
ENSG00000138468.15	SENP7	0.176995958687744	0.0492323764701796	0.000324250754555343	0.00172462830439067	18.0449909321926	5.15637007222538	0.000466038751433406
ENSG00000125954.12	CHURC1-FNTB	-0.164103965609022	0.0456753826956605	0.000327103793543703	0.00173863228185006	-14.8994954566499	4.31699866857916	0.000557779131255559
ENSG00000235363.1	SNRPGP10	-0.12169897454853	0.0338798113967596	0.000328049785534177	0.00174064954990329	-26.0686589712103	7.5864188583556	0.000589876032061423
ENSG00000117410.13	ATP6V0B	-0.119746146922768	0.0333364999658051	0.000328095484031653	0.00174064954990329	-200.04494296581	59.8719980844823	0.000834139840626612
ENSG00000078237.6	TIGAR	-0.28599291964308	0.0796193147871627	0.000328144456726501	0.00174064954990329	-174.27141216487	54.7301521537212	0.00145157783906301
ENSG00000237480.2	RP5-947P14.1	0.224162651450885	0.062411497467541	0.000328542537152154	0.00174159153797835	1.49679319195855	0.434657504856841	0.000573991995485297
ENSG00000203402.2	RP11-571E6.3	0.279413432157732	0.0778175015881167	0.00032988653621266	0.00174754317829108	4.89637300323845	1.43872197102513	0.00066582129014423
ENSG00000143870.12	PDIA6	-0.168336282348933	0.0468961056290964	0.000331239365635899	0.00175353358720466	-215.510702493651	68.3289956482851	0.00161040604092112
ENSG00000258757.1	RP11-841O20.2	-0.299651304006276	0.0834879828872358	0.000331751665826313	0.00175506931085795	-3.58785935049333	1.08695249475625	0.0009639486487097
ENSG00000186452.10	TMPRSS12	0.265598661971017	0.0740051392206168	0.000332048338702108	0.00175546300676081	0.88829928401506	0.255395171181959	0.000504912609542099
ENSG00000137709.9	POU2F3	0.354431381668893	0.0987849197007267	0.00033333955844461	0.00176111059893637	3.22896895257981	1.06946152672303	0.00253403493617779
ENSG00000116922.14	C1orf109	-0.185037997577357	0.0515880728568106	0.000334713675930835	0.00176596202699162	-59.8184461296915	17.1541948873104	0.000488283087553695
ENSG00000255118.1	RP11-703H8.7	0.541876428753612	0.151078375315267	0.000334858472126811	0.00176596202699162	4.47431937311935	2.46411797908333	0.0694026797979784
ENSG00000197046.11	SIGLEC15	0.254587678068722	0.0709816415368991	0.000334928578720004	0.00176596202699162	1.10602181995415	0.315517639261484	0.000455887610786615
ENSG00000163636.10	PSMD6	-0.121669679893556	0.0339379645688055	0.000336999173744945	0.00177541658828115	-125.173723610117	35.6998874458858	0.000454420634970066
ENSG00000137166.14	FOXP4	0.287673212935714	0.0802451867455759	0.000337171272276925	0.00177541658828115	10.1621725953712	3.0671676375513	0.000922314735126525
ENSG00000109805.9	NCAPG	-0.196222900791341	0.0547518270156051	0.000338553170165879	0.00178150547038198	-71.3255984779477	21.8615206601851	0.00110391632691236
ENSG00000078795.16	PKD2L2	0.293616187433678	0.0819355371287133	0.000339017750852734	0.00178276243057121	3.68536744437267	1.09036689207022	0.000725034041827906
ENSG00000264916.2	RN7SL230P	0.295101154833961	0.0823842063643599	0.000340959093100533	0.00179177826574973	1.17956819762912	0.365725052247749	0.00125846512177686
ENSG00000188368.9	PRR19	-0.308387380047023	0.0861118445874688	0.000341964334184743	0.0017958660660289	-23.7445488469873	7.76845391768431	0.00223911573061384
ENSG00000264047.2	RN7SL455P	0.182788273573894	0.051044371962196	0.00034232330087896	0.00179655670291119	4.71902458806335	1.34457934324997	0.000448669668213841
ENSG00000132300.18	PTCD3	-0.137609220206793	0.0384318435387039	0.00034280060714127	0.00179786707149257	-85.548394190966	24.4214689436621	0.000460050277858141
ENSG00000171824.13	EXOSC10	-0.145497648921826	0.0406538430689894	0.000344991179472124	0.00180815520877006	-91.9046859793309	26.0652274620736	0.00042196679709659
ENSG00000176046.8	NUPR1	0.261217683099451	0.0730032634028797	0.000346015703533582	0.00181232230425474	10.8643468869393	3.29962224869185	0.000992644482915375
ENSG00000164251.4	F2RL1	-0.223128279842255	0.0623669520001154	0.000346672729308909	0.00181456031095447	-143.854341073847	44.7938714736994	0.00132056048101783
ENSG00000256210.3	AC005255.3	-0.137557580103899	0.0384589289153747	0.000347906221435187	0.0018198107051655	-17.3002798915759	5.23210251210057	0.000944478959197209
ENSG00000189136.8	UBE2Q2P1	0.255988988642236	0.0715825782061793	0.000348711150789367	0.00182281392839214	2.79101586703833	0.88360433187813	0.00158489998365443
ENSG00000237742.6	RP11-624M8.1	0.34684802349924	0.0970226168951165	0.000350335969682996	0.00182897428827814	2.17617112982416	0.70619916788291	0.00205942458148682
ENSG00000198843.12	SELT	-0.128913396030429	0.0360606320205511	0.000350352774070046	0.00182897428827814	-221.828664481597	66.5297520012456	0.000855212478091932
ENSG00000014641.17	MDH1	-0.131744265665202	0.0368575710559912	0.00035101142401361	0.00183120237844375	-170.901639804536	52.229185725331	0.00106733585068935
ENSG00000250337.5	LINC01021	0.347372283996461	0.0972026827708116	0.000351985226135533	0.00183507056917199	12.5663706843287	4.03210654327455	0.00182963866166448
ENSG00000203531.3	AC016712.1	0.218136436905272	0.0610466079412673	0.000352541553724811	0.00183675859418243	1.97748607955886	0.567731251300707	0.000495573539549879
ENSG00000276127.1	RP11-154D6.2	0.231951653679733	0.0649219035587915	0.000353212008160804	0.00183843617903678	2.39561818193071	0.696474403054815	0.000582497804754491
ENSG00000228002.2	DHX9P1	-0.319445646708022	0.0894131283256035	0.000353329063168723	0.00183843617903678	-1.70315667327528	0.51856725181506	0.00102217670474904
ENSG00000272655.1	POLR2J4	-0.120102440187246	0.0336269266869216	0.000354786521226143	0.00184480431558106	-24.0238371659247	6.99814684324077	0.000597194132272331
ENSG00000243746.1	EEF1A1P10	-0.177675150991872	0.0497527780933858	0.000355403147413726	0.0018467948265285	-1.49606425242647	0.445201181619497	0.000778232443267002
ENSG00000232957.10	HLA-DOA	0.224480353824313	0.0628724686300559	0.000356425866809204	0.00185089153023583	0.977576665062123	0.278681808900103	0.000451727345290466
ENSG00000048052.21	HDAC9	0.32356416590092	0.090649534017363	0.000357803992366548	0.00185592253622572	2.19510316778624	0.768646355013631	0.00429280342735099
ENSG00000136522.13	MRPL47	-0.118780999701999	0.033278024409145	0.000357864633767159	0.00185592253622572	-75.9013032278127	22.0198129836507	0.000566943124249848
ENSG00000229582.3	RP11-423C15.3	0.234458132113674	0.0656948624339622	0.000358488678723054	0.00185793897655896	1.15781715466307	0.332142109714424	0.000490467901690041
ENSG00000075303.12	SLC25A40	-0.323203199362981	0.0905799026291023	0.000359502808776979	0.00186197314039207	-10.5330717457063	2.9938838496374	0.000434490466696959
ENSG00000235099.1	RP1-23E21.2	0.278180666720795	0.0779955543908859	0.000361612384673606	0.00187167194239491	1.66463601476912	0.481155629190401	0.000540853124141762
ENSG00000115194.10	SLC30A3	0.270708686224762	0.0759060496830349	0.000361967006107363	0.00187228050944178	1.31171762010961	0.376844796623679	0.000499937191837525
ENSG00000064995.16	TAF11	-0.150810368907483	0.0422917722672987	0.000362539722239951	0.00187401564019804	-59.1656561072001	17.8353458072301	0.000908835096483148
ENSG00000250208.6	FZD10-AS1	0.221460899586411	0.062112605721955	0.000363198749407168	0.00187619436265374	1.4791018275626	0.426854952877204	0.00053000327694757
ENSG00000174405.13	LIG4	-0.385598002802425	0.108179554528301	0.000364653487866177	0.0018812681858944	-13.1538035709503	4.36248657535711	0.00256803243550607
ENSG00000120705.12	ETF1	-0.109074104252243	0.0306012366917829	0.00036473233381028	0.0018812681858944	-118.184182717758	34.6944495427945	0.000658186418190506
ENSG00000226950.6	DANCR	-0.11047512385331	0.0309953193843474	0.00036489550107839	0.0018812681858944	-184.214144720452	54.3471408845634	0.000699990153332892
ENSG00000147872.9	PLIN2	-0.191591409669011	0.0537635712715443	0.000365814992640622	0.0018847784760445	-396.152933152867	143.405331277985	0.00573658239657144
ENSG00000235613.2	NSRP1P1	0.334127444947731	0.0937672431105879	0.000366123100916133	0.00188513622979824	1.77516242791649	0.575700580916229	0.00204593427763514
ENSG00000241478.1	HSPA8P9	-0.208757915697363	0.0586165618829206	0.000368861215260858	0.00189628712090741	-1.42203156986706	0.426580201231984	0.000857415447181201
ENSG00000170854.17	MINA	-0.321176376343134	0.0901857947835743	0.000369058915442774	0.00189628712090741	-26.4382228916624	9.82013492524776	0.00709724888595548
ENSG00000161980.5	POLR3K	-0.128935929116681	0.0362053796426508	0.000369112046029701	0.00189628712090741	-104.491704753813	31.1770699224267	0.000803587009087731
ENSG00000141905.17	NFIC	0.262163106922337	0.0736177625098519	0.000369249115125183	0.00189628712090741	5.80192197857754	1.67509580615651	0.000532927310388876
ENSG00000266627.2	RN7SL202P	0.240543323673029	0.0675555500711481	0.000369903409980073	0.00189841292811968	2.51884674684765	0.733969744746563	0.000599561316467659
ENSG00000205885.7	C1RL-AS1	0.223773291016883	0.0628833560232838	0.000372914028985169	0.00191262121459295	1.43368592115623	0.412284605063128	0.00050626781394782
ENSG00000170788.13	DYDC1	0.288279471265707	0.0810343998610383	0.000374408244393367	0.00191861582775874	1.47287813111093	0.429614896774352	0.000607220877261248
ENSG00000026751.16	SLAMF7	0.283393665710529	0.0796635366481309	0.000374568652763495	0.00191861582775874	1.42204074638885	0.415725179045824	0.000624769712054458
ENSG00000125731.12	SH2D3A	0.244890323256375	0.0688463529391643	0.000375034428814945	0.00191911927272195	14.1723325386665	4.0995353595434	0.000546106788885079
ENSG00000151500.14	THYN1	-0.254536987941252	0.0715600027185604	0.000375152888949188	0.00191911927272195	-43.3333986322814	13.0300728463959	0.000882141542870763
ENSG00000100632.10	ERH	-0.103352403056356	0.0290718646425595	0.000377883948869328	0.0019318389982714	-163.657290668114	48.414161121711	0.000723909604028262
ENSG00000113845.9	TIMMDC1	-0.14207912505165	0.0399698565877601	0.000378472671840244	0.00193314734671777	-94.0174458985761	27.6488628231728	0.000672850928145629
ENSG00000241288.7	RP11-379B18.5	0.233561038428778	0.065710671329474	0.000378863854575805	0.00193314734671777	5.59646927862694	1.71752652246982	0.00112023768454884
ENSG00000280608.1	AL137229.1	0.239196281083409	0.0672962401547354	0.000378874125004855	0.00193314734671777	0.753242853242833	0.219129361403765	0.000587252472055301
ENSG00000093009.9	CDC45	-0.232516402667296	0.0654467700584585	0.000381217938126755	0.0019438505777082	-53.2772337864194	15.9228923599821	0.000820005848475705
ENSG00000137776.16	SLTM	0.128741584826622	0.036241580380149	0.000381854417632467	0.00194583982963825	76.9422857629831	22.1357652808892	0.000509092421868385
ENSG00000171357.5	LURAP1	0.386083842813543	0.108704131172962	0.000382759279062721	0.00194919324551923	7.04729760021737	2.53363327045696	0.00541085505241581
ENSG00000175115.11	PACS1	0.317977041269828	0.0895419426840205	0.000383548962369437	0.00195195617584307	8.494509950884	2.85037764540509	0.00288121452187397
ENSG00000163359.15	COL6A3	0.209885141147975	0.0591093046667413	0.000384066539784945	0.00195333163922836	2.19750475844865	0.640543350907442	0.000602051340227542
ENSG00000156642.16	NPTN	-0.198367244113627	0.0558751616396864	0.000384958341872608	0.00195660738432	-59.2926489724672	18.2488314757074	0.00115762506088058
ENSG00000169752.16	NRG4	0.36769710955472	0.103640053924271	0.000388421438184473	0.00197293949277282	6.77600643611015	1.99733523853399	0.000692520291204385
ENSG00000282922.1	AL356131.3	0.253669843691371	0.0715265536936024	0.000390365664713429	0.00198154065248626	1.82342831148311	0.527775797759964	0.000550436196704613
ENSG00000153292.15	ADGRF1	0.184686148647263	0.052079681143502	0.000390795763124729	0.00198244981309042	2.76455801068947	0.792228643635202	0.000483751030309036
ENSG00000264739.1	RP11-138I1.2	0.240517418642746	0.0678371345810783	0.000391850182469347	0.00198652286270113	1.21334845373891	0.352433391276551	0.000575780641372576
ENSG00000083444.16	PLOD1	-0.286824930620886	0.0809059554698516	0.000392367958250703	0.00198787186509367	-53.3066456334353	21.2412757714314	0.0120875399993684
ENSG00000114978.17	MOB1A	-0.157977675538531	0.0445640691578661	0.000392678255792463	0.00198816865524952	-69.3187354049799	19.9845276826474	0.000523138543686768
ENSG00000176124.11	DLEU1	-0.172192409219375	0.0485814427157964	0.000393497188083375	0.00199049867809135	-23.3814461481912	6.78372897921981	0.00056748842492093
ENSG00000253731.2	PCDHGA6	0.266218067963128	0.0751114000702741	0.000393642476477511	0.00199049867809135	1.97661461265912	0.574924521484002	0.000585936956413926
ENSG00000258593.2	CTD-3051D23.4	0.245018191194627	0.0691367904684499	0.000394161338894835	0.00199184717561952	1.55532838123586	0.472615934242942	0.000998699590931105
ENSG00000143653.9	SCCPDH	-0.429959628008262	0.121327920148926	0.000394432120665499	0.00199194110441824	-11.0238570994701	3.45356655936612	0.00141281043958963
ENSG00000177917.10	ARL6IP6	-0.209999087201027	0.0592662717251458	0.000395129985796742	0.00199419036975233	-42.1490282556008	12.8646927894776	0.00105164174926158
ENSG00000138279.15	ANXA7	-0.162730321363314	0.0459442268741684	0.000397240829086651	0.00200356339979612	-90.957795482895	26.6036855094385	0.000628535087559361
ENSG00000127241.16	MASP1	0.248701056059072	0.0702244147973647	0.000397831133509561	0.00200526021973692	0.821717412172504	0.240906095487239	0.00064738178048881
ENSG00000274675.4	GTF2H2C_2	-0.264690746811656	0.0747663203657051	0.000399762730773066	0.00201371132456693	-38.2210045250787	12.0379315619238	0.0014981197497775
ENSG00000225778.5	PROSER2-AS1	-0.304940187357335	0.0861619228198804	0.000401413835663146	0.00202073964254103	-22.4144526803713	7.20358281875361	0.00186095305223521
ENSG00000267809.1	NDUFV2P1	-0.147774345561466	0.0417696312036359	0.000403411743623473	0.00202730644735686	-6.48624091054934	1.91609826951021	0.000711446632582435
ENSG00000105388.15	CEACAM5	0.238219776789124	0.0673364286185735	0.000403544544291745	0.00202730644735686	1.10768653610852	0.320307138252584	0.000543795068726844
ENSG00000205045.8	SLFN12L	0.200559363224344	0.0566912894171383	0.000403558582331022	0.00202730644735686	1.27600724493794	0.3742459038068	0.000650719824651784
ENSG00000164398.12	ACSL6	-0.332556269015049	0.0940055518261019	0.000403744999491356	0.00202730644735686	-24.315695294731	7.81302914182516	0.00185699773543513
ENSG00000213228.5	RPL12P38	-0.112487729236929	0.0318038988527903	0.00040482789247795	0.00203145247774297	-10.2529887309351	3.05841788081523	0.000801190388786092
ENSG00000261080.1	RP1-166H4.2	0.23251231533594	0.065755945265759	0.000406251230348157	0.00203730053303269	0.890408714090407	0.256265509341217	0.000511700652937783
ENSG00000240401.8	AC012358.8	0.197340573523971	0.0558175548454139	0.00040707025493465	0.00204011253222247	5.54174082922389	1.71375490411495	0.00122204833565819
ENSG00000234913.1	XXbac-B476C20.13	0.221052851888666	0.0625305920808061	0.000407597287008188	0.00204145851527192	1.34302793467967	0.387817728213804	0.000534110886242092
ENSG00000140945.15	CDH13	0.216524205136537	0.0612618606738544	0.000408694866200275	0.00204565857723499	2.44494303822128	0.718875843855987	0.000671240132479045
ENSG00000246465.1	RP11-57A19.2	0.243896045230707	0.0690145670294892	0.000409353272640928	0.00204765650056001	2.32605369891053	0.683110353689251	0.0006614173200983
ENSG00000120963.11	ZNF706	-0.129834910446723	0.0367445868263434	0.000410184218290993	0.00205051441985356	-80.0392740988938	23.7809256093807	0.000763518746883794
ENSG00000163131.10	CTSS	0.272215946859985	0.0770608820178709	0.000411682933761591	0.00205670479942698	2.22387773903945	0.652211061750476	0.000650220617341418
ENSG00000164953.15	TMEM67	-0.276553793271739	0.0783740231506501	0.000417699322730471	0.00208544269042823	-6.46043892212365	1.86822212836512	0.000544064298668351
ENSG00000139287.12	TPH2	0.232384889591214	0.0658707567896363	0.000418883657351563	0.00209003457014519	3.01540582298564	0.912615599888627	0.000952696909533975
ENSG00000263576.1	AL121748.1	0.253841698726697	0.0719604150873963	0.000419474375755379	0.0020916606531487	7.517428464101	2.36529778162283	0.00148184049463749
ENSG00000260664.2	AC004158.3	0.291355018277082	0.0826057611979818	0.000420210325154202	0.00209400840504469	1.68035508277657	0.525244767451419	0.00137816790827405
ENSG00000182718.16	ANXA2	-0.158983290366002	0.0450786464072584	0.000420617167512234	0.00209471421142376	-1128.03119890057	388.144285097403	0.00365828616627507
ENSG00000221963.5	APOL6	0.18343267075521	0.0520153645285483	0.000421076254176097	0.00209567914607264	2.80882339643629	0.814659862543685	0.000565071894949752
ENSG00000125735.10	TNFSF14	0.223929390834482	0.0635066783142448	0.000421765500275075	0.00209649928318412	1.45933662081265	0.483901982444822	0.00256328418041366
ENSG00000102100.15	SLC35A2	-0.24693874699159	0.0700322427422596	0.000421771905553193	0.00209649928318412	-48.1652320900111	13.8623819658469	0.000511753253702071
ENSG00000278243.2	TSTA3	-0.193837326927969	0.0549757592891709	0.000422095658137747	0.00209678899323833	-30.0845469200457	9.91492281480012	0.00241119008435429
ENSG00000251602.6	RP11-521B24.3	0.242433883523415	0.0687850383414144	0.000424259163386314	0.0021052011639972	5.46430979686811	1.58717268201492	0.000575736063653248
ENSG00000170270.4	C14orf142	-0.225642021438013	0.0640244702550842	0.000424588678421192	0.0021052011639972	-15.0663494190646	4.40950687344666	0.00063364641928124
ENSG00000275619.2	C14orf142	-0.225642021438013	0.0640244702550842	0.000424588678421192	0.0021052011639972	-15.0663494190646	4.40950687344666	0.00063364641928124
ENSG00000074201.8	CLNS1A	-0.145441032176061	0.041272910131281	0.00042526709677186	0.00210724209315938	-79.3908544364083	23.3548106848854	0.000675496163779782
ENSG00000204277.1	RP11-219G17.4	0.253677970146532	0.0719942740138311	0.000425749929515215	0.00210744893329595	1.6677713846338	0.492573587006797	0.000709628277311113
ENSG00000169139.11	UBE2V2	-0.14421923301259	0.04093035236542	0.000425842476817387	0.00210744893329595	-74.9617787490952	22.7631649690846	0.000990830288953227
ENSG00000273866.1	Metazoa_SRP	0.15913152628358	0.0451813225334197	0.000428200157401934	0.00211778990665195	9.62005314340773	2.78757806661555	0.000558423574682296
ENSG00000092201.9	SUPT16H	-0.114095059224381	0.0324000973711065	0.000429206771513639	0.00212144002226232	-109.747592777681	31.8438133189398	0.000568037835264336
ENSG00000064687.12	ABCA7	-0.400004614974447	0.113607275839252	0.000430016863379065	0.00212411482947325	-7.08472219082987	2.13351450423467	0.00089797942908376
ENSG00000242641.5	LINC00971	0.224415447233459	0.0637421805513074	0.00043045123090878	0.00212493152211807	0.935464185709878	0.271988252475997	0.000583101819674872
ENSG00000227751.1	RP1-20B21.4	0.172203058130207	0.0489203073736173	0.000431427873741026	0.00212709387258571	10.0796014343621	3.18165397638328	0.00153471337341212
ENSG00000281391.1	RP1-20B21.4	0.172203058130207	0.0489203073736173	0.000431427873741026	0.00212709387258571	10.0796014343621	3.18165397638328	0.00153471337341212
ENSG00000125257.13	ABCC4	-0.333352250881465	0.0947409101037393	0.000433884049333256	0.00213657544718885	-43.6373335654467	18.4391773596964	0.0179544900183566
ENSG00000101294.16	HM13	-0.141112074896471	0.0401050384684104	0.000433891986825455	0.00213657544718885	-113.147195581937	33.0398291752044	0.000615774026549758
ENSG00000123983.13	ACSL3	-0.175321105457326	0.0498514592678987	0.000436667462020442	0.00214890275615804	-151.082832285911	43.8514555750373	0.000570357946835643
ENSG00000099194.5	SCD	-0.142615759487693	0.0405559976804543	0.00043725254847687	0.00215044221053503	-532.776251950146	166.965518094391	0.00141812779808584
ENSG00000242509.3	RN7SL156P	0.214420225938961	0.0609788405629144	0.000437597325429608	0.00215079862349922	0.770773655109231	0.222976276827482	0.000546728077258868
ENSG00000114520.10	SNX4	-0.197973114702664	0.0563080655628712	0.000438278130836158	0.00215280515187437	-46.0688620392038	13.4357611769952	0.000606202220478301
ENSG00000037897.16	METTL1	-0.200733231848252	0.0570974965903818	0.00043872465370699	0.00215365911462339	-61.3540939566955	18.4457100566438	0.00088039193099844
ENSG00000251364.6	CTD-2516F10.2	0.22496412002656	0.0640280723063732	0.00044220572943814	0.00216939910602834	1.30448385411825	0.378242100447816	0.000563069822095701
ENSG00000149657.19	LSM14B	0.365278658105429	0.103974052059263	0.00044279186506809	0.00217092620361177	6.44420935215099	1.92906223816626	0.000836000600642341
ENSG00000104313.17	EYA1	0.266192998516642	0.0758043453292193	0.000445451910483375	0.00218229642029509	16.0494632005482	5.4144411419731	0.00303475213443716
ENSG00000262420.3	RP11-490O6.2	0.285451995594985	0.0812916938912646	0.000445663575240782	0.00218229642029509	1.71228946624817	0.559592428791522	0.0022142069021041
ENSG00000168496.3	FEN1	-0.146625647758165	0.0417615651225112	0.000446392526379888	0.00218373541337835	-117.693908476474	34.4969134284166	0.000645537061470869
ENSG00000277021.1	AC091178.2	0.246720659828899	0.0702717909724498	0.000446510397163681	0.00218373541337835	0.991814325187107	0.296198072686278	0.000812551525968378
ENSG00000005022.5	SLC25A5	-0.101014657569053	0.0287733497948971	0.000446925052468402	0.00218418348718832	-709.552317922928	224.330004512015	0.00156160667855628
ENSG00000173227.13	SYT12	0.224501836940713	0.0639503390955064	0.000447155082740626	0.00218418348718832	2.58414293409784	0.755725164806239	0.000627544187757044
ENSG00000246366.6	LACTB2-AS1	0.238423648035416	0.0679441375972554	0.000449604050931319	0.00219478844947814	3.13398993689561	0.914708996378705	0.000612055075913422
ENSG00000228532.4	RP1-241P17.4	-0.248576767300512	0.0708534577213545	0.000450942340729142	0.00219996176915879	-14.1239177320847	4.33020429083853	0.00110738124046795
ENSG00000186526.12	CYP4F8	0.221609451886314	0.0631749701151684	0.000451713233857476	0.00220236231629705	2.38551610135028	0.696664698638069	0.000616622522200227
ENSG00000280741.1	LINC00685	0.281746200185063	0.080340934707539	0.000453389678855121	0.00220917226513412	1.24405810629466	0.370282312833602	0.000780114265407721
ENSG00000106948.16	AKNA	0.274402897921703	0.0782954654379906	0.000457104965556389	0.00222353225627861	6.46311122164425	2.66248494638627	0.0152044043331202
ENSG00000254224.1	KB-1043D8.6	-0.214756858599507	0.0612775011348074	0.000457189310843343	0.00222353225627861	-2.70360325174584	0.830252115087746	0.00112848904393217
ENSG00000090932.10	DLL3	-0.395928426112197	0.112973463346208	0.000457269065002789	0.00222353225627861	-14.7027841942037	5.85510367000624	0.0120353654562879
ENSG00000235082.2	SUMO1P3	-0.153939912895557	0.0439263356869841	0.000457462850395621	0.00222353225627861	-16.3224243936317	4.90821605519804	0.000882503022199653
ENSG00000183347.14	GBP6	0.215936634848449	0.0616241006890356	0.000458163787531055	0.00222354027899792	0.672009920014714	0.194871896853064	0.000563771773173728
ENSG00000275678.1	RP4-547N15.3	0.23180206293649	0.0661521955644061	0.000458201280473576	0.00222354027899792	1.75669387384474	0.511945227331727	0.000600452761443137
ENSG00000225824.8	HLA-DQB1	0.21443874191558	0.061202149454572	0.00045870766930735	0.00222354027899792	1.92268356459562	0.559856562335412	0.000594210914194337
ENSG00000273249.1	LL09NC01-251B2.3	0.217476813219239	0.0620708331385663	0.000458863185708213	0.00222354027899792	1.65067556977458	0.483252293749494	0.000636034488882029
ENSG00000271996.1	RP11-337N6.1	0.250308872002932	0.0714416534747674	0.000458872084045699	0.00222354027899792	0.92093596407321	0.268788407393549	0.000611979486122716
ENSG00000204386.10	NEU1	-0.245783652114359	0.0701639928385922	0.00046006952039798	0.00222797579779395	-9.26888486237997	2.87230367722085	0.0012510141228134
ENSG00000035862.12	TIMP2	-0.407472875280838	0.116332626535076	0.00046064836853259	0.00222941208316012	-4.35750155995652	1.35590990232296	0.00131031823952346
ENSG00000116171.16	SCP2	-0.211447007081186	0.0603944825986432	0.000463345285475265	0.0022410912057109	-44.6756943332083	12.9638364537394	0.000568574682080748
ENSG00000116062.14	MSH6	-0.184082334374785	0.0525819632829321	0.000463751379120864	0.0022416826454056	-119.930263505023	43.3404743981367	0.00565460489713343
ENSG00000257110.2	AC020931.1	0.220489092607476	0.0630194400217184	0.000467449460754869	0.00225817644927752	0.823714015527394	0.247773401066412	0.000885883320410821
ENSG00000279066.1	HEXDC-IT1	0.19463414698717	0.0556432657454351	0.000468950584622851	0.00226293624391509	3.74148112125778	1.09600160056744	0.000640741282054534
ENSG00000213598.4	RP11-112J1.1	-0.164386880462434	0.0469964189165224	0.000469007761736066	0.00226293624391509	-0.661450411487879	0.187905417406569	0.000431344726312595
ENSG00000229809.8	ZNF688	0.245310565681493	0.0701393391352292	0.000469685220658856	0.00226482142586093	17.5383948596057	5.5529872941924	0.0015865342735325
ENSG00000251550.1	RP11-501C14.7	0.313547308931414	0.0896732317252647	0.000471308858640672	0.00227126399770404	2.33210986514388	0.72335496060693	0.00126405178253542
ENSG00000108510.9	MED13	0.190083609477375	0.0543684705379935	0.000471916523831845	0.00227280566790128	64.494126565612	19.3049916307711	0.00083537211916943
ENSG00000149948.13	HMGA2	0.222715940736079	0.0637568015250098	0.000477249802709543	0.00229709070327386	2.25916078624182	0.823167972002211	0.00606084735875867
ENSG00000170759.10	KIF5B	-0.111256488339984	0.0318519633679981	0.000477762402852527	0.00229815748004227	-107.239324948784	30.8291009252134	0.000504210290584294
ENSG00000076554.15	TPD52	-0.247209108165539	0.0707818335753973	0.000478431629411561	0.00229890119796035	-40.1349075740279	12.858561981509	0.00180079327084455
ENSG00000132436.11	FIGNL1	-0.375678099542625	0.107566714601626	0.000478499129596514	0.00229890119796035	-38.645452011529	9.662951207292	6.35186861184201e-05
ENSG00000172273.12	HINFP	-0.19483763706854	0.0557946721848235	0.000479333269863997	0.00230150879690244	-32.6335891931404	9.85883770161243	0.00093267697633713
ENSG00000259048.1	CTD-2058B24.2	0.186203391153808	0.0533247272593699	0.000479638979257489	0.00230157751897243	7.70217550365599	3.25548400448937	0.0179859154358695
ENSG00000135218.17	CD36	0.302883076168878	0.0867474614016524	0.00048022704338631	0.00230300023173144	2.41850872503162	0.775709970134989	0.00182206259446559
ENSG00000197798.8	FAM118B	-0.218402765367921	0.0625640662887033	0.000481457849527317	0.0023075017124728	-55.7750507422837	16.2109376089962	0.000580465761870032
ENSG00000160633.12	SAFB	-0.127502914616689	0.0365288170447426	0.000482163120320648	0.00230884481795996	-106.99834050281	31.6048630319972	0.00071048081223894
ENSG00000153721.17	CNKSR3	0.181946923490597	0.0521286757538937	0.000482402177632351	0.00230884481795996	10.0746151763833	2.97017200393662	0.000694021982287994
ENSG00000071553.16	ATP6AP1	-0.185437294375473	0.0531304783967857	0.000482615037501565	0.00230884481795996	-208.339441533583	65.3838052434781	0.00144051587841989
ENSG00000185515.14	BRCC3	-0.214170603346632	0.0613680590276345	0.000483136092267599	0.00230886737744547	-62.5830732432511	19.4518985573356	0.00129392081521121
ENSG00000159593.14	NAE1	-0.13831015668418	0.0396315722399091	0.000483204392396759	0.00230886737744547	-72.2174529146447	20.9974018001847	0.000583108820455716
ENSG00000213891.3	RPL3P6	-0.138029678054384	0.0395534490492761	0.000483562748452258	0.00230918272454772	-0.564436659016243	0.168935289193825	0.000834347718961719
ENSG00000224550.1	RP11-270C12.3	-0.0930887370125873	0.0266804418742129	0.000484785242477133	0.0023136217608451	-41.5043059916867	12.5425934262094	0.000936067940430755
ENSG00000019995.6	ZRANB1	0.262604408440432	0.0752737023814594	0.00048544689402093	0.00231538044984153	12.4758490768038	3.67665020187081	0.000690647461766821
ENSG00000135336.14	ORC3	-0.204269257745082	0.0585691803302454	0.000487271316459857	0.00232267960428649	-37.9388871976877	11.2495811250481	0.000744969049986422
ENSG00000203588.3	IGBP1-AS1	0.293838405654519	0.0842822988477237	0.000489642243080273	0.00233257340809373	1.92033799637414	0.591626147661193	0.00117094775990333
ENSG00000070761.7	CFAP20	-0.18849265779978	0.0540787135682418	0.000491174032284225	0.00233846018434558	-67.8711235044015	20.1599271251667	0.000760912288030627
ENSG00000249072.1	RP11-777B9.5	0.214708871749017	0.0616210893328137	0.000493350979206791	0.00234740958819054	2.6078940746884	0.794922384176169	0.0010355341848987
ENSG00000276256.1	AC011043.1	-0.386512705981314	0.110937327763298	0.000493862109761849	0.00234842687965728	-8.0166748017203	2.77456361673002	0.00386043817716959
ENSG00000122729.18	ACO1	-0.284681924459269	0.0817174799442347	0.000494471538074266	0.00234991009393976	-62.1213809333327	25.1063573735109	0.01334868135355
ENSG00000264350.1	SNRPGP2	-0.106575119458873	0.0305974694163334	0.000495578219259305	0.0023537079478414	-28.2876997153505	8.40955194791377	0.000768888631026944
ENSG00000128655.16	PDE11A	0.216385428064726	0.0621266141549973	0.00049587514232124	0.0023537079478414	3.13887627557911	0.953135349565683	0.000990499418685131
ENSG00000279646.1	AC016577.1	0.26391901193884	0.0757801822045424	0.00049639966475656	0.0023537079478414	1.94751737144444	0.709568906852444	0.00605757057160082
ENSG00000273111.5	LYPD4	0.284349588236915	0.0816472966726702	0.000496462675293496	0.0023537079478414	4.95502754578091	1.57443671703363	0.00164856379693011
ENSG00000115946.7	PNO1	-0.142436812527294	0.0409029666458172	0.000497107724809241	0.00235535232263207	-96.8300658515452	28.9503560154612	0.000823735642902937
ENSG00000128059.8	PPAT	-0.169875391561712	0.0487856439276593	0.000497539729675609	0.00235598590140855	-66.0368253904063	19.139331166691	0.000559921522989764
ENSG00000215533.8	LINC00189	0.34031499727711	0.0977685251982478	0.00049987444384001	0.00236419937884331	2.34468333185412	0.888789420602135	0.00833808556743458
ENSG00000169299.13	PGM2	-0.232025548084761	0.0666594455976575	0.000499992833940843	0.00236419937884331	-63.1854372974673	23.0035013650488	0.0060184448275582
ENSG00000116679.15	IVNS1ABP	-0.316437519018175	0.0909129710880484	0.000500172236288194	0.00236419937884331	-79.7472084390502	24.1881709737594	0.00097740638575518
ENSG00000150477.14	KIAA1328	0.168984639435048	0.0485716867105684	0.000503143942835145	0.00237682355782294	18.0019352614351	5.26047572019275	0.000621367916261941
ENSG00000108651.9	UTP6	-0.131658524961508	0.0378474681144523	0.000503924947569535	0.00237909007929553	-96.3805742065161	28.6839594291054	0.000779181772405537
ENSG00000224259.6	LINC01133	0.303835343130125	0.0873468311091119	0.000504241552542407	0.00237916271564816	1.52961815879372	0.463851571479625	0.000974990614892055
ENSG00000111371.15	SLC38A1	-0.288726731744772	0.0830171675423134	0.000505328335483964	0.00238286702616169	-248.803912826191	99.1809777570985	0.0121215801646994
ENSG00000162694.13	EXTL2	-0.325032573145521	0.0935019333019523	0.000508549488280887	0.00239662549527352	-26.7451854049773	8.00723328761224	0.000837397354679832
ENSG00000232684.1	ATP11A-AS1	-0.421147464735658	0.121184170468554	0.000510343295895585	0.00240364496141284	-4.93279096294975	1.8678238530235	0.0082678941704889
ENSG00000248634.1	CTC-573M9.1	0.253400967654589	0.0729222778854219	0.000510956462978341	0.00240509872451459	6.86499045504529	2.13744547512202	0.00131918396357198
ENSG00000124702.17	KLHDC3	-0.166873840964049	0.0480280764576148	0.000511794872485015	0.00240708466550054	-91.795957559262	27.438906567557	0.000821441213884316
ENSG00000264028.2	RN7SL744P	0.184944475192852	0.0532305480633719	0.000511987879938948	0.00240708466550054	2.84684965229121	0.84573706724456	0.000762344533576462
ENSG00000052802.12	MSMO1	-0.203297503766452	0.0585248411394458	0.000513342375732618	0.00241201703333393	-213.795115920754	76.1484520985165	0.00499107115949354
ENSG00000051180.16	RAD51	-0.167742272336065	0.0483239611891249	0.00051813241066416	0.00243307634099237	-105.922115447583	34.0893019520926	0.001888716397543
ENSG00000243943.9	ZNF512	-0.326589383725583	0.0941174728177194	0.000520422273649507	0.00244123287415604	-15.4459878149662	4.50202978192439	0.000601595210811895
ENSG00000156469.8	MTERF3	-0.225185833605536	0.0648953343918006	0.000520487530126537	0.00244123287415604	-40.1814720541072	12.2389600444756	0.00102679905827351
ENSG00000257307.1	RP11-317N8.4	-0.22222323469885	0.0640625639451653	0.000522696976064383	0.00244887692344396	-0.655490651936102	0.192921303030209	0.000679523970721189
ENSG00000160183.13	TMPRSS3	0.261246781893791	0.0753127318260273	0.000522737385465505	0.00244887692344396	0.85950340760068	0.267462314003058	0.00131105159480241
ENSG00000237596.6	RP13-143G15.4	0.222242325797598	0.0640808681981568	0.000524046686045932	0.00245355537435226	0.754167542396654	0.223781995003268	0.000751411034794368
ENSG00000137843.11	PAK6	-0.405757295785773	0.117004103164593	0.000524563023107584	0.00245451787351479	-12.2069349792959	4.31302183669149	0.00465114787536153
ENSG00000005448.16	WDR54	-0.346298880943664	0.0998743413015456	0.000525625161275234	0.00245767409078381	-10.1557767740068	3.29843691187938	0.00207720033556494
ENSG00000105708.8	ZNF14	-0.375886551189055	0.108411326061672	0.000525859867968317	0.00245767409078381	-11.1505210765398	3.29998215296261	0.000727595207101387
ENSG00000139343.10	SNRPF	-0.0835780443579291	0.0241071594867679	0.00052642191248316	0.00245884594007465	-81.3756026576378	23.954724898622	0.000681143951260165
ENSG00000280685.1	AP000887.1	0.232628146075653	0.0671081322293609	0.000527345871911547	0.00246093993806513	1.08317350088688	0.318667172267231	0.000676142637941896
ENSG00000241985.1	WWTR1-IT1	0.249838213245033	0.0720744233783738	0.000527493369303747	0.00246093993806513	0.949901041721856	0.292752719894304	0.00117565547472537
ENSG00000225764.1	P3H2-AS1	0.199550270602729	0.0575798688724181	0.000528999272641315	0.00246650861426162	3.66188896819786	1.15395235950756	0.00150693332712141
ENSG00000213075.7	RPL31P11	-0.175407905384287	0.0506267200164303	0.000530764463515148	0.00247327895890532	-0.92639930546381	0.274721370534968	0.0007458614645755
ENSG00000147454.13	SLC25A37	-0.212402043674504	0.0613148954456279	0.000531972755867877	0.00247744779019916	-35.7198116417297	11.8616087971932	0.00260063161622939
ENSG00000143337.18	TOR1AIP1	-0.228453212259199	0.0659518368097692	0.000532325030432893	0.00247762750112787	-47.0433181026762	13.7901942195371	0.000646396664122432
ENSG00000258666.1	RP11-638I2.8	0.266652537808032	0.0769991498876797	0.000534072851250708	0.00248429853708272	5.10319682055516	1.66044710282584	0.00211643705013977
ENSG00000133119.12	RFC3	-0.171610413866707	0.049572627860878	0.000536580128186653	0.00249449233442448	-77.4855943640675	23.9625583441993	0.00122235787015648
ENSG00000115307.16	AUP1	-0.147424504607726	0.0425882481250121	0.00053692658171633	0.00249463465668394	-140.0319836242	43.5592548963361	0.00130559541155987
ENSG00000153406.13	NMRAL1	-0.234169353916952	0.0676571057229834	0.000537933200046818	0.00249719068579956	-19.531233344745	6.02669107846714	0.00119199433958956
ENSG00000163075.12	CFAP221	0.220407011870646	0.0636824560900772	0.000538109047939825	0.00249719068579956	1.98422776269389	0.586106032530446	0.000710638210528007
ENSG00000111605.16	CPSF6	-0.0996318176030454	0.028795042218283	0.000540107709180052	0.00250435297656927	-61.0992972485181	17.5976633610685	0.000516573367168717
ENSG00000035687.9	ADSS	-0.217562564777479	0.0628803610253237	0.000540286558806645	0.00250435297656927	-46.6509401678195	13.7445343954948	0.000688432776206519
ENSG00000274684.4	NMRAL1	-0.234073948563606	0.0676590762926412	0.000540960302452417	0.00250504819127827	-19.5241448295533	6.02676404588551	0.00119708627865918
ENSG00000277396.1	Metazoa_SRP	0.169519634095737	0.0490004307424688	0.000541070858911583	0.00250504819127827	20.2991742148011	6.12012409626621	0.000910576153034063
ENSG00000256195.2	RP11-64D24.4	0.208875312694662	0.0603877443697089	0.000542381447311322	0.00250867737579119	0.769420901187977	0.226002007653655	0.000662884510089256
ENSG00000133393.12	FOPNL	-0.285201193071357	0.0824555321518019	0.000542489968598022	0.00250867737579119	-25.0712601910017	7.51808015516117	0.000853621372204767
ENSG00000109063.14	MYH3	0.400885759837206	0.115918601211609	0.000543518052859158	0.00251094203107939	5.38592434637445	1.67223403616181	0.00127835199822378
ENSG00000267939.1	CTD-2325M2.1	0.222543085403321	0.0643516137031794	0.000543724294252437	0.00251094203107939	4.42326120989392	1.30906584178728	0.000727646186455162
ENSG00000196275.13	GTF2IRD2	0.191045371167235	0.0552452401009511	0.000543933401309291	0.00251094203107939	8.07492713304517	2.73216002252792	0.00312152257308342
ENSG00000130935.9	NOL11	-0.143955418598334	0.0416385588907368	0.000545693479526562	0.00251759560513093	-78.2266198868227	23.4196793096011	0.000837154107226527
ENSG00000144746.6	ARL6IP5	-0.247992370292303	0.0717371078993263	0.000546304300756865	0.00251802415939736	-50.9443792214205	16.6416808587128	0.00220413482261824
ENSG00000275832.4	ARHGAP23	0.344333976781029	0.0996105061482734	0.000546622662053494	0.00251802415939736	9.61084102087171	5.04686780747056	0.0568687862121548
ENSG00000100603.13	SNW1	-0.11639953973016	0.0336753578250528	0.000547199088056037	0.00251802415939736	-102.780976257023	30.7132873479176	0.000818486741491659
ENSG00000165192.13	ASB11	0.217216087353774	0.0628450517244447	0.000547492370071369	0.00251802415939736	0.683590810192123	0.200935300399266	0.000668837747225509
ENSG00000145817.16	YIPF5	-0.185258720596181	0.0536029075048278	0.000547987022589173	0.00251802415939736	-46.2738971477057	13.8848690603742	0.000860122137719046
ENSG00000183172.8	SMDT1	0.246112149072797	0.0712138312136742	0.000548336773047876	0.00251802415939736	2.11639388364204	0.634096944307418	0.00084489999213578
ENSG00000272835.3	SMDT1	0.246112149072797	0.0712138312136742	0.000548336773047876	0.00251802415939736	2.11639388364204	0.634096944307418	0.00084489999213578
ENSG00000274112.2	SMDT1	0.246112149072797	0.0712138312136742	0.000548336773047876	0.00251802415939736	2.11639388364204	0.634096944307418	0.00084489999213578
ENSG00000134291.11	TMEM106C	-0.265383852640579	0.0768083441558703	0.000549999966059258	0.0025241941740918	-104.987608129138	42.3548273183901	0.0131838619460189
ENSG00000206346.8	DXO	-0.302199578861253	0.0874704414478396	0.000550544796530437	0.00252506969703219	-2.51604517611701	0.789712991102924	0.00144242231073526
ENSG00000138286.14	FAM149B1	-0.212617741383316	0.0615438307877468	0.000550830119829531	0.00252506969703219	-18.6558649526572	5.33287277350438	0.000468274907048745
ENSG00000179284.5	DAND5	0.217082640140004	0.0628413135706577	0.000551401338371417	0.00252622205317334	3.23000970120879	0.954938605027172	0.000718484856187389
ENSG00000169490.16	TM2D2	-0.184729008920409	0.053479566329119	0.000551932074788465	0.00252718771361335	-66.2503551209167	19.9849034810629	0.000916365617887701
ENSG00000183605.16	SFXN4	-0.264148344162471	0.0764761939164007	0.000552348881349681	0.00252763089507637	-48.6446445775154	17.0671448111692	0.00436928048570239
ENSG00000241316.6	SUCLG2-AS1	0.237687679742077	0.068824192709022	0.000553263039043285	0.00253034819842559	1.62119155246796	0.493147600627168	0.00101103892735197
ENSG00000118257.16	NRP2	0.304180456324819	0.088105017661518	0.000555466949121687	0.00253759602648154	2.54943082325967	0.8102852635241	0.00165329165323572
ENSG00000163161.12	ERCC3	-0.18888528030894	0.0547102727135375	0.000555490340322455	0.00253759602648154	-67.4443557512027	20.3132360615437	0.00089947438329657
ENSG00000085733.15	CTTN	-0.143673007805009	0.0416251231006206	0.000557286459268921	0.00254432951207967	-200.711425980428	66.5890050190085	0.0025767259700205
ENSG00000057252.12	SOAT1	-0.160381669896011	0.0464721824993842	0.00055823896669888	0.00254720587667275	-238.42721461547	76.2734824221534	0.00177230716573532
ENSG00000107902.13	LHPP	0.365222707240246	0.105834785889879	0.000558770531377177	0.0025481592960734	9.03211071252961	3.25501148889313	0.00552301948005773
ENSG00000237071.7	TRIM27	-0.374965329561125	0.108810788031985	0.000568885465493739	0.00259278940310597	-5.66568047222954	1.90162570927613	0.0028882496745549
ENSG00000267719.1	HP09025	0.219957984174844	0.0638396724700137	0.00057005706950374	0.00259663083735843	2.3628530207634	0.700504010200954	0.00074333526253042
ENSG00000269086.2	CTC-523E23.5	0.214332145384835	0.0622294171855273	0.000572697842047274	0.00260715610281463	1.7381341114587	0.513810826180031	0.000717433145873774
ENSG00000100395.14	L3MBTL2	-0.2042616337723	0.0593317129534345	0.000575925421209977	0.00262033908863129	-39.991298973462	11.6557459994209	0.000601277976794956
ENSG00000180900.16	SCRIB	0.285276308222325	0.0829186387595249	0.000580776780945211	0.00263862599223982	7.70768856253062	2.35095866920863	0.00104349266210947
ENSG00000274287.4	SCRIB	0.285276308222325	0.0829186387595249	0.000580776780945211	0.00263862599223982	7.70768856253062	2.35095866920863	0.00104349266210947
ENSG00000135387.19	CAPRIN1	-0.132371291320655	0.0384765842801771	0.000581053062434189	0.00263862599223982	-114.233552425936	34.2386627703568	0.000848738271104513
ENSG00000181885.18	CLDN7	-0.161505217512724	0.0469479662321377	0.000581521308181357	0.00263862599223982	-186.036159656941	57.0853129470424	0.00111839329393361
ENSG00000171103.10	TRMT61B	-0.233445752647063	0.0678612274776183	0.000581615055040906	0.00263862599223982	-32.434895404436	10.1260839755917	0.00135955092482332
ENSG00000126790.11	L3HYPDH	-0.314038877141498	0.0913052268509221	0.000582918327391064	0.0026425515852565	-28.2734334554577	9.15336735715673	0.00200928819513861
ENSG00000266195.2	RN7SL163P	0.222661424560909	0.0647397113304944	0.000583149480894587	0.0026425515852565	2.53145538588056	0.759115357807048	0.000853779594471598
ENSG00000185896.10	LAMP1	0.215475829406757	0.062658625331347	0.000584114530171908	0.00264540699006451	41.0532178438784	14.0453208604955	0.00346776017776413
ENSG00000121281.12	ADCY7	0.269501776525394	0.0783983870665972	0.00058690830917475	0.00265653654350999	2.73873886927909	0.826249576335307	0.000917536799750389
ENSG00000273472.1	RP11-102N12.3	0.279617584444254	0.0813529939492246	0.000587999587105156	0.00265995169222301	17.6519252188781	5.67379835973019	0.00186372767895472
ENSG00000135945.9	REV1	0.225910269980544	0.0657439947503304	0.000589910286045365	0.0026670676492256	13.9119567554618	4.1424636716952	0.000784014650633182
ENSG00000218175.2	AC016739.2	-0.0818451906583025	0.0238254919893633	0.000592129444391013	0.00267510294845229	-198.152349122854	59.7666168158677	0.000915005304980286
ENSG00000205560.12	CPT1B	-0.447768630176614	0.13035148990348	0.000592364933991877	0.00267510294845229	-10.8646837208116	3.50493665819988	0.0019363623505944
ENSG00000071626.16	DAZAP1	0.190832292823145	0.0555602267905541	0.000593226622287105	0.00267746345403816	28.9925959050603	8.92319033602077	0.0011575899618318
ENSG00000159377.10	PSMB4	-0.089542231685968	0.026074267709396	0.000594475280245383	0.00268156681122352	-176.837196695656	52.6432018454265	0.000781783976488008
ENSG00000264277.1	AC011073.1	0.225393813656557	0.0656382506532286	0.000595009635927078	0.00268244523931839	0.833676575446286	0.248189375168355	0.00078215414147702
ENSG00000125629.14	INSIG2	-0.295741544474708	0.0861351201061777	0.00059592872226552	0.00268433669331599	-14.3765415555575	4.34061253026838	0.000925985319889612
ENSG00000108846.15	ABCC3	0.212500908390378	0.0618926509672065	0.000596108904631064	0.00268433669331599	2.03494318887219	0.606978185986205	0.000800619746772429
ENSG00000108788.11	MLX	-0.168474403609762	0.0490737227553881	0.000596748608254017	0.00268568616331695	-67.8622499488322	20.4833742436985	0.000922875908279326
ENSG00000118596.11	SLC16A7	0.215825916495538	0.0628722138464659	0.000597446336675921	0.00268666537249719	2.11298393713318	0.640083720882093	0.000963046379439266
ENSG00000180667.10	YOD1	-0.238897080763949	0.069594912402808	0.000597646487919531	0.00268666537249719	-16.4744183518694	4.79087691107149	0.000584501111413479
ENSG00000197302.10	ZNF720	-0.266822226117821	0.0777412244402782	0.000598740064616428	0.00269005039950418	-7.19525413361554	2.1163194134366	0.000674128594964589
ENSG00000152457.17	DCLRE1C	-0.251541975345408	0.0732999170391302	0.000599851404531067	0.00269351133983726	-24.1353100147056	7.10712880614192	0.000683959160235812
ENSG00000271755.1	RP1-153G14.4	0.2476559808722	0.0721861689598362	0.000601814188662054	0.00269993548197553	1.43940253403852	0.442178620876718	0.00113292068712183
ENSG00000250127.1	CTD-2117L12.1	0.179869317406086	0.0524289193869758	0.000601965739850976	0.00269993548197553	8.79454257380949	2.77966248626419	0.00155676346984728
ENSG00000167543.15	TP53I13	-0.385136505025652	0.112294879773714	0.000604273601503061	0.00270874851056478	-19.9192088864455	6.26979561713064	0.00148801453926245
ENSG00000265627.1	AC093807.1	0.159492144711855	0.046506839189331	0.000604841076965537	0.00270975442021305	5.84556586098004	1.74773514242132	0.00082385868146882
ENSG00000274914.4	LILRA5	0.259837875505288	0.0757739268482423	0.000605542099425865	0.00271135715540918	2.34182900574287	0.716408408993337	0.00107986928300335
ENSG00000134809.8	TIMM10	-0.100812595548779	0.029401369194804	0.000606166397245043	0.00271261472916131	-106.667238534453	32.087710563194	0.000886599841055057
ENSG00000120925.13	RNF170	-0.232193416872919	0.0677260417819189	0.000607102108809243	0.00271526367642306	-17.3939505072081	5.3824460633702	0.00123096216819353
ENSG00000163249.9	CCNYL1	-0.286380791240755	0.0835358457514253	0.000607511796227761	0.00271555831432173	-20.0610082640977	6.97066234079921	0.00400306695738466
ENSG00000275113.1	GAGE2E	-0.331055275471362	0.096595176622138	0.000609740083573289	0.0027233718792247	-848.996211326494	348.577015643671	0.0148668750221458
ENSG00000070778.12	PTPN21	0.342896197756929	0.1000528370812	0.000609949407795677	0.0027233718792247	23.6022484748002	9.29564495650434	0.0111149112168056
ENSG00000142864.14	SERBP1	-0.0789939034977031	0.0230559931788205	0.000612142319679825	0.00273161888310923	-241.979396743302	72.0531494137972	0.000784104354844601
ENSG00000277455.1	Metazoa_SRP	0.212490475820546	0.0620325379420755	0.000613741149279399	0.00273483624925479	3.91001780901578	1.18310030514638	0.000950132696002571
ENSG00000147130.14	ZMYM3	-0.335947553175408	0.0980747180645205	0.000613839258052637	0.00273483624925479	-18.3759404265616	6.45154841558004	0.00439535754955875
ENSG00000171017.10	LRRC8E	0.320621850957716	0.0936013746665171	0.000613902066947685	0.00273483624925479	3.09002306905267	0.99583093165535	0.00191595845647463
ENSG00000091732.15	ZC3HC1	-0.217277654465846	0.0634383635357942	0.000614754499662809	0.0027358590973828	-54.9390385626696	16.3021210006028	0.000751532793620851
ENSG00000234825.3	XRCC6P2	-0.186957507049236	0.0545863095862901	0.000614824430590773	0.0027358590973828	-0.521644073661169	0.152882798085228	0.000644757866497196
ENSG00000262814.6	MRPL12	-0.115955938322755	0.0338641674212159	0.000616729084065803	0.0027427892323904	-141.777243694152	43.6758040820275	0.00116986292055586
ENSG00000104903.4	LYL1	0.212048351303269	0.0619408294290927	0.000618425758079087	0.00274791554129904	0.808683933063029	0.247941662078873	0.00110789434435711
ENSG00000185347.17	C14orf80	0.336510420232253	0.0982989993346883	0.00061857757157263	0.00274791554129904	8.84378397818529	2.84654861359771	0.00189095820781296
ENSG00000134955.11	SLC37A2	0.196153774719037	0.0573033595028684	0.000619166834404481	0.00274898711958346	1.4513551191922	0.442148717459013	0.00102889372770183
ENSG00000138777.19	PPA2	-0.157029134580038	0.0458820562748831	0.000620590574503094	0.0027525908157674	-46.1926002202742	13.9003994583206	0.000890187985143289
ENSG00000279261.1	AL360294.1	0.209915328503547	0.0613354435260506	0.000620675507877137	0.0027525908157674	0.548443890180839	0.162542699541403	0.000740432793475237
ENSG00000074582.12	BCS1L	-0.209404343876485	0.0612117531538078	0.000623953187886798	0.00276557395093816	-53.8772324896319	15.9477536225136	0.000729198912533761
ENSG00000117308.14	GALE	-0.273314065183862	0.0799125329478494	0.000625831152240018	0.00277216869473533	-41.7886925066895	14.684898472564	0.00443150879882507
ENSG00000143727.15	ACP1	-0.112966104945398	0.0330307380699831	0.00062614301081429	0.00277216869473533	-119.820354570368	35.9894809139947	0.000870595677193095
ENSG00000273728.1	Metazoa_SRP	0.162381456195082	0.047488070965256	0.000627557703550942	0.0027737676597393	2.16442549148818	0.651527148782515	0.000893489834052559
ENSG00000275991.1	Metazoa_SRP	0.162381456195082	0.047488070965256	0.000627557703550942	0.0027737676597393	2.16442549148818	0.651527148782515	0.000893489834052559
ENSG00000278794.1	Metazoa_SRP	0.162381456195082	0.047488070965256	0.000627557703550942	0.0027737676597393	2.16442549148818	0.651527148782515	0.000893489834052559
ENSG00000274651.4	PRPF31	-0.232503354138151	0.0680067908192106	0.000628920334579029	0.00277513154109266	-2.15635151553477	0.701120822852828	0.00210095231671687
ENSG00000277707.4	PRPF31	-0.232503354138151	0.0680067908192106	0.000628920334579029	0.00277513154109266	-2.15635151553477	0.701120822852828	0.00210095231671687
ENSG00000277953.4	PRPF31	-0.232503354138151	0.0680067908192106	0.000628920334579029	0.00277513154109266	-2.15635151553477	0.701120822852828	0.00210095231671687
ENSG00000168397.16	ATG4B	-0.157496558732798	0.0460741420326868	0.000630069814917475	0.00277865134148717	-53.1289591570626	15.5885571168537	0.000653923500160878
ENSG00000152380.9	FAM151B	-0.280460591847558	0.0820678877390692	0.00063217243332761	0.0027863682725199	-3.42228868885366	1.01597977914158	0.000755889752791383
ENSG00000205890.3	RP11-473M20.5	0.213439150577162	0.0624590909579464	0.000632541039555024	0.002786438012349	0.745200027149925	0.22754928421307	0.00105701229898129
ENSG00000167332.7	OR51E2	0.218066394626084	0.0638186128466315	0.000633218594798344	0.00278762172163374	0.659702357312756	0.20071143215819	0.00101325564027383
ENSG00000276463.4	AK6	-0.142806120883894	0.0418033733527989	0.000635158902989151	0.00278762172163374	-58.4232697416337	17.6547292790913	0.000935584398677779
ENSG00000274144.4	PRPF31	-0.232295050084726	0.068000338914402	0.000635280284332592	0.00278762172163374	-2.15425492467532	0.700890392594953	0.00211494599397825
ENSG00000274894.4	PRPF31	-0.232295050084726	0.068000338914402	0.000635280284332592	0.00278762172163374	-2.15425492467532	0.700890392594953	0.00211494599397825
ENSG00000275117.4	PRPF31	-0.232295050084726	0.068000338914402	0.000635280284332592	0.00278762172163374	-2.15425492467532	0.700890392594953	0.00211494599397825
ENSG00000276421.4	PRPF31	-0.232295050084726	0.068000338914402	0.000635280284332592	0.00278762172163374	-2.15425492467532	0.700890392594953	0.00211494599397825
ENSG00000277154.4	PRPF31	-0.232295050084726	0.068000338914402	0.000635280284332592	0.00278762172163374	-2.15425492467532	0.700890392594953	0.00211494599397825
ENSG00000139291.13	TMEM19	-0.240177824358295	0.0703272632313008	0.000637479897295218	0.00279572048624016	-23.0097462361796	7.0461263365257	0.00109237023376673
ENSG00000132676.15	DAP3	-0.124347978155538	0.0364134324709263	0.00063807055556183	0.00279675797490372	-102.027176365705	30.8149484770921	0.000929752627891894
ENSG00000011052.21	NME1-NME2	-0.166331835864673	0.0487171523263966	0.000639612400037249	0.00280049659622401	-128.063830643573	41.3536565395934	0.00195624567218825
ENSG00000167680.15	SEMA6B	0.242214930651613	0.0709428318390245	0.000639632636038193	0.00280049659622401	6.59149948644141	2.1047748303804	0.0017380407342824
ENSG00000229717.2	RP11-556N4.1	0.222138502636836	0.0650712441998621	0.000640697668429875	0.0028018608905816	1.40500993858533	0.42485926407503	0.000943006128788616
ENSG00000277510.1	Metazoa_SRP	0.173412976533263	0.0507999657344125	0.000641003745963747	0.0028018608905816	14.9051719582398	4.54568556211617	0.00104186274878802
ENSG00000168291.12	PDHB	-0.126245811425466	0.0369827378482996	0.000641008449311938	0.0028018608905816	-110.494573848419	35.410694770726	0.001806222001772
ENSG00000229470.9	GNL1	-0.225914370013473	0.0661833960587744	0.000641435919644728	0.00280217863677582	-11.3046853160789	3.53314016186372	0.00137611673153166
ENSG00000165501.16	LRR1	-0.152902796054677	0.0448041141638084	0.000643237853349188	0.00280849719672828	-55.5445672218688	16.8200507501816	0.000959012682853533
ENSG00000255213.1	NPM1P35	-0.164963564533052	0.0483482534133827	0.000644914216287929	0.00281426081222422	-0.915730385057666	0.279468432982587	0.0010503299539276
ENSG00000104613.11	INTS10	-0.186424441701456	0.0546539986166259	0.000647266011905288	0.00282296387161044	-43.4510262942805	12.7857077353596	0.000677797428715584
ENSG00000168092.13	PAFAH1B2	-0.122301919788465	0.0358860935029336	0.000654267742730194	0.00285192620143731	-110.92373016025	33.4285982262955	0.000905903157962084
ENSG00000166902.4	MRPL16	-0.136174628216673	0.0399821483895358	0.000659497791833819	0.00287313815345275	-103.047385752447	31.1151057586915	0.000926937601870406
ENSG00000259805.1	RP11-382A20.5	0.240794982210593	0.0707160016880644	0.000661400866042112	0.00287901867740671	1.07493989434738	0.322227949757103	0.000850050680436532
ENSG00000243081.2	RP11-231E6.1	0.236525492159414	0.0694643550436805	0.00066166274821311	0.00287901867740671	1.60092023176945	0.480696410334814	0.000867155356365767
ENSG00000096746.17	HNRNPH3	-0.111830894285439	0.0328443371737327	0.000661941117575131	0.00287901867740671	-103.386699522654	31.6074843015515	0.00107184476452063
ENSG00000172172.7	MRPL13	-0.118462318717453	0.0347948293836763	0.000662621320331176	0.00288039100408716	-80.6020932484515	24.3971799225762	0.000954021198539604
ENSG00000160785.13	SLC25A44	-0.183138681134937	0.0538006058980673	0.000664003430787351	0.00288481131022885	-108.906601234923	36.7597010205452	0.00304990411731082
ENSG00000132600.16	PRMT7	-0.218784278396038	0.0642810384666008	0.000665141550580778	0.00288816730375702	-57.064970076782	17.0110825519279	0.000794867014504314
ENSG00000125650.4	PSPN	0.240390262218244	0.0706345199874497	0.000665778241707719	0.0028893435099338	4.83055775489299	1.467054772947	0.000992335402361646
ENSG00000139433.9	GLTP	-0.281202139195476	0.0826338479615173	0.000666527763224156	0.00289100781656049	-24.9425965703777	10.718974752787	0.019967537900469
ENSG00000132704.15	FCRL2	0.212296878784798	0.0624037375584828	0.000668971340451138	0.00290001408686073	1.78297504080545	0.534654180333207	0.000853548672234816
ENSG00000118363.11	SPCS2	-0.124888592909675	0.0367155146248632	0.000670119871958152	0.00290339948767192	-74.4847322065906	22.4438294951321	0.000904318300156026
ENSG00000111361.12	EIF2B1	-0.163411508885869	0.0480523291642042	0.000672137875678198	0.00290987702995585	-88.7911363656442	26.6013091560557	0.000844298102333899
ENSG00000203434.2	RP11-163F15.1	0.238823350593197	0.0702295196459028	0.000672351746617322	0.00290987702995585	1.38107949355898	0.416213458715699	0.000905995914089397
ENSG00000116539.10	ASH1L	0.161292665333293	0.0474333189500427	0.000672852279224545	0.00291044852310917	27.206411016037	8.11542713311386	0.000801051521936241
ENSG00000210176.1	MT-TH	0.232619208460222	0.0684207511169526	0.000674267292832734	0.00291424519472087	5.9558042291733	1.91381931600753	0.00185824986608279
ENSG00000157551.17	KCNJ15	0.288707804456896	0.0849202337920019	0.000674467942976525	0.00291424519472087	89.5651906811447	32.1115318700619	0.00528399178439321
ENSG00000256663.1	RP11-424C20.2	-0.365011547805085	0.107387569995926	0.000676299591635608	0.00291819290206513	-4.40558646217364	1.43212833038474	0.00209621178743592
ENSG00000167613.15	LAIR1	0.265356755535011	0.0780721367507497	0.000676657825597986	0.00291819290206513	1.56152096423884	0.472122857888515	0.000941507861650689
ENSG00000143374.14	TARS2	-0.278929903207096	0.0820659928654282	0.000676701096292568	0.00291819290206513	-35.6078443097914	11.7426983722007	0.00242666367382311
ENSG00000175305.16	CCNE2	-0.367846695072085	0.108237781937125	0.000677551055597517	0.00291819290206513	-35.4735092360146	16.5606567130086	0.032190651440063
ENSG00000260088.1	RP11-92G12.3	0.254875320157029	0.0749967257718279	0.000677599389400024	0.00291819290206513	1.52365090835212	0.459804769062651	0.000920732096812566
ENSG00000152253.8	SPC25	-0.344496353051564	0.101371868473342	0.000677954278085454	0.00291819290206513	-21.9907913040449	6.67510125923004	0.000986142788594187
ENSG00000249020.1	SNORA58	0.301324676880553	0.0886682673211523	0.000677967847006046	0.00291819290206513	1.93258858067189	0.585967503991819	0.000973360439252769
ENSG00000203593.3	RP5-1096D14.6	0.222087754393334	0.0653590130797376	0.000678886664019386	0.00292055620391935	0.867774631987707	0.260635834079735	0.000870169021916865
ENSG00000224411.3	HSP90AA2P	0.180217944285771	0.0530423702767062	0.000679741774005503	0.00292264301566816	1.84559113155563	0.584495445171194	0.00159084575626926
ENSG00000253734.1	LINC01289	0.240935392679422	0.0709339677920199	0.000682248348159055	0.00293182439016492	0.922778131225998	0.277633489593748	0.000888228649542855
ENSG00000276988.1	Metazoa_SRP	0.153645736235997	0.0452421395630686	0.000683594208251749	0.00293601055769789	8.64607143213838	2.62828040005437	0.00100319016038081
ENSG00000240869.3	RN7SL128P	0.219952282532694	0.0647843770907611	0.000685925391631154	0.00294442180031288	5.67765002337402	1.92051155506754	0.00311332158812553
ENSG00000261763.1	RP11-442N1.2	0.194895834102889	0.057420222543635	0.00068828903690808	0.00295296317636329	0.853386399721271	0.255302820163375	0.000829843336984668
ENSG00000115207.13	GTF3C2	-0.156265089620742	0.0460593450115473	0.000692098581292718	0.00296769524472735	-81.6069176111794	24.7245593922541	0.000964639063259874
ENSG00000234640.1	RP11-264E18.1	0.307973758345307	0.0908045497110476	0.000694828760942341	0.0029777855579361	8.94452834017249	2.87338625022052	0.00185266580764501
ENSG00000118680.12	MYL12B	-0.10234007728576	0.030177255547684	0.000695623284657045	0.00297854598321857	-156.57549426563	50.0898937239276	0.00177267889019888
ENSG00000164089.8	ETNPPL	-0.353579312833605	0.104262411327508	0.000695760408430891	0.00297854598321857	-60.7668055070418	29.379808501945	0.0386100702918851
ENSG00000235587.2	GAPDHP65	-0.16110058108171	0.04751538066046	0.000697669528509834	0.00298510097350122	-1.25227514056418	0.407911074929349	0.00214079609517463
ENSG00000161929.14	SCIMP	0.206854774370884	0.0610330138163362	0.000700898107279763	0.00299729134374392	3.49797296540525	1.05422558654425	0.000906483306631023
ENSG00000136240.9	KDELR2	-0.117044962587067	0.0345524930890773	0.000705446822658753	0.00301379963903876	-86.2045234181833	27.0930429069993	0.00146365099596096
ENSG00000111237.18	VPS29	-0.124909952151154	0.0368746626407466	0.00070553412402411	0.00301379963903876	-75.8067261214607	22.9610907799091	0.000961591095661765
ENSG00000254675.1	RP11-7I15.4	0.24923991816071	0.0735812237741783	0.000705903178244126	0.00301379963903876	0.827345527783345	0.251078213030031	0.000983619707225416
ENSG00000230492.1	RP4-753D10.5	0.237371694264237	0.0701031221079524	0.000709100839543154	0.00302481304132706	0.841194000498431	0.253631849016895	0.000911217587454131
ENSG00000156735.10	BAG4	-0.214660335122286	0.0633968343384141	0.000709248704950716	0.00302481304132706	-68.9496808914968	22.508916282207	0.00218971668950238
ENSG00000198963.10	RORB	0.242480399993292	0.0716204347750522	0.00071014675684748	0.00302602634153668	1.37839552266509	0.418069335915307	0.000977060901258097
ENSG00000249550.6	LINC01234	-0.3851308147097	0.113756481191382	0.000710299430343215	0.00302602634153668	-13.2784269782429	4.33630076603858	0.00219749306895454
ENSG00000197815.4	RP1-253P7.4	0.193758955985748	0.0572357692251022	0.000711063560746068	0.00302764866329081	3.3040063789945	1.00640230545166	0.00102713151162911
ENSG00000096063.14	SRPK1	-0.104387690771785	0.0308430336882101	0.000713127078024769	0.00303479893559752	-94.6804908743596	29.4225293796588	0.00129106307261817
ENSG00000147202.17	DIAPH2	0.370634129854477	0.109534336013281	0.000715094486551478	0.00303959947003951	8.6731039232977	3.60252518590255	0.0160618625820741
ENSG00000162604.12	TM2D1	-0.169108530366378	0.0499782178589199	0.000715305120897665	0.00303959947003951	-22.0609442112675	6.74964756781277	0.00108134963663723
ENSG00000101811.13	CSTF2	-0.192806471036956	0.0569825663966082	0.0007154096306683	0.00303959947003951	-118.953205207672	37.5842407549988	0.00155095952944175
ENSG00000111684.10	LPCAT3	-0.213207309891334	0.0630179281491248	0.000716255095188714	0.00304155551619366	-145.804271815154	47.3051638746766	0.00205472415443112
ENSG00000264954.1	PRR29-AS1	0.231553049284432	0.0684682607316922	0.000719854324492839	0.00305498866959878	1.02540434841375	0.309265260828643	0.000914419095807294
ENSG00000105641.3	SLC5A5	-0.318901333411031	0.0942999957408631	0.000720192033133845	0.00305498866959878	-33.8158435896917	14.7428865272703	0.0218074062878174
ENSG00000261367.1	RP11-455F5.4	0.225668015672294	0.0667533438889512	0.00072321200805032	0.00306615242830597	2.93292375663064	0.893269750174614	0.00102578562423724
ENSG00000242498.7	ARPIN	0.20241576340379	0.0598887997690441	0.000725227407099037	0.00307304746210163	3.8827237476084	1.18037607416437	0.00100402831641281
ENSG00000250305.8	KIAA1456	0.157057598819647	0.0464758899544573	0.000726614246378399	0.00307727309770657	3.2393948162135	0.972205994704845	0.000862228406630683
ENSG00000151304.5	SRFBP1	-0.194527689385943	0.0575872333204971	0.000730242324839812	0.00309098095594485	-26.3317619872682	8.07703464757645	0.0011138162555816
ENSG00000283038.1	AC022016.1	0.206812132112852	0.0612583038360466	0.000735300367677696	0.00310919067671041	2.84766780584054	0.867860270427267	0.0010334755063018
ENSG00000156990.14	RPUSD3	-0.144360894614783	0.042760229374653	0.000735331653014506	0.00310919067671041	-107.541721554746	34.0729866357011	0.00159830194264183
ENSG00000273780.2	ARHGAP23	0.318147786010294	0.0942521892690705	0.000736830525458373	0.00311386138494563	3.00322469363869	1.53745832403968	0.050775789385464
ENSG00000253729.7	PRKDC	-0.104927277827621	0.0310919525549646	0.000738852708755712	0.00312073743787358	-130.301941097585	39.3572312696427	0.000930464001509892
ENSG00000232006.8	AC005537.2	0.231319550186152	0.0685475532750503	0.000739270616560142	0.00312083368564335	1.21478314418775	0.382853911259308	0.00150889242449531
ENSG00000184988.8	TMEM106A	0.256269387920062	0.0759695436412501	0.000742682719218673	0.00313356308327234	2.39843043403365	0.82076905080343	0.00347596675032649
ENSG00000168393.12	DTYMK	-0.128415124753157	0.0380717523285266	0.000743603070867901	0.00313577118430956	-85.7895064050601	26.1375518422031	0.00102988869488345
ENSG00000265388.2	RN7SL391P	0.190248090547949	0.0564089278657981	0.000744460302519414	0.00313771089404023	8.0535650514735	2.49908768981555	0.00127031916520904
ENSG00000125454.11	SLC25A19	-0.199316737283449	0.0591158379515937	0.000747247422653984	0.0031477781858962	-68.9775676893902	21.6052036221277	0.00140980158636617
ENSG00000227969.1	NPM1P22	-0.161441401415634	0.0478877890312573	0.000748296631054192	0.00314931594319104	-0.554703507808964	0.16502750297992	0.000775823677596935
ENSG00000210117.1	MT-TW	0.226193463664968	0.0670957930708649	0.0007484099223799	0.00314931594319104	3.3925888381744	1.11509911823653	0.0023469189661373
ENSG00000101384.11	JAG1	0.415243798438237	0.12318413178047	0.000749177316690118	0.00315086647407902	12.1120171936418	5.52762415636645	0.0284387994787853
ENSG00000181789.14	COPG1	-0.198923383339084	0.05901964269823	0.000750426225176215	0.00315443941404115	-71.5625010610406	22.457177335723	0.00143945525211351
ENSG00000128944.13	KNSTRN	-0.153660661280808	0.0455962815104139	0.000751610491820668	0.00315773697359401	-134.71774648209	43.5858402850979	0.00199577459908763
ENSG00000117505.12	DR1	-0.134509112314679	0.0399181825179465	0.000752718663940368	0.0031607115014271	-58.9561560887215	18.3474161195561	0.0013120909324021
ENSG00000220749.4	RPL21P28	0.440768789889208	0.130856630435329	0.00075624021155401	0.00317381139422671	16.2403560753673	5.6797112605217	0.00424492765678391
ENSG00000232233.1	RP11-573D15.2	0.250087930705299	0.0742601829613776	0.000757909467087641	0.00317912774711217	16.7624615082832	6.10098054424431	0.00600509847324016
ENSG00000127452.8	FBXL12	-0.22722135517664	0.0674937356308549	0.000761134760339808	0.00319096194914031	-49.8340896961032	15.6590964445598	0.0014604122636222
ENSG00000235097.1	LINC00330	0.262156489215809	0.0778749698010559	0.00076162603503856	0.00319132764601251	4.5671050002396	1.41226591212546	0.00122118783714628
ENSG00000250273.1	PSMC1P5	-0.103207379452967	0.0306604955484228	0.000762292807963487	0.00319152510839372	-20.4727907759917	6.1899225359897	0.000941532381106244
ENSG00000185518.11	SV2B	0.230097882622369	0.068361990317881	0.000763014038624966	0.00319152510839372	1.05907307460512	0.322662003607666	0.00102964472632624
ENSG00000215841.3	RP11-800A3.2	0.226372311792389	0.0672600707779126	0.000763698955720041	0.00319152510839372	3.17042188959656	0.973264416583084	0.00112392947339612
ENSG00000271601.3	LIX1L	0.255166928230763	0.0758155966991466	0.000763702344208275	0.00319152510839372	5.67087029253974	2.23643842361521	0.0112232371540167
ENSG00000120457.11	KCNJ5	0.221599762952245	0.065844193857925	0.000764003205970229	0.00319152510839372	1.89787169155933	0.57465558975097	0.000957845205389521
ENSG00000229344.1	MTCO2P12	0.174935968567044	0.051979452983128	0.000764097584259547	0.00319152510839372	2.09892378261852	0.630789130876491	0.000876424772419998
ENSG00000122257.18	RBBP6	0.171389217099958	0.0509283953074721	0.000764610834048781	0.00319198089287381	51.4791666406695	15.5017116881971	0.000897373803531876
ENSG00000258608.1	DNAJC19P9	-0.136817156249118	0.0406629188793965	0.000766362616075394	0.00319760390027158	-21.2589447221731	6.59511264257009	0.00126661177295102
ENSG00000175130.6	MARCKSL1	-0.164398477701527	0.0488632168815952	0.00076692809604466	0.00319827380631684	-75.967495916728	23.5673513757574	0.00126669222286898
ENSG00000142347.16	MYO1F	0.238361673248569	0.0708682918880844	0.000769758924929654	0.00320838506751874	2.38983085067186	0.727911628559037	0.00102660137950773
ENSG00000185009.12	AP3M1	-0.249905057869261	0.0743045570737507	0.000770296081950213	0.00320893059175646	-40.0192517367068	13.0073679472519	0.00209333757821962
ENSG00000260350.1	RP11-152P23.2	-0.355925358728467	0.105852269765823	0.000772477866064059	0.00321632318332685	-4.33753327417244	1.72244887512181	0.0117944165378631
ENSG00000269752.1	CTD-3149D2.3	0.23829530509338	0.0708858054918095	0.000774701998255721	0.00322310407721912	2.19442331078594	0.671947848158332	0.00109169065777003
ENSG00000198252.11	STYX	-0.185463286200701	0.0551711328126682	0.000774922599414524	0.00322310407721912	-32.2364869864505	10.0132878370345	0.00128472217053359
ENSG00000133313.14	CNDP2	-0.177972100617974	0.0529577111969104	0.000777605250070666	0.00323255967396409	-119.068226340024	37.2689104152977	0.00139908112912627
ENSG00000171421.12	MRPL36	-0.128858046941653	0.0383464383136185	0.000778394311844121	0.00323413768148382	-94.9394569112219	29.0754076304331	0.00109354458739125
ENSG00000248919.7	ATP5J2-PTCD1	-0.339302108820194	0.100995262990312	0.000780598070205658	0.00324158883882035	-28.4484206582881	8.93867459255153	0.00145948113559766
ENSG00000248415.1	GAPDHP61	-0.199355153364968	0.0593637238659311	0.000784523256224667	0.00325617697966457	-1.05099334539168	0.346937094728333	0.00245081841691851
ENSG00000178988.10	MRFAP1L1	-0.169448344178191	0.0504806558508049	0.000788790631902895	0.00327216931483466	-63.654844606049	19.4690896260084	0.00107724905164144
ENSG00000012124.14	CD22	0.32665831038126	0.097336010590965	0.000790825086730712	0.00327847174314045	5.35417443557318	1.8749222675449	0.00429450309796754
ENSG00000277843.1	AC106753.1	0.17823786561699	0.0531131119482493	0.000791310100476149	0.00327847174314045	5.0971225724697	1.55986719744378	0.00108438851056045
ENSG00000127884.4	ECHS1	-0.163745280866576	0.0487957108970074	0.000791555134337429	0.00327847174314045	-201.091814093478	70.2677100782701	0.00421248657567711
ENSG00000180626.9	ZNF594	-0.326934863210862	0.0974378973526036	0.000792745873294959	0.00328168269741975	-3.52537286928147	1.08340990950502	0.00113808170266026
ENSG00000130244.12	FAM98C	0.187333476140234	0.0558369526413954	0.000793624153514583	0.00328359749848748	15.4251430906346	4.91283192715835	0.0016908278176092
ENSG00000146757.13	ZNF92	-0.248899706940527	0.0742066763292809	0.00079611584801067	0.00329218225548056	-43.5647668443515	14.7329774040695	0.00310692387653861
ENSG00000220575.7	HTR5A-AS1	0.244308504134944	0.0728442159930008	0.000796958282119483	0.00329394140124544	1.0750592850327	0.329212474979176	0.00109252316415767
ENSG00000104299.14	INTS9	-0.281323531278616	0.0838889520375755	0.000797897781291596	0.00329609968072321	-31.5353556628747	9.52874725814613	0.000934639358985738
ENSG00000236859.6	NIFK-AS1	0.34411033734462	0.102624496998026	0.000799114447354059	0.00329940007609293	3.90792309091716	1.26532817970506	0.00201192698358035
ENSG00000153767.9	GTF2E1	-0.226328080685159	0.0675098932081626	0.000800802545486739	0.00330464246418989	-47.8997158030917	14.898351892275	0.00130398336414269
ENSG00000172954.13	LCLAT1	-0.212010294919468	0.0632468653018992	0.000801988556441191	0.00330731003858058	-27.5410269946144	8.91689743395882	0.0020107941474693
ENSG00000261550.1	RP11-467J12.4	0.203408004166821	0.0606824928598884	0.000802286429274063	0.00330731003858058	0.552357281358836	0.169725040314678	0.00113622470708315
ENSG00000126705.13	AHDC1	0.324245299043867	0.096760674825223	0.000805194678789794	0.00331517121778992	5.48804765246619	1.73961635427046	0.0016063791595325
ENSG00000279777.1	AC004813.1	0.150546493965675	0.0449267794782185	0.000805406534630316	0.00331517121778992	31.6070164995837	10.7711326206592	0.00334172733202189
ENSG00000126698.10	DNAJC8	-0.105846860142757	0.0315879201019626	0.000805595261186722	0.00331517121778992	-106.721236109249	33.0317273043473	0.00123413804646211
ENSG00000257985.1	RP1-228P16.4	0.214227908372628	0.0639339356720125	0.000805872292740211	0.00331517121778992	0.936138148618146	0.284413155308288	0.000996642741411799
ENSG00000105697.7	HAMP	0.230935537336587	0.068949135244584	0.0008099821651629	0.00333034372321992	2.47275471391261	0.761090852150408	0.00115827240737612
ENSG00000103528.16	SYT17	0.337445457080289	0.100769416289162	0.000811948189108908	0.00333607911101212	4.7439271493153	1.69915152658344	0.00523932574705936
ENSG00000106628.10	POLD2	-0.189393782534823	0.0565591643380378	0.000812221829281472	0.00333607911101212	-82.018753851411	26.9748050113641	0.00236131638893562
ENSG00000245532.5	NEAT1	0.285034678456944	0.0851454166248441	0.000815080732575511	0.00334608159465383	196.025862545833	75.4115421546276	0.0093382915065908
ENSG00000104324.15	CPQ	0.425626456067615	0.127165889702274	0.00081686058449709	0.00335164624945996	0.966017263542245	0.457036674028515	0.0345448545063521
ENSG00000130222.10	GADD45G	0.402365933996014	0.120228200059252	0.000817840374394316	0.00335392410985844	10.7883700343623	4.05825981387704	0.00785188390638024
ENSG00000229089.6	ANKRD20A8P	-0.29997554251574	0.089649314293923	0.000819569251677615	0.00335926998333764	-1.76661086107588	0.547347665724843	0.00124840147821635
ENSG00000172053.15	QARS	-0.151372787325424	0.0452465643392059	0.00082131699492301	0.00336468759945202	-203.229737704679	76.6777149010263	0.00803868334452482
ENSG00000237984.3	PTENP1	0.346614647131851	0.103616099702634	0.000822287773905548	0.00336691826076191	4.45155419883204	1.46732001978712	0.00241495166368179
ENSG00000101421.3	CHMP4B	0.388185081589336	0.116056828811755	0.000823465272799894	0.00336999260194755	42.5148725736762	16.2414826599156	0.00885318872586195
ENSG00000170516.16	COX7B2	-0.201770037336243	0.0603287924437631	0.000824291036746652	0.00337162504578146	-57.0430944801339	18.5792250184138	0.0021387083795141
ENSG00000268499.1	CTB-102L5.8	0.245412394178005	0.0734002129008848	0.000827336404680417	0.00338233002049912	0.867353477954389	0.266257285286963	0.00112367962495097
ENSG00000282540.1	WHAMMP2	0.183173517016951	0.0547931606231129	0.00082878003134094	0.00338647904233061	0.555594398025242	0.169601410225648	0.00105332139746688
ENSG00000162613.16	FUBP1	-0.121495518737825	0.0363472789010736	0.000829883587875049	0.00338923493110481	-87.6878876848292	26.9520697550049	0.00114002718362193
ENSG00000156482.10	RPL30	-0.0760774755052757	0.0227678585493077	0.000833444711374264	0.00340201945943598	-347.32829624648	107.377536652097	0.00121793725620762
ENSG00000179886.5	TIGD5	0.317903300098698	0.0951973442992193	0.000839554820773894	0.00342342175888732	3.10416269300817	1.12413137309458	0.00575562837772864
ENSG00000278016.2	TIGD5	0.317903300098698	0.0951973442992193	0.000839554820773894	0.00342342175888732	3.10416269300817	1.12413137309458	0.00575562837772864
ENSG00000198178.10	CLEC4C	0.273915058977461	0.0820323188763686	0.000840468231668109	0.00342537794747089	1.25551541716666	0.396852817661271	0.00155787854653226
ENSG00000259002.2	RP11-671J11.7	0.25522730445138	0.076459845682905	0.00084366514678135	0.00343561228987081	1.02335075326533	0.323424438311749	0.00155557570517786
ENSG00000164244.20	PRRC1	-0.206548523997739	0.06187800034777	0.000843849329964142	0.00343561228987081	-47.995461625055	14.4681098479718	0.000908829505552531
ENSG00000171155.7	C1GALT1C1	-0.276754111873969	0.0829228429817103	0.000845389376122582	0.00344010911621096	-30.285488860937	9.79601596408118	0.0019907229560935
ENSG00000274329.1	AP002852.1	0.198168205534068	0.0593846354247901	0.000846793431536725	0.0034440482146895	1.63870866473407	0.503117450737612	0.00112552976484959
ENSG00000275271.1	AL138885.1	0.227713455385708	0.0682792473745097	0.000852896717027853	0.00346708596381648	0.893599177395426	0.274210575188248	0.00111881988848604
ENSG00000179331.2	RAB39A	-0.367766533318111	0.110282539269854	0.000853710084171022	0.00346860717798946	-6.03867560031258	1.93673131513048	0.00182099596179675
ENSG00000076382.16	SPAG5	-0.175863983450034	0.0527477430686805	0.000855891081024898	0.0034756806234919	-98.6467186051486	31.0801560717347	0.00150381973116762
ENSG00000079134.11	THOC1	-0.168322838982637	0.0504958810634695	0.000857923049688039	0.00347939507119699	-35.1547162982217	10.5736007591514	0.000884937336829264
ENSG00000115255.10	REEP6	-0.414417506567949	0.124327838121456	0.000858334564717965	0.00347939507119699	-16.4890131850533	7.97684151200416	0.0387237389305064
ENSG00000167081.16	PBX3	0.352076401186059	0.105629175471247	0.000858729734707063	0.00347939507119699	15.0917551224595	6.58059471827866	0.0218265670580026
ENSG00000115091.11	ACTR3	-0.135533547706785	0.0406637662843665	0.000859057186094901	0.00347939507119699	-73.4122250030639	22.1790862215057	0.000933042429827719
ENSG00000011465.16	DCN	0.244921499257298	0.0734836987167939	0.000859135496125752	0.00347939507119699	2.81802406404587	0.873916733833946	0.00126152741165643
ENSG00000164924.17	YWHAZ	-0.101542168073338	0.0304669293265008	0.000859565821554548	0.00347939507119699	-407.870216662776	125.026127489021	0.00110519978533189
ENSG00000237499.6	RP11-356I2.4	0.31908255208022	0.095745231209097	0.000860321030175619	0.00347939507119699	2.3302664761422	0.776817961638237	0.00270193522054068
ENSG00000232416.3	BPESC1	0.292498837768301	0.0877684874663356	0.000860329905662883	0.00347939507119699	6.62160708956381	2.2849353394684	0.00375621617843842
ENSG00000170191.4	NANP	-0.305123022956486	0.0915606949037131	0.000860795814206327	0.00347949770814193	-26.3471243447853	8.10033861355343	0.00114356189462892
ENSG00000172482.4	AGXT	0.227231697035175	0.0681928780466918	0.000861650860585639	0.00348117240342798	1.87798506850162	0.590879841121686	0.00148148586770401
ENSG00000167985.6	SDHAF2	-0.141968730656069	0.0426162765949221	0.000864331672021033	0.00349021792414701	-38.6843509542592	11.8201361121458	0.00106506620808332
ENSG00000154099.17	DNAAF1	0.205652247102562	0.0617392554615494	0.000865407093735711	0.0034925744482901	4.76293296701377	1.45821019785559	0.00108967761557058
ENSG00000269292.1	CTB-12A17.3	0.212767010105831	0.0638776129058595	0.000865799622605908	0.0034925744482901	6.30257077503602	1.99206942751894	0.00155707244988833
ENSG00000204677.10	FAM153C	0.273657551535834	0.0821771707396432	0.000868172455430825	0.00350035856666577	1.59854951818841	0.494780592044944	0.00123433477398527
ENSG00000247774.6	PCED1B-AS1	0.181079544368897	0.0543855184487269	0.000869850578986092	0.00350533519359961	2.59751094241217	0.813720434756621	0.00141222027221941
ENSG00000186487.17	MYT1L	0.238542176962333	0.0716500286461083	0.000870744454253676	0.00350714798258066	5.24858544590642	1.6346559149918	0.00132356941681716
ENSG00000227347.1	HNRNPKP2	-0.199534514238331	0.0599406273828712	0.000871993150381888	0.00351038732783331	-0.5898036831811	0.186621909116233	0.00157541661332194
ENSG00000100938.17	GMPR2	-0.253118948756883	0.0760420359051053	0.000872612985420631	0.00351109305301184	-54.9757460103059	14.1465011023073	0.000101837082343543
ENSG00000198899.2	MT-ATP6	0.155356541946009	0.0466814216293937	0.000874666823722285	0.00351756505517818	5036.33669232357	1540.65416543014	0.00107943596855826
ENSG00000179761.11	PIPOX	0.280438770679685	0.0842758627619903	0.000875885542283821	0.00352067365695696	2.99424200648228	1.05917413890834	0.00469923244483564
ENSG00000259133.5	RP11-1085N6.3	0.213539929878253	0.0642016522682244	0.000880761617271058	0.00353847257888917	2.00590253057311	0.626045764609697	0.00135493455544569
ENSG00000145386.9	CCNA2	-0.13722178088103	0.0412635101772037	0.000882602706525306	0.00354391171140839	-127.257123464284	39.5513119614356	0.00129304168930787
ENSG00000123505.14	AMD1	-0.218519864899193	0.0657146476586741	0.00088328519094839	0.00354391171140839	-244.490171602599	76.1772096635208	0.00132969585296271
ENSG00000160224.16	AIRE	0.400171047275131	0.12034935192768	0.000883936309707475	0.00354391171140839	8.75550742212505	4.52302502877615	0.0528966552682936
ENSG00000152433.14	ZNF547	-0.392922996307701	0.118170201372113	0.000883995450751669	0.00354391171140839	-8.63483643894522	3.22051944348232	0.00733600391307602
ENSG00000265933.5	LINC00668	-0.251598957581653	0.0756701047222315	0.000884358899311941	0.00354391171140839	-67.031927018409	25.3400665487476	0.00816199575773635
ENSG00000065923.9	SLC9A7	0.227508355379742	0.0684410208832775	0.00088687848352964	0.00355220626351599	5.93979527818506	1.82507232373623	0.00113570819360205
ENSG00000277136.1	Metazoa_SRP	0.204563708110769	0.061555598662495	0.000889799815646893	0.00356062277562548	6.36605343644466	1.9732624660581	0.00125464753894672
ENSG00000108797.11	CNTNAP1	0.257031594026086	0.0773443911439597	0.000889881434347676	0.00356062277562548	1.82373515526489	0.562697889446063	0.00119087947097018
ENSG00000215114.7	UBXN2B	-0.212420594271989	0.0639553963179132	0.000895713832013854	0.0035821448933537	-28.7435784767856	8.84925024559261	0.00116163263291975
ENSG00000196118.11	CCDC189	-0.369371464230731	0.111221685380287	0.000896832661192365	0.00358311124653979	-5.28564625168212	1.65623334692568	0.00141601937737055
ENSG00000232642.1	AC008073.7	0.219798105698298	0.0661837393684174	0.000896862764900449	0.00358311124653979	0.947808303919551	0.290776612941026	0.00111579104933839
ENSG00000274580.4	FCAR	0.239389100094541	0.0721120649296627	0.000901201466214983	0.0035986248121082	1.96392693634188	0.628412284139438	0.00177671840014899
ENSG00000170291.14	ELP5	-0.171439340057349	0.051649238538698	0.000902432811579898	0.00360172085794225	-65.9812432912388	21.0702296096094	0.00173920866494004
ENSG00000114023.15	FAM162A	-0.13332067636201	0.0401887283554498	0.000908708545456852	0.00362493638623686	-53.4960768231218	17.0939899196134	0.00175088893420068
ENSG00000273841.4	TAF9	-0.138506841312806	0.0417642008109664	0.00091184856641213	0.00363562609366388	-49.7998788342107	15.5396800164954	0.00135207362952972
ENSG00000161981.10	SNRNP25	-0.142250383879477	0.0429017306618059	0.000914053993556081	0.00363785005153503	-61.9554605573523	19.4767399153422	0.00146768907128677
ENSG00000270304.1	RP11-597G23.1	0.217458014673696	0.0655842055964716	0.000914115887402398	0.00363785005153503	0.599850971105099	0.18394594778942	0.00111013153915568
ENSG00000224313.6	DXO	-0.289313781749292	0.0872603039707842	0.000914709248940333	0.00363785005153503	-2.45544565907895	0.80048420592819	0.00215893231031643
ENSG00000225682.6	DXO	-0.289313781749292	0.0872603039707842	0.000914709248940333	0.00363785005153503	-2.45544565907895	0.80048420592819	0.00215893231031643
ENSG00000234798.6	DXO	-0.289313781749292	0.0872603039707842	0.000914709248940333	0.00363785005153503	-2.45544565907895	0.80048420592819	0.00215893231031643
ENSG00000171657.5	GPR82	0.210065712761781	0.0633628096585915	0.000915500431089585	0.00363916421840203	2.53694412020329	0.780892381089624	0.00115902868274904
ENSG00000136930.12	PSMB7	-0.0832818712072243	0.0251312991405311	0.000920141077350953	0.00365577119617611	-229.473143420105	71.1270427322597	0.00125426696746818
ENSG00000210164.1	MT-TG	0.225760850208428	0.0681384259586457	0.000922126519821618	0.00366062272948485	4.52566286370628	1.56849524494731	0.0039097468228608
ENSG00000281807.1	Metazoa_SRP	0.215856094627556	0.0651502268692197	0.000922331606416801	0.00366062272948485	2.83399240446032	0.881062247851815	0.00129735954806759
ENSG00000222035.3	AC079354.3	0.223546977551554	0.0674741073731457	0.00092275257193744	0.00366062272948485	0.766853455340034	0.240776305648136	0.00144793647623559
ENSG00000167771.5	RCOR2	0.321015946091362	0.0969014141233448	0.000923637973731802	0.00366229575382769	3.27463909528613	1.06354957096439	0.0020771636976432
ENSG00000270959.1	LPP-AS2	0.252887988576947	0.0763440500332717	0.000924733883126191	0.00366335166193856	1.9059321116251	0.625610627223047	0.00231510987120991
ENSG00000113361.12	CDH6	0.198926338936604	0.0600554536936686	0.000925065990084585	0.00366335166193856	1.9769875502176	0.608797752902561	0.00116479555834481
ENSG00000135245.9	HILPDA	-0.197687567593535	0.0596829764001794	0.000925342294367173	0.00366335166193856	-88.4690912022676	32.4744678878872	0.00644445646199643
ENSG00000258628.1	RP11-492D6.3	0.264069283424983	0.0797270208934734	0.00092575950524058	0.00366335166193856	1.07195400406121	0.334966025330341	0.00137338329348555
ENSG00000277937.1	AC103724.1	0.219641231704427	0.0663234437930117	0.000927415099471377	0.00366806535714299	1.68761750598734	0.523339374010279	0.00126100508490776
ENSG00000265190.6	ANXA8	-0.279333135456758	0.0843540833797859	0.00092818519724156	0.00366927381594805	-32.5158283970535	20.9637557281971	0.12088975841552
ENSG00000166477.12	LEO1	-0.167019430277176	0.0504402722614715	0.000928862526695355	0.00367011452022669	-50.6816738303787	15.7985584223884	0.00133664487001176
[truncated: 15,587 more rows]
