# Supplementary material for: Single-cell analysis of human embryos reveals diverse patterns of aneuploidy and mosaicism
Source: Genome Res. 2020 Jun;30(6):814–25. doi: 10.1101/gr.262774.120 (PMC7370883; doi:10.1101/gr.262774.120)
Supplement: Supplemental Material [file supp_gr.262774.120_Supplemental_Code.zip › aneuploidy_scrnaseq-master/results/README.md]

## Contents

`aneuploidy_results.txt`  -  Aneuploidy calls for single cells. This file represents the output of `../scripts/02_detect_aneuploidy.R`.

`ase_by_chr.txt`  -  Summarized allelic imbalance results, provided as an alternative to running GATK HaplotypeCaller and ASEReadcounter from scratch.

`dge_results.txt`  -  Full output of differential expression analysis (i.e., an extended version of Table S2). 

`dge_celltype_interaction_results.txt` - Full output of cell type x aneuploidy interaction analysis.
