# Supplementary material for: Single-cell analysis of human embryos reveals diverse patterns of aneuploidy and mosaicism
Source: Genome Res. 2020 Jun;30(6):814–25. doi: 10.1101/gr.262774.120 (PMC7370883; doi:10.1101/gr.262774.120)
Supplement: Supplemental Material [file supp_gr.262774.120_Supplemental_Code.zip › aneuploidy_scrnaseq-master/scripts/00_get_data.sh]

#!/bin/bash

mkdir -p ../RawData
if [ ! -f ../RawData/EMTAB3929.rds ]; then
    wget -O ../RawData/EMTAB3929.rds http://imlspenticton.uzh.ch/robinson_lab/conquer/data-mae/EMTAB3929.rds
fi
if [ ! -f ../RawData/proc_data ]; then
    curl https://jmlab-gitlab.cruk.cam.ac.uk/Jonny/Aneuploidy2017Data/raw/master/aneu_proc.tar.gz > ../RawData/aneu_proc.tar.gz
    tar -xzf ../RawData/aneu_proc.tar.gz -C ../RawData/
fi
mkdir -p ../external_metadata
if [ ! -f ../external_metadata/stirparo2018_tableS4.xlsx ]; then
    wget -O ../external_metadata/stirparo2018_tableS4.xlsx http://www.biologists.com/DEV_Movies/DEV158501/TableS4.xlsx
fi
if [ ! -f ../external_metadata/Homo_sapiens.GRCh38.84.cdna.ncrna.ercc92.granges.rds ]; then
    wget -O ../external_metadata/Homo_sapiens.GRCh38.84.cdna.ncrna.ercc92.granges.rds http://imlspenticton.uzh.ch/robinson_lab/conquer/reference-files/homo-sapiens/Homo_sapiens.GRCh38.84.cdna.ncrna.ercc92.granges.rds
fi

mkdir -p ../ProcessedData
mkdir -p ../results/mosaic_aneuploidy_plots
