# Supplementary material for: Single-cell analysis of human embryos reveals diverse patterns of aneuploidy and mosaicism
Source: Genome Res. 2020 Jun;30(6):814–25. doi: 10.1101/gr.262774.120 (PMC7370883; doi:10.1101/gr.262774.120)
Supplement: Supplemental Material [file supp_gr.262774.120_Supplemental_Code.zip › aneuploidy_scrnaseq-master/scripts/03_scdna.R]

list_of_packages <- c("cowplot", "data.table", "dplyr", "here", "httr", 
                      "ggdendro", "lme4", "margins", "readxl", "tidyverse")

# install and load packages
# https://stackoverflow.com/questions/4090169/elegant-way-to-check-for-missing-packages-and-install-them
install.packages.auto <- function(x) { 
  if(isTRUE(x %in% .packages(all.available = TRUE))) { 
    eval(parse(text = sprintf("require(\"%s\")", x)))
  } else { 
    #update.packages(ask= FALSE) #update installed packages.
    eval(parse(text = sprintf("install.packages(\"%s\", dependencies = TRUE)", x)))
  }
  if(isTRUE(x %in% .packages(all.available=TRUE))) { 
    eval(parse(text = sprintf("require(\"%s\")", x)))
  } else {
    if (!requireNamespace("BiocManager", quietly = TRUE))
      install.packages("BiocManager")
    eval(parse(text = sprintf("BiocManager::install(\"%s\")", x, update = FALSE)))
    eval(parse(text = sprintf("require(\"%s\")", x)))
  }
}

lapply(list_of_packages, function(x) {message(x); install.packages.auto(x)})

# zhu et al. 2018
url <- "https://static-content.springer.com/esm/art%3A10.1038%2Fs41588-017-0007-6/MediaObjects/41588_2017_7_MOESM3_ESM.xlsx"
# to read from URL, uncomment lines below
GET(url, write_disk(tf <- tempfile(fileext = ".xlsx")))

# read and wrangle the data
dt <- read_excel(tf, na = "NA") %>%
  rename_all(list(~ make.names(.))) %>%
  mutate(original_sample_name = Sample_Name) %>%
  filter(Single.Cell.or.Bulk.cell == "Single cell") %>%
  filter(Developmental.Time %in% c("2-cell", "4-cell", "8-cell", "Morula", "Blastocyst")) %>%
  mutate(Dev.Time.Numeric = as.integer(NA)) %>%
  mutate(Dev.Time.Numeric = replace(Dev.Time.Numeric, Developmental.Time == "2-cell", 1)) %>%
  mutate(Dev.Time.Numeric = replace(Dev.Time.Numeric, Developmental.Time == "4-cell", 2)) %>%
  mutate(Dev.Time.Numeric = replace(Dev.Time.Numeric, Developmental.Time == "8-cell", 3)) %>%
  mutate(Dev.Time.Numeric = replace(Dev.Time.Numeric, Developmental.Time == "Morula", 4)) %>%
  mutate(Dev.Time.Numeric = replace(Dev.Time.Numeric, Developmental.Time == "Blastocyst", 5)) %>%
  mutate(is_aneuploid = Chromosome.segregation.error %in% c("mitosis error", "meiosis error")) %>%
  mutate(embryo = as.character(NA)) %>%
  as.data.table()

dt[, Sample_Name := gsub("−", "-", Sample_Name)]
dt[Sample_Name == "Te03-W-s53", Copy.number.of.varied.chromosomes := "1,1,0,1"]

dt[Developmental.Time == "2-cell", embryo := paste0("2C_", map_chr(Sample_Name, function(s) strsplit(s, "-")[[1]][3]))]
dt[Developmental.Time == "4-cell", embryo := paste0("4C_", map_chr(Sample_Name, function(s) strsplit(s, "-")[[1]][3]))]
dt[Developmental.Time == "4-cell" & grepl("scBS-E-", Sample_Name), embryo := "4C_E"]
dt[Developmental.Time == "8-cell", embryo := paste0("8C_", map_chr(Sample_Name, function(s) strsplit(s, "-")[[1]][3]))]
dt[Developmental.Time == "8-cell" & grepl("scBS-Q-", Sample_Name), embryo := "8C_Q"]
dt[Developmental.Time == "Morula", embryo := map_chr(Sample_Name, function(s) strsplit(s, "-")[[1]][1])]
dt[Developmental.Time == "Morula" & grepl("scBS-Morula", Sample_Name), embryo := paste0("Mor0", map_chr(Sample_Name, function(s) strsplit(s, "-")[[1]][3]))]

dt[Developmental.Time == "Blastocyst" & grepl("scBS-O-*.*-14s", Sample_Name), embryo := "Blast_O_14"]
dt[Developmental.Time == "Blastocyst" & grepl("scBS-O-*.*-5s", Sample_Name), embryo := "Blast_O_5"]
dt[Developmental.Time == "Blastocyst" & grepl("scBS-L-*.*2-s", Sample_Name), embryo := "Blast_L_2"]
dt[Developmental.Time == "Blastocyst" & grepl("scBS-Q-s", Sample_Name), embryo := "Blast_Q"]

dt[Developmental.Time == "Blastocyst" & is.na(embryo), embryo := paste(
  "Blast",
  map_chr(Sample_Name, function(s) strsplit(s, "-")[[1]][2]),
  gsub("Icm|Te|Bst", "", map_chr(Sample_Name, function(s) strsplit(s, "-")[[1]][1])),
  sep = "_")]

dt[, lineage := as.character(NA)]
dt[grepl("ICM|Icm", Sample_Name), lineage := "ICM"]
dt[grepl("TE|Te", Sample_Name), lineage := "TE"]

length(unique(dt[Developmental.Time %in% c("Morula", "Blastocyst")]$embryo))
length(unique(dt[Developmental.Time %in% c("Morula", "Blastocyst") & is_aneuploid == TRUE]$embryo))
length(unique(dt[Developmental.Time %in% c("Morula", "Blastocyst") & Chromosome.segregation.error == "mitosis error"]$embryo))
length(unique(dt[Developmental.Time %in% c("Morula", "Blastocyst") & Chromosome.segregation.error == "meiosis error"]$embryo))

### test association with developmental stage and cell type

dt$lineage <- factor(dt$lineage, ordered = FALSE)
dt$lineage <- relevel(dt$lineage, ref = "TE")

m1 <- glmer(data = dt[lineage %in% c("TE", "ICM")], formula = (is_aneuploid == TRUE) ~ (1 | embryo) + lineage, family = binomial)
summary(margins(m1))

### plot heatmaps

dt <- dt[Developmental.Time %in% c("Morula", "Blastocyst")] # restrict to morula and blastocyst stage embryos

aneuploid_index <- which(!is.na(dt$Chromosome.of.CNVs))

get_all_aneuploidies <- function(row_index) {
  aneuploid_embryo <- dt[row_index,]$embryo
  aneuploid_cell <- dt[row_index,]$Sample_Name
  aneuploid_chroms <- str_split(dt[row_index,]$Chromosome.of.CNVs, ",", simplify = TRUE)
  aneuploid_chroms_cn <- as.numeric(str_split(dt[row_index,]$Copy.number.of.varied.chromosomes, ",", simplify = TRUE))
  return(data.table(embryo = aneuploid_embryo, Sample_Name = aneuploid_cell, chr_num = as.integer(gsub("chr", "", aneuploid_chroms)), ploidy = aneuploid_chroms_cn))
}

aneuploid_results <- do.call(rbind, lapply(aneuploid_index, function(x) get_all_aneuploidies(x)))
aneuploid_results <- aneuploid_results[!is.na(chr_num)]

euploid_results <- data.table(Sample_Name = rep(dt$Sample_Name, each = 22), chr_num = 1:22, ploidy = 2)
euploid_results <- merge(dt[, c("embryo", "Sample_Name")], euploid_results, by = "Sample_Name")

results <- rbind(aneuploid_results, euploid_results)[!duplicated(paste(embryo, Sample_Name, chr_num, sep = "_"))] %>%
  setnames(., "Sample_Name", "cell") %>%
  setorder(., embryo, cell, chr_num)

plot_mca_sig <- function(embryo_id, dt) {
  heatmap_data <- pivot_wider(results[(embryo == embryo_id), c("chr_num", "cell", "ploidy")], names_from = chr_num, values_from = ploidy)
  heatmap_matrix <- as.matrix(heatmap_data[, -1])
  rownames(heatmap_matrix) <- heatmap_data$cell
  heatmap_matrix[heatmap_matrix == 2] <- -5

  distance.row <- dist(heatmap_matrix, method = "euclidean") # same parameters as honeyBADGER
  cluster.row <- hclust(distance.row, method = "ward.D") # same parameters as honeyBADGER

  dendrogram <- ggplot(segment(dendro_data(cluster.row))) +
    geom_segment(aes(x=x, y=y, xend=xend, yend=yend)) +
    coord_flip() +
    scale_y_reverse(expand=c(0.2, 0)) +
    theme_dendro() +
    scale_x_reverse() +
    theme(plot.margin = unit(c(0, 0, 0, 10), "pt")) +
    ylab("Cells") +
    NULL

  sample_order <- rev(cluster.row$labels[cluster.row$order])

  dt_to_plot <- results[embryo == embryo_id]
  dt_to_plot$cell <- factor(dt_to_plot$cell, levels = sample_order)
  dt_to_plot$ploidy_factor <- factor(dt_to_plot$ploidy, levels = c(1, 2, 3))

  dt_to_plot$chr_factor <- factor(dt_to_plot$chr_num, levels = 1:22)
  heatmap <- ggplot(data = dt_to_plot, aes(x = chr_factor, y = cell, fill = ploidy_factor)) +
    geom_tile() +
    theme_bw() +
    scale_fill_manual(name = "Copy Number", values = c("blue", "white", "red"), drop = FALSE) +
    xlab("Chromosome") +
    ylab("") +
    theme(axis.text.y = element_blank(),
          plot.margin = unit(c(5.5, 5.5, 5.5, -5), "pt"),
          panel.grid = element_blank(),
          legend.position = "none")

  plot_grid(dendrogram, heatmap, align = "h", axis = "b", rel_widths = c(0.3, 1), scale = c(1, 1)) +
    draw_label("Cell", x = 0, y = 0.5, vjust = 1.5, angle = 90, size = 11)
}

legend_dt <- data.table(x = 1:2, y = 1:2, ploidy = c("Monosomy", "Trisomy"))
legend_dt$ploidy <- factor(legend_dt$ploidy, levels = c("Monosomy", "Trisomy"))
legend <- get_legend(ggplot(data = legend_dt,
                            aes(x = x, y = y, fill = ploidy)) +
                       geom_tile() +
                       theme_bw() +
                       scale_fill_manual(name = "", values = c("blue", "red"), drop = FALSE))

embryo_heatmaps <- do.call(list,
                           lapply(unique(dt$embryo),
                                  function(x) try(plot_mca_sig(x))))

embryo_heatmaps[[length(embryo_heatmaps) + 1]] <- legend

# plot_grid(plotlist = embryo_heatmaps,
#           labels = unique(dt$embryo),
#           ncol = 3,
#           scale = 0.8)

# zhou et al. 2019; scDNA-seq

url <- "https://static-content.springer.com/esm/art%3A10.1038%2Fs41586-019-1500-0/MediaObjects/41586_2019_1500_MOESM3_ESM.zip"
download.file(url, here("external_metadata/41586_2019_1500_MOESM3_ESM.zip"))
unzip(here("external_metadata/41586_2019_1500_MOESM3_ESM.zip"), 
      files = "Supplementary Table 1 Single cells and embryos information.xlsx",
      exdir = here("external_metadata"))
file.rename(here("external_metadata/Supplementary Table 1 Single cells and embryos information.xlsx"),
            here("external_metadata/zhou2019_tableS1.xlsx"))

# to read from URL, uncomment lines below
dt_zhou <- read_xlsx(here("external_metadata/zhou2019_tableS1.xlsx"), sheet = 2, skip = 2, na = "") %>%
  as.data.table()
dt_zhou <- dt_zhou[, c(2:4, 11:16)]
dt_zhou <- dt_zhou[!is.na(Sample) & Sample != "Total"] %>%
  setnames(., c("embryo", "volunteer", "sex", 
                "epi_euploid", "pe_euploid", "te_euploid",
                "epi_aneuploid", "pe_aneuploid", "te_aneuploid"))

dt_zhou <- melt(dt_zhou, id.vars = c("embryo", "volunteer", "sex")) %>%
  uncount(value)

dt_zhou[, c("lineage", "ploidy") := tstrsplit(variable, "_", fixed = TRUE)]
dt_zhou[, c("tri", "hv", "day", "ivc", "e") := tstrsplit(embryo, "_", fixed = TRUE)]
dt_zhou[, num_estage := as.numeric(gsub("D", "", day))]
dt_zhou[, is_aneuploid := (ploidy == "aneuploid")]
dt_zhou[, is_trophectoderm :=  (lineage == "te")]

m2 <- glmer(data = dt_zhou, formula = is_aneuploid ~ (1 | embryo) + num_estage, family = "binomial")
summary(margins(m2))

m3 <- glmer(data = dt_zhou, formula = is_aneuploid ~ (1 | embryo) + num_estage + is_trophectoderm, family = "binomial")
summary(margins(m3))

m4 <- glmer(data = dt_zhou, formula = is_aneuploid ~ (1 | embryo) + num_estage * is_trophectoderm, family = "binomial")
summary(m4)

# zhou et al. 2019; scRNA-seq

unzip(here("external_metadata/41586_2019_1500_MOESM3_ESM.zip"), 
      files = "Supplementary Table 2 Sample Information.xlsx",
      exdir = here("external_metadata"))
file.rename(here("external_metadata/Supplementary Table 2 Sample Information.xlsx"),
            here("external_metadata/zhou2019_tableS2.xlsx"))

dt_zhou_rna <- read_xlsx(here("external_metadata/zhou2019_tableS2.xlsx"), sheet = 1, na = "") %>%
  as.data.table()

dt_zhou_rna[, is_aneuploid := (CNV == "Abnormal")]
dt_zhou_rna[, num_estage := as.numeric(gsub("D", "", Day))]
dt_zhou_rna[, is_trophectoderm := (Lineage == "TE")]
dt_zhou_rna[, is_te_factor := as.character(NA)]
dt_zhou_rna[is_trophectoderm == TRUE, is_te_factor := "TE"]
dt_zhou_rna[is_trophectoderm == FALSE, is_te_factor := "EPI/PE"]
dt_zhou_rna[, is_aneuploid_numeric := as.numeric(NA)]
dt_zhou_rna[is_aneuploid == TRUE, is_aneuploid_numeric := 1]
dt_zhou_rna[is_aneuploid == FALSE, is_aneuploid_numeric := 0]

# ignoring cell type, test for change in aneuploidy rate across days of development 
m5 <- glmer(data = dt_zhou_rna, formula = is_aneuploid ~ (1 | Ori_Day_Emb) + num_estage, family = "binomial")
summary(margins(m5))

# test for enrichment of aneuploidy in the TE
m6 <- glmer(data = dt_zhou_rna, formula = is_aneuploid ~ (1 | Ori_Day_Emb) + num_estage + is_trophectoderm, family = "binomial")
summary(margins(m6))

# test whether TE-specific enrichment changes over time
m7 <- glmer(data = dt_zhou_rna, formula = is_aneuploid ~ (1 | Ori_Day_Emb) + num_estage * is_trophectoderm, family = "binomial")
summary(m7)

###

devtools::session_info()

# ─ Session info ──────────────────────────────────────────────────────────────────────────────────────────────────────────────────────────────────
# setting  value                       
# version  R version 3.6.1 (2019-07-05)
# os       macOS Mojave 10.14.6        
# system   x86_64, darwin15.6.0        
# ui       RStudio                     
# language (EN)                        
# collate  en_US.UTF-8                 
# ctype    en_US.UTF-8                 
# tz       America/New_York            
# date     2019-12-30                  
# 
# ─ Packages ──────────────────────────────────────────────────────────────────────────────────────────────────────────────────────────────────────
# package     * version  date       lib source        
# assertthat    0.2.1    2019-03-21 [1] CRAN (R 3.6.0)
# backports     1.1.5    2019-10-02 [1] CRAN (R 3.6.0)
# boot          1.3-23   2019-07-05 [1] CRAN (R 3.6.0)
# broom         0.5.2    2019-04-07 [1] CRAN (R 3.6.0)
# callr         3.3.2    2019-09-22 [1] CRAN (R 3.6.0)
# cellranger    1.1.0    2016-07-27 [1] CRAN (R 3.6.0)
# cli           1.1.0    2019-03-19 [1] CRAN (R 3.6.0)
# colorspace    1.4-1    2019-03-18 [1] CRAN (R 3.6.0)
# cowplot     * 1.0.0    2019-07-11 [1] CRAN (R 3.6.0)
# crayon        1.3.4    2017-09-16 [1] CRAN (R 3.6.0)
# curl          4.2      2019-09-24 [1] CRAN (R 3.6.0)
# data.table  * 1.12.6   2019-10-18 [1] CRAN (R 3.6.0)
# DBI           1.0.0    2018-05-02 [1] CRAN (R 3.6.0)
# dbplyr        1.4.2    2019-06-17 [1] CRAN (R 3.6.0)
# desc          1.2.0    2018-05-01 [1] CRAN (R 3.6.0)
# devtools      2.2.1    2019-09-24 [1] CRAN (R 3.6.0)
# digest        0.6.23   2019-11-23 [1] CRAN (R 3.6.0)
# dplyr       * 0.8.3    2019-07-04 [1] CRAN (R 3.6.0)
# ellipsis      0.3.0    2019-09-20 [1] CRAN (R 3.6.0)
# farver        2.0.1    2019-11-13 [1] CRAN (R 3.6.0)
# forcats     * 0.4.0    2019-02-17 [1] CRAN (R 3.6.0)
# fs            1.3.1    2019-05-06 [1] CRAN (R 3.6.0)
# generics      0.0.2    2018-11-29 [1] CRAN (R 3.6.0)
# ggdendro    * 0.1-20   2016-04-27 [1] CRAN (R 3.6.0)
# ggplot2     * 3.2.1    2019-08-10 [1] CRAN (R 3.6.0)
# glue          1.3.1    2019-03-12 [1] CRAN (R 3.6.0)
# gtable        0.3.0    2019-03-25 [1] CRAN (R 3.6.0)
# haven         2.2.0    2019-11-08 [1] CRAN (R 3.6.0)
# here        * 0.1      2017-05-28 [1] CRAN (R 3.6.0)
# hms           0.5.2    2019-10-30 [1] CRAN (R 3.6.0)
# httr        * 1.4.1    2019-08-05 [1] CRAN (R 3.6.0)
# jsonlite      1.6      2018-12-07 [1] CRAN (R 3.6.0)
# labeling      0.3      2014-08-23 [1] CRAN (R 3.6.0)
# lattice       0.20-38  2018-11-04 [1] CRAN (R 3.6.1)
# lazyeval      0.2.2    2019-03-15 [1] CRAN (R 3.6.0)
# lifecycle     0.1.0    2019-08-01 [1] CRAN (R 3.6.0)
# lme4        * 1.1-21   2019-03-05 [1] CRAN (R 3.6.0)
# lubridate     1.7.4    2018-04-11 [1] CRAN (R 3.6.0)
# magrittr      1.5      2014-11-22 [1] CRAN (R 3.6.0)
# margins     * 0.3.23   2018-05-22 [1] CRAN (R 3.6.0)
# MASS          7.3-51.4 2019-03-31 [1] CRAN (R 3.6.1)
# Matrix      * 1.2-17   2019-03-22 [1] CRAN (R 3.6.1)
# memoise       1.1.0    2017-04-21 [1] CRAN (R 3.6.0)
# minqa         1.2.4    2014-10-09 [1] CRAN (R 3.6.0)
# modelr        0.1.5    2019-08-08 [1] CRAN (R 3.6.0)
# munsell       0.5.0    2018-06-12 [1] CRAN (R 3.6.0)
# nlme          3.1-142  2019-11-07 [1] CRAN (R 3.6.0)
# nloptr        1.2.1    2018-10-03 [1] CRAN (R 3.6.0)
# pillar        1.4.2    2019-06-29 [1] CRAN (R 3.6.0)
# pkgbuild      1.0.6    2019-10-09 [1] CRAN (R 3.6.0)
# pkgconfig     2.0.3    2019-09-22 [1] CRAN (R 3.6.0)
# pkgload       1.0.2    2018-10-29 [1] CRAN (R 3.6.0)
# prediction    0.3.14   2019-06-17 [1] CRAN (R 3.6.0)
# prettyunits   1.0.2    2015-07-13 [1] CRAN (R 3.6.0)
# processx      3.4.1    2019-07-18 [1] CRAN (R 3.6.0)
# ps            1.3.0    2018-12-21 [1] CRAN (R 3.6.0)
# purrr       * 0.3.3    2019-10-18 [1] CRAN (R 3.6.0)
# R6            2.4.1    2019-11-12 [1] CRAN (R 3.6.0)
# Rcpp          1.0.3    2019-11-08 [1] CRAN (R 3.6.0)
# readr       * 1.3.1    2018-12-21 [1] CRAN (R 3.6.0)
# readxl      * 1.3.1    2019-03-13 [1] CRAN (R 3.6.0)
# remotes       2.1.0    2019-06-24 [1] CRAN (R 3.6.0)
# reprex        0.3.0    2019-05-16 [1] CRAN (R 3.6.0)
# rlang         0.4.2    2019-11-23 [1] CRAN (R 3.6.0)
# rprojroot     1.3-2    2018-01-03 [1] CRAN (R 3.6.0)
# rstudioapi    0.10     2019-03-19 [1] CRAN (R 3.6.0)
# rvest         0.3.5    2019-11-08 [1] CRAN (R 3.6.0)
# scales        1.1.0    2019-11-18 [1] CRAN (R 3.6.0)
# sessioninfo   1.1.1    2018-11-05 [1] CRAN (R 3.6.0)
# stringi       1.4.3    2019-03-12 [1] CRAN (R 3.6.0)
# stringr     * 1.4.0    2019-02-10 [1] CRAN (R 3.6.0)
# testthat      2.3.0    2019-11-05 [1] CRAN (R 3.6.0)
# tibble      * 2.1.3    2019-06-06 [1] CRAN (R 3.6.0)
# tidyr       * 1.0.0    2019-09-11 [1] CRAN (R 3.6.0)
# tidyselect    0.2.5    2018-10-11 [1] CRAN (R 3.6.0)
# tidyverse   * 1.3.0    2019-11-21 [1] CRAN (R 3.6.0)
# usethis       1.5.1    2019-07-04 [1] CRAN (R 3.6.0)
# vctrs         0.2.0    2019-07-05 [1] CRAN (R 3.6.0)
# withr         2.1.2    2018-03-15 [1] CRAN (R 3.6.0)
# xml2          1.2.2    2019-08-09 [1] CRAN (R 3.6.0)
# yaml          2.2.0    2018-07-25 [1] CRAN (R 3.6.0)
# zeallot       0.1.0    2018-01-28 [1] CRAN (R 3.6.0)
# 
# [1] /Library/Frameworks/R.framework/Versions/3.6/Resources/library
