# Supplementary material for: Single-cell analysis of human embryos reveals diverse patterns of aneuploidy and mosaicism
Source: Genome Res. 2020 Jun;30(6):814–25. doi: 10.1101/gr.262774.120 (PMC7370883; doi:10.1101/gr.262774.120)
Supplement: Supplemental Material [file supp_gr.262774.120_Supplemental_Code.zip › aneuploidy_scrnaseq-master/scripts/genotyping/00_download.sh]

#!/usr/bin/env bash

# login to MARCC DTN2 and use aspera to download...
cd /work-zfs/rmccoy22/rmccoy22/mCA/

# Petropolous et al. 2016
enaGroupGet -g read -f fastq -as ~/progs/aspera/aspera_settings.ini PRJEB11202
