# Supplementary material for: Single-cell analysis of human embryos reveals diverse patterns of aneuploidy and mosaicism
Source: Genome Res. 2020 Jun;30(6):814–25. doi: 10.1101/gr.262774.120 (PMC7370883; doi:10.1101/gr.262774.120)
Supplement: Supplemental Material [file supp_gr.262774.120_Supplemental_Code.zip › aneuploidy_scrnaseq-master/scripts/genotyping/01_index.sh]

#!/usr/bin/env bash

# generate STAR index

cd /work-zfs/rmccoy22/resources/reference

/work-zfs/rmccoy22/progs/STAR/bin/Linux_x86_64/STAR \
  --runThreadN 24 \
  --runMode genomeGenerate \
  --genomeDir /work-zfs/rmccoy22/resources/reference/star_index \
  --genomeFastaFiles GCA_000001405.15_GRCh38_no_alt_analysis_set.fna \
  --sjdbGTFfile gencode.v30.annotation.gtf
