# Supplementary material for: Single-cell analysis of human embryos reveals diverse patterns of aneuploidy and mosaicism
Source: Genome Res. 2020 Jun;30(6):814–25. doi: 10.1101/gr.262774.120 (PMC7370883; doi:10.1101/gr.262774.120)
Supplement: Supplemental Material [file supp_gr.262774.120_Supplemental_Code.zip › aneuploidy_scrnaseq-master/scripts/genotyping/run_list.txt]

ERR1041403
ERR1041404
ERR1041405
ERR1041406
ERR1041407
ERR1041408
ERR1041409
ERR1041410
ERR1041411
ERR1041412
ERR1041413
ERR1041414
ERR1041415
ERR1041416
ERR1041417
ERR1041418
ERR1041419
ERR1041420
ERR1041421
ERR1041422
ERR1041423
ERR1041424
ERR1041425
ERR1041426
ERR1041427
ERR1041428
ERR1041429
ERR1041430
ERR1041431
ERR1041432
ERR1041433
ERR1041434
ERR1041435
ERR1041436
ERR1041437
ERR1041438
ERR1041439
ERR1041440
ERR1041441
ERR1041442
ERR1041443
ERR1041444
ERR1041445
ERR1041446
ERR1041447
ERR1041448
ERR1041449
ERR1041450
ERR1041451
ERR1041452
ERR1041453
ERR1041454
ERR1041455
ERR1041456
ERR1041457
ERR1041458
ERR1041459
ERR1041460
ERR1041461
ERR1041462
ERR1041463
ERR1041464
ERR1041465
ERR1041466
ERR1041467
ERR1041468
ERR1041469
ERR1041470
ERR1041471
ERR1041472
ERR1041473
ERR1041474
ERR1041475
ERR1041476
ERR1041477
ERR1041478
ERR1041479
ERR1041480
ERR1041481
ERR1041482
ERR1041483
ERR1041484
ERR1041485
ERR1041486
ERR1041487
ERR1041488
ERR1041489
ERR1041490
ERR1041491
ERR1041492
ERR1041493
ERR1041494
ERR1041495
ERR1041496
ERR1041497
ERR1041498
ERR1041499
ERR1041500
ERR1041501
ERR1041502
ERR1041503
ERR1041504
ERR1041505
ERR1041506
ERR1041507
ERR1041508
ERR1041509
ERR1041510
ERR1041511
ERR1041512
ERR1041513
ERR1041514
ERR1041515
ERR1041516
ERR1041517
ERR1041518
ERR1041519
ERR1041520
ERR1041521
ERR1041522
ERR1041523
ERR1041524
ERR1041525
ERR1041526
ERR1041527
ERR1041528
ERR1041529
ERR1041530
ERR1041531
ERR1041532
ERR1041533
ERR1041534
ERR1041535
ERR1041536
ERR1041537
ERR1041538
ERR1041539
ERR1041540
ERR1041541
ERR1041542
ERR1041543
ERR1041544
ERR1041545
ERR1041546
ERR1041547
ERR1041548
ERR1041549
ERR1041550
ERR1041551
ERR1041552
ERR1041553
ERR1041554
ERR1041555
ERR1041556
ERR1041557
ERR1041558
ERR1041559
ERR1041560
ERR1041561
ERR1041562
ERR1041563
ERR1041564
ERR1041565
ERR1041566
ERR1041567
ERR1041568
ERR1041569
ERR1041570
ERR1041571
ERR1041572
ERR1041573
ERR1041574
ERR1041575
ERR1041576
ERR1041577
ERR1041578
ERR1041579
ERR1041580
ERR1041581
ERR1041582
ERR1041583
ERR1041584
ERR1041585
ERR1041586
ERR1041587
ERR1041588
ERR1041589
ERR1041590
ERR1041591
ERR1041592
ERR1041593
ERR1041594
ERR1041595
ERR1041596
ERR1041597
ERR1041598
ERR1041599
ERR1041600
ERR1041601
ERR1041602
ERR1041603
ERR1041604
ERR1041605
ERR1041606
ERR1041607
ERR1041608
ERR1041609
ERR1041610
ERR1041611
ERR1041612
ERR1041613
ERR1041614
ERR1041615
ERR1041616
ERR1041617
ERR1041618
ERR1041619
ERR1041620
ERR1041621
ERR1041622
ERR1041623
ERR1041624
ERR1041625
ERR1041626
ERR1041627
ERR1041628
ERR1041629
ERR1041630
ERR1041631
ERR1041632
ERR1041633
ERR1041634
ERR1041635
ERR1041636
ERR1041637
ERR1041638
ERR1041639
ERR1041640
ERR1041641
ERR1041642
ERR1041643
ERR1041644
ERR1041645
ERR1041646
ERR1041647
ERR1041648
ERR1041649
ERR1041650
ERR1041651
ERR1041652
ERR1041653
ERR1041654
ERR1041655
ERR1041656
ERR1041657
ERR1041658
ERR1041659
ERR1041660
ERR1041661
ERR1041662
ERR1041663
ERR1041664
ERR1041665
ERR1041666
ERR1041667
ERR1041668
ERR1041669
ERR1041670
ERR1041671
ERR1041672
ERR1041673
ERR1041674
ERR1041675
ERR1041676
ERR1041677
ERR1041678
ERR1041679
ERR1041680
ERR1041681
ERR1041682
ERR1041683
ERR1041684
ERR1041685
ERR1041686
ERR1041687
ERR1041688
ERR1041689
ERR1041690
ERR1041691
ERR1041692
ERR1041693
ERR1041694
ERR1041695
ERR1041696
ERR1041697
ERR1041698
ERR1041699
ERR1041700
ERR1041701
ERR1041702
ERR1041703
ERR1041704
ERR1041705
ERR1041706
ERR1041707
ERR1041708
ERR1041709
ERR1041710
ERR1041711
ERR1041712
ERR1041713
ERR1041714
ERR1041715
ERR1041716
ERR1041717
ERR1041718
ERR1041719
ERR1041720
ERR1041721
ERR1041722
ERR1041723
ERR1041724
ERR1041725
ERR1041726
ERR1041727
ERR1041728
ERR1041729
ERR1041730
ERR1041731
ERR1041732
ERR1041733
ERR1041734
ERR1041735
ERR1041736
ERR1041737
ERR1041738
ERR1041739
ERR1041740
ERR1041741
ERR1041742
ERR1041743
ERR1041744
ERR1041745
ERR1041746
ERR1041747
ERR1041748
ERR1041749
ERR1041750
ERR1041751
ERR1041752
ERR1041753
ERR1041754
ERR1041755
ERR1041756
ERR1041757
ERR1041758
ERR1041759
ERR1041760
ERR1041761
ERR1041762
ERR1041763
ERR1041764
ERR1041765
ERR1041766
ERR1041767
ERR1041768
ERR1041769
ERR1041770
ERR1041771
ERR1041772
ERR1041773
ERR1041774
ERR1041775
ERR1041776
ERR1041777
ERR1041778
ERR1041779
ERR1041780
ERR1041781
ERR1041782
ERR1041783
ERR1041784
ERR1041785
ERR1041786
ERR1041787
ERR1041788
ERR1041789
ERR1041790
ERR1041791
ERR1041792
ERR1041793
ERR1041794
ERR1041795
ERR1041796
ERR1041797
ERR1041798
ERR1041799
ERR1041800
ERR1041801
ERR1041802
ERR1041803
ERR1041804
ERR1041805
ERR1041806
ERR1041807
ERR1041808
ERR1041809
ERR1041810
ERR1041811
ERR1041812
ERR1041813
ERR1041814
ERR1041815
ERR1041816
ERR1041817
ERR1041818
ERR1041819
ERR1041820
ERR1041821
ERR1041822
ERR1041823
ERR1041824
ERR1041825
ERR1041826
ERR1041827
ERR1041828
ERR1041829
ERR1041830
ERR1041831
ERR1041832
ERR1041833
ERR1041834
ERR1041835
ERR1041836
ERR1041837
ERR1041838
ERR1041839
ERR1041840
ERR1041841
ERR1041842
ERR1041843
ERR1041844
ERR1041845
ERR1041846
ERR1041847
ERR1041848
ERR1041849
ERR1041850
ERR1041851
ERR1041852
ERR1041853
ERR1041854
ERR1041855
ERR1041856
ERR1041857
ERR1041858
ERR1041859
ERR1041860
ERR1041861
ERR1041862
ERR1041863
ERR1041864
ERR1041865
ERR1041866
ERR1041867
ERR1041868
ERR1041869
ERR1041870
ERR1041871
ERR1041872
ERR1041873
ERR1041874
ERR1041875
ERR1041876
ERR1041877
ERR1041878
ERR1041879
ERR1041880
ERR1041881
ERR1041882
ERR1041883
ERR1041884
ERR1041885
ERR1041886
ERR1041887
ERR1041888
ERR1041889
ERR1041890
ERR1041891
ERR1041892
ERR1041893
ERR1041894
ERR1041895
ERR1041896
ERR1041897
ERR1041898
ERR1041899
ERR1041900
ERR1041901
ERR1041902
ERR1041903
ERR1041904
ERR1041905
ERR1041906
ERR1041907
ERR1041908
ERR1041909
ERR1041910
ERR1041911
ERR1041912
ERR1041913
ERR1041914
ERR1041915
ERR1041916
ERR1041917
ERR1041918
ERR1041919
ERR1041920
ERR1041921
ERR1041922
ERR1041923
ERR1041924
ERR1041925
ERR1041926
ERR1041927
ERR1041928
ERR1041929
ERR1041930
ERR1041931
ERR1041932
ERR1041933
ERR1041934
ERR1041935
ERR1041936
ERR1041937
ERR1041938
ERR1041939
ERR1041940
ERR1041941
ERR1041942
ERR1041943
ERR1041944
ERR1041945
ERR1041946
ERR1041947
ERR1041948
ERR1041949
ERR1041950
ERR1041951
ERR1041952
ERR1041953
ERR1041954
ERR1041955
ERR1041956
ERR1041957
ERR1041958
ERR1041959
ERR1041960
ERR1041961
ERR1041962
ERR1041963
ERR1041964
ERR1041965
ERR1041966
ERR1041967
ERR1041968
ERR1041969
ERR1041970
ERR1041971
ERR1041972
ERR1041973
ERR1041974
ERR1041975
ERR1041976
ERR1041977
ERR1041978
ERR1041979
ERR1041980
ERR1041981
ERR1041982
ERR1041983
ERR1041984
ERR1041985
ERR1041986
ERR1041987
ERR1041988
ERR1041989
ERR1041990
ERR1041991
ERR1041992
ERR1041993
ERR1041994
ERR1041995
ERR1041996
ERR1041997
ERR1041998
ERR1041999
ERR1042000
ERR1042001
ERR1042002
ERR1042003
ERR1042004
ERR1042005
ERR1042006
ERR1042007
ERR1042008
ERR1042009
ERR1042010
ERR1042011
ERR1042012
ERR1042013
ERR1042014
ERR1042015
ERR1042016
ERR1042017
ERR1042018
ERR1042019
ERR1042020
ERR1042021
ERR1042022
ERR1042023
ERR1042024
ERR1042025
ERR1042026
ERR1042027
ERR1042028
ERR1042029
ERR1042030
ERR1042031
ERR1042032
ERR1042033
ERR1042034
ERR1042035
ERR1042036
ERR1042037
ERR1042038
ERR1042039
ERR1042040
ERR1042041
ERR1042042
ERR1042043
ERR1042044
ERR1042045
ERR1042046
ERR1042047
ERR1042048
ERR1042049
ERR1042050
ERR1042051
ERR1042052
ERR1042053
ERR1042054
ERR1042055
ERR1042056
ERR1042057
ERR1042058
ERR1042059
ERR1042060
ERR1042061
ERR1042062
ERR1042063
ERR1042064
ERR1042065
ERR1042066
ERR1042067
ERR1042068
ERR1042069
ERR1042070
ERR1042071
ERR1042072
ERR1042073
ERR1042074
ERR1042075
ERR1042076
ERR1042077
ERR1042078
ERR1042079
ERR1042080
ERR1042081
ERR1042082
ERR1042083
ERR1042084
ERR1042085
ERR1042086
ERR1042087
ERR1042088
ERR1042089
ERR1042090
ERR1042091
ERR1042092
ERR1042093
ERR1042094
ERR1042095
ERR1042096
ERR1042097
ERR1042098
ERR1042099
ERR1042100
ERR1042101
ERR1042102
ERR1042103
ERR1042104
ERR1042105
ERR1042106
ERR1042107
ERR1042108
ERR1042109
ERR1042110
ERR1042111
ERR1042112
ERR1042113
ERR1042114
ERR1042115
ERR1042116
ERR1042117
ERR1042118
ERR1042119
ERR1042120
ERR1042121
ERR1042122
ERR1042123
ERR1042124
ERR1042125
ERR1042126
ERR1042127
ERR1042128
ERR1042129
ERR1042130
ERR1042131
ERR1042132
ERR1042133
ERR1042134
ERR1042135
ERR1042136
ERR1042137
ERR1042138
ERR1042139
ERR1042140
ERR1042141
ERR1042142
ERR1042143
ERR1042144
ERR1042145
ERR1042146
ERR1042147
ERR1042148
ERR1042149
ERR1042150
ERR1042151
ERR1042152
ERR1042153
ERR1042154
ERR1042155
ERR1042156
ERR1042157
ERR1042158
ERR1042159
ERR1042160
ERR1042161
ERR1042162
ERR1042163
ERR1042164
ERR1042165
ERR1042166
ERR1042167
ERR1042168
ERR1042169
ERR1042170
ERR1042171
ERR1042172
ERR1042173
ERR1042174
ERR1042175
ERR1042176
ERR1042177
ERR1042178
ERR1042179
ERR1042180
ERR1042181
ERR1042182
ERR1042183
ERR1042184
ERR1042185
ERR1042186
ERR1042187
ERR1042188
ERR1042189
ERR1042190
ERR1042191
ERR1042192
ERR1042193
ERR1042194
ERR1042195
ERR1042196
ERR1042197
ERR1042198
ERR1042199
ERR1042200
ERR1042201
ERR1042202
ERR1042203
ERR1042204
ERR1042205
ERR1042206
ERR1042207
ERR1042208
ERR1042209
ERR1042210
ERR1042211
ERR1042212
ERR1042213
ERR1042214
ERR1042215
ERR1042216
ERR1042217
ERR1042218
ERR1042219
ERR1042220
ERR1042221
ERR1042222
ERR1042223
ERR1042224
ERR1042225
ERR1042226
ERR1042227
ERR1042228
ERR1042229
ERR1042230
ERR1042231
ERR1042232
ERR1042233
ERR1042234
ERR1042235
ERR1042236
ERR1042237
ERR1042238
ERR1042239
ERR1042240
ERR1042241
ERR1042242
ERR1042243
ERR1042244
ERR1042245
ERR1042246
ERR1042247
ERR1042248
ERR1042249
ERR1042250
ERR1042251
ERR1042252
ERR1042253
ERR1042254
ERR1042255
ERR1042256
ERR1042257
ERR1042258
ERR1042259
ERR1042260
ERR1042261
ERR1042262
ERR1042263
ERR1042264
ERR1042265
ERR1042266
ERR1042267
ERR1042268
ERR1042269
ERR1042270
ERR1042271
ERR1042272
ERR1042273
ERR1042274
ERR1042275
ERR1042276
ERR1042277
ERR1042278
ERR1042279
ERR1042280
ERR1042281
ERR1042282
ERR1042283
ERR1042284
ERR1042285
ERR1042286
ERR1042287
ERR1042288
ERR1042289
ERR1042290
ERR1042291
ERR1042292
ERR1042293
ERR1042294
ERR1042295
ERR1042296
ERR1042297
ERR1042298
ERR1042299
ERR1042300
ERR1042301
ERR1042302
ERR1042303
ERR1042304
ERR1042305
ERR1042306
ERR1042307
ERR1042308
ERR1042309
ERR1042310
ERR1042311
ERR1042312
ERR1042313
ERR1042314
ERR1042315
ERR1042316
ERR1042317
ERR1042318
ERR1042319
ERR1042320
ERR1042321
ERR1042322
ERR1042323
ERR1042324
ERR1042325
ERR1042326
ERR1042327
ERR1042328
ERR1042329
ERR1042330
ERR1042331
ERR1042332
ERR1042333
ERR1042334
ERR1042335
ERR1042336
ERR1042337
ERR1042338
ERR1042339
ERR1042340
ERR1042341
ERR1042342
ERR1042343
ERR1042344
ERR1042345
ERR1042346
ERR1042347
ERR1042348
ERR1042349
ERR1042350
ERR1042351
ERR1042352
ERR1042353
ERR1042354
ERR1042355
ERR1042356
ERR1042357
ERR1042358
ERR1042359
ERR1042360
ERR1042361
ERR1042362
ERR1042363
ERR1042364
ERR1042365
ERR1042366
ERR1042367
ERR1042368
ERR1042369
ERR1042370
ERR1042371
ERR1042372
ERR1042373
ERR1042374
ERR1042375
ERR1042376
ERR1042377
ERR1042378
ERR1042379
ERR1042380
ERR1042381
ERR1042382
ERR1042383
ERR1042384
ERR1042385
ERR1042386
ERR1042387
ERR1042388
ERR1042389
ERR1042390
ERR1042391
ERR1042392
ERR1042393
ERR1042394
ERR1042395
ERR1042396
ERR1042397
ERR1042398
ERR1042399
ERR1042400
ERR1042401
ERR1042402
ERR1042403
ERR1042404
ERR1042405
ERR1042406
ERR1042407
ERR1042408
ERR1042409
ERR1042410
ERR1042411
ERR1042412
ERR1042413
ERR1042414
ERR1042415
ERR1042416
ERR1042417
ERR1042418
ERR1042419
ERR1042420
ERR1042421
ERR1042422
ERR1042423
ERR1042424
ERR1042425
ERR1042426
ERR1042427
ERR1042428
ERR1042429
ERR1042430
ERR1042431
ERR1042432
ERR1042433
ERR1042434
ERR1042435
ERR1042436
ERR1042437
ERR1042438
ERR1042439
ERR1042440
ERR1042441
ERR1042442
ERR1042443
ERR1042444
ERR1042445
ERR1042446
ERR1042447
ERR1042448
ERR1042449
ERR1042450
ERR1042451
ERR1042452
ERR1042453
ERR1042454
ERR1042455
ERR1042456
ERR1042457
ERR1042458
ERR1042459
ERR1042460
ERR1042461
ERR1042462
ERR1042463
ERR1042464
ERR1042465
ERR1042466
ERR1042467
ERR1042468
ERR1042469
ERR1042470
ERR1042471
ERR1042472
ERR1042473
ERR1042474
ERR1042475
ERR1042476
ERR1042477
ERR1042478
ERR1042479
ERR1042480
ERR1042481
ERR1042482
ERR1042483
ERR1042484
ERR1042485
ERR1042486
ERR1042487
ERR1042488
ERR1042489
ERR1042490
ERR1042491
ERR1042492
ERR1042493
ERR1042494
ERR1042495
ERR1042496
ERR1042497
ERR1042498
ERR1042499
ERR1042500
ERR1042501
ERR1042502
ERR1042503
ERR1042504
ERR1042505
ERR1042506
ERR1042507
ERR1042508
ERR1042509
ERR1042510
ERR1042511
ERR1042512
ERR1042513
ERR1042514
ERR1042515
ERR1042516
ERR1042517
ERR1042518
ERR1042519
ERR1042520
ERR1042521
ERR1042522
ERR1042523
ERR1042524
ERR1042525
ERR1042526
ERR1042527
ERR1042528
ERR1042529
ERR1042530
ERR1042531
ERR1042532
ERR1042533
ERR1042534
ERR1042535
ERR1042536
ERR1042537
ERR1042538
ERR1042539
ERR1042540
ERR1042541
ERR1042542
ERR1042543
ERR1042544
ERR1042545
ERR1042546
ERR1042547
ERR1042548
ERR1042549
ERR1042550
ERR1042551
ERR1042552
ERR1042553
ERR1042554
ERR1042555
ERR1042556
ERR1042557
ERR1042558
ERR1042559
ERR1042560
ERR1042561
ERR1042562
ERR1042563
ERR1042564
ERR1042565
ERR1042566
ERR1042567
ERR1042568
ERR1042569
ERR1042570
ERR1042571
ERR1042572
ERR1042573
ERR1042574
ERR1042575
ERR1042576
ERR1042577
ERR1042578
ERR1042579
ERR1042580
ERR1042581
ERR1042582
ERR1042583
ERR1042584
ERR1042585
ERR1042586
ERR1042587
ERR1042588
ERR1042589
ERR1042590
ERR1042591
ERR1042592
ERR1042593
ERR1042594
ERR1042595
ERR1042596
ERR1042597
ERR1042598
ERR1042599
ERR1042600
ERR1042601
ERR1042602
ERR1042603
ERR1042604
ERR1042605
ERR1042606
ERR1042607
ERR1042608
ERR1042609
ERR1042610
ERR1042611
ERR1042612
ERR1042613
ERR1042614
ERR1042615
ERR1042616
ERR1042617
ERR1042618
ERR1042619
ERR1042620
ERR1042621
ERR1042622
ERR1042623
ERR1042624
ERR1042625
ERR1042626
ERR1042627
ERR1042628
ERR1042629
ERR1042630
ERR1042631
ERR1042632
ERR1042633
ERR1042634
ERR1042635
ERR1042636
ERR1042637
ERR1042638
ERR1042639
ERR1042640
ERR1042641
ERR1042642
ERR1042643
ERR1042644
ERR1042645
ERR1042646
ERR1042647
ERR1042648
ERR1042649
ERR1042650
ERR1042651
ERR1042652
ERR1042653
ERR1042654
ERR1042655
ERR1042656
ERR1042657
ERR1042658
ERR1042659
ERR1042660
ERR1042661
ERR1042662
ERR1042663
ERR1042664
ERR1042665
ERR1042666
ERR1042667
ERR1042668
ERR1042669
ERR1042670
ERR1042671
ERR1042672
ERR1042673
ERR1042674
ERR1042675
ERR1042676
ERR1042677
ERR1042678
ERR1042679
ERR1042680
ERR1042681
ERR1042682
ERR1042683
ERR1042684
ERR1042685
ERR1042686
ERR1042687
ERR1042688
ERR1042689
ERR1042690
ERR1042691
ERR1042692
ERR1042693
ERR1042694
ERR1042695
ERR1042696
ERR1042697
ERR1042698
ERR1042699
ERR1042700
ERR1042701
ERR1042702
ERR1042703
ERR1042704
ERR1042705
ERR1042706
ERR1042707
ERR1042708
ERR1042709
ERR1042710
ERR1042711
ERR1042712
ERR1042713
ERR1042714
ERR1042715
ERR1042716
ERR1042717
ERR1042718
ERR1042719
ERR1042720
ERR1042721
ERR1042722
ERR1042723
ERR1042724
ERR1042725
ERR1042726
ERR1042727
ERR1042728
ERR1042729
ERR1042730
ERR1042731
ERR1042732
ERR1042733
ERR1042734
ERR1042735
ERR1042736
ERR1042737
ERR1042738
ERR1042739
ERR1042740
ERR1042741
ERR1042742
ERR1042743
ERR1042744
ERR1042745
ERR1042746
ERR1042747
ERR1042748
ERR1042749
ERR1042750
ERR1042751
ERR1042752
ERR1042753
ERR1042754
ERR1042755
ERR1042756
ERR1042757
ERR1042758
ERR1042759
ERR1042760
ERR1042761
ERR1042762
ERR1042763
ERR1042764
ERR1042765
ERR1042766
ERR1042767
ERR1042768
ERR1042769
ERR1042770
ERR1042771
ERR1042772
ERR1042773
ERR1042774
ERR1042775
ERR1042776
ERR1042777
ERR1042778
ERR1042779
ERR1042780
ERR1042781
ERR1042782
ERR1042783
ERR1042784
ERR1042785
ERR1042786
ERR1042787
ERR1042788
ERR1042789
ERR1042790
ERR1042791
ERR1042792
ERR1042793
ERR1042794
ERR1042795
ERR1042796
ERR1042797
ERR1042798
ERR1042799
ERR1042800
ERR1042801
ERR1042802
ERR1042803
ERR1042804
ERR1042805
ERR1042806
ERR1042807
ERR1042808
ERR1042809
ERR1042810
ERR1042811
ERR1042812
ERR1042813
ERR1042814
ERR1042815
ERR1042816
ERR1042817
ERR1042818
ERR1042819
ERR1042820
ERR1042821
ERR1042822
ERR1042823
ERR1042824
ERR1042825
ERR1042826
ERR1042827
ERR1042828
ERR1042829
ERR1042830
ERR1042831
ERR1042832
ERR1042833
ERR1042834
ERR1042835
ERR1042836
ERR1042837
ERR1042838
ERR1042839
ERR1042840
ERR1042841
ERR1042842
ERR1042843
ERR1042844
ERR1042845
ERR1042846
ERR1042847
ERR1042848
ERR1042849
ERR1042850
ERR1042851
ERR1042852
ERR1042853
ERR1042854
ERR1042855
ERR1042856
ERR1042857
ERR1042858
ERR1042859
ERR1042860
ERR1042861
ERR1042862
ERR1042863
ERR1042864
ERR1042865
ERR1042866
ERR1042867
ERR1042868
ERR1042869
ERR1042870
ERR1042871
ERR1307208
ERR1307209
ERR1307210
ERR1307211
ERR1307212
ERR1307213
ERR1307214
ERR1307215
ERR1307216
ERR1307217
ERR1307218
ERR1307219
ERR1307220
ERR1307221
ERR1307222
ERR1307223
ERR1307224
ERR1307225
ERR1307226
ERR1307227
ERR1307228
ERR1307229
ERR1307230
ERR1307231
ERR1307232
ERR1307233
ERR1307234
ERR1307235
ERR1307236
ERR1307237
ERR1307238
ERR1307239
ERR1307240
ERR1307241
ERR1307242
ERR1307243
ERR1307244
ERR1307245
ERR1307246
ERR1307247
ERR1307248
ERR1307249
ERR1307250
ERR1307251
ERR1307252
ERR1307253
ERR1307254
ERR1307255
ERR1307256
ERR1307257
ERR1307258
ERR1307259
ERR1307260
ERR1307261
ERR1307262
ERR1307263
ERR1307264
ERR1307265
ERR1307266
ERR1307267
